# Supplementary material for: TET activity safeguards pluripotency throughout embryonic dormancy
Source: Nat Struct Mol Biol. 2024 May 23;31(10):1625–39. doi: 10.1038/s41594-024-01313-7 (PMC11479945; doi:10.1038/s41594-024-01313-7)
Supplement: Supplementary file 4 — RNA-seq normalized TPM values. [file 41594_2024_1313_MOESM4_ESM.xlsx]

## Sheet: Table S1_RNAseq_normalized_TPM_
#chr	start	end	gene_name	gene_ID	strand	RNAseq_KO_24h_rep1	RNAseq_KO_24h_rep2	RNAseq_KO_72h_rep1	RNAseq_KO_72h_rep2	RNAseq_KO_N_rep1	RNAseq_KO_N_rep2	RNAseq_WT_144h_rep1	RNAseq_WT_144h_rep2	RNAseq_WT_24h_rep1	RNAseq_WT_24h_rep2	RNAseq_WT_72h_rep1	RNAseq_WT_72h_rep2	RNAseq_WT_N_rep1	RNAseq_WT_N_rep2
chr1	3073253	3074322	4933401J01Rik	ENSMUSG00000102693.1	+	0	0	0	0	0	0	0	0	0	0	0	0	0.0634748	0
chr1	3102016	3102125	Gm26206	ENSMUSG00000064842.1	+	0	0	0	0	0	0	0	0	0	0	0	0	0	0
chr1	3205901	3671498	Xkr4	ENSMUSG00000051951.5	-	0.0557236	0.0360647	0.226376	0.159662	0.0871607	0.164716	0.145222	0.128482	0.0655866	0.283352	0.0558237	0.121293	0.044574	0.394552
chr1	3252757	3253236	Gm18956	ENSMUSG00000102851.1	+	0	0	0	0	0	0	0	0	0	0	0	0	0	0
chr1	3365731	3368549	Gm37180	ENSMUSG00000103377.1	-	0.0430004	0.0240282	0.0736136	0.128905	0	0.0301055	0.0345886	0.02223	0	0	0.0419123	0.0563398	0	0.12771
chr1	3375556	3377788	Gm37363	ENSMUSG00000104017.1	-	0	0	0	0.171076	0	0	0.0260177	0.044752	0	0	0.0238095	0.0466327	0	0
chr1	3464977	3467285	Gm37686	ENSMUSG00000103025.1	-	0	0	0.0349828	0.0220348	0	0	0	0	0	0	0	0	0	0
chr1	3466587	3513553	Gm1992	ENSMUSG00000089699.1	+	0	0	0	0	0	0	0	0	0	0	0	0	0	0
chr1	3512451	3514507	Gm37329	ENSMUSG00000103201.1	-	0	0	0.0156205	0.0405477	0	0	0.0284411	0.142201	0	0	0	0.0391281	0	0.10074
chr1	3531795	3532720	Gm7341	ENSMUSG00000103147.1	+	0	0	0	0	0	0	0	0	0	0	0	0.0324982	0.0442404	0
chr1	3592892	3595903	Gm38148	ENSMUSG00000103161.1	-	0.0374501	0	0.0733425	0.080123	0.0416114	0.003895	0.077019	0.018524	0.0426977	0.103794	0.0134834	0.0752489	0	0.0522226
chr1	3647309	3658904	Gm19938	ENSMUSG00000102331.1	-	0.145806	0.016796	0.282223	0.211059	0.0389064	0.0594937	0.0986063	0.113326	0.0721799	0.0713547	0.181645	0.0739435	0	0.358817
chr1	3680155	3681788	Gm10568	ENSMUSG00000102348.1	+	0	0	0	0	0	0	0	0	0	0	0.0183788	0	0	0
chr1	3752010	3754360	Gm38385	ENSMUSG00000102592.1	+	0	0	0	0	0	0	0	0	0	0	0	0	0	0
chr1	3783876	3783933	Gm27396	ENSMUSG00000088333.2	-	0	0	0	0	0	0	0	0	0	0	0	0	0	0
chr1	3905739	3986215	Gm37381	ENSMUSG00000102343.1	-	0	0	0	0	0	0	0	0	0.0388991	0	0	0.0974231	0	0
chr1	3999557	4409241	Rp1	ENSMUSG00000025900.12	-	0.0371439	0.00538379	0.0491163	0.0425393	0.0432102	0	0.0278866	0.007516	0.0537894	0	0	0	0.0111826	0
chr1	4256234	4260519	Gm6101	ENSMUSG00000102948.1	-	0	0	0	0	0	0	0	0	0	0	0	0	0	0
chr1	4363346	4364829	Gm37483	ENSMUSG00000104123.1	-	0	0	0	0	0	0	0	0	0	0	0	0	0	0
chr1	4490931	4497354	Sox17	ENSMUSG00000025902.13	-	9.12242	3.43437	3.22901	2.62104	7.04789	1.691	0.463452	0.344793	17.2544	22.2697	1.10036	3.53165	3.27455	3.98706
chr1	4496551	4499558	Gm37587	ENSMUSG00000104238.1	+	0.0831954	0.0161839	0.0331385	0.0207445	0.106676	0	0	0	0.0833978	0	0.0353383	0.0338662	0	0.0392962
chr1	4522905	4526737	Gm7357	ENSMUSG00000102269.1	+	0.145784	0.0256446	0.168302	0	0.185482	0.0452746	0	0.043991	0.22195	0.0673434	0.100277	0	0.176075	0.188016
chr1	4529017	4529123	Gm22307	ENSMUSG00000096126.1	+	0.247814	0.142005	0	0.200077	0	0	0	0	0	0	0	0.370525	0	0.308744
chr1	4534837	4535286	Gm38076	ENSMUSG00000103003.1	-	0	0	0	0	0	0	0	0.027759	0	0	0	0	0	0
chr1	4583129	4586252	Gm37323	ENSMUSG00000104328.1	-	0	0	0	0	0	0	0	0	0.0335605	0	0	0	0	0
chr1	4610471	4611406	Gm7369	ENSMUSG00000102735.1	+	0.0177304	0	0	0	0.00504133	0	0	0	0	0	0	0.0143625	0	0
chr1	4687934	4689403	Gm6085	ENSMUSG00000098104.1	-	0.567485	0.33562	0.978459	0.720226	0.548253	0.458126	0.670622	0.215838	0.549748	1.0932	1.37356	0.380344	0.607609	0.83968
chr1	4692219	4693424	Gm6119	ENSMUSG00000102175.1	-	0.259654	0.0613252	0.895505	0.459	0.345479	0.0909696	0.247603	0.051616	0.211849	0.667486	0.272678	0.268208	0.0558706	0.10822
chr1	4723277	4723379	Gm25493	ENSMUSG00000088000.1	-	0	0	1.40381	0.167357	0	0	0	0.390104	0	0.312345	0.246146	0.329265	0	0
chr1	4735046	4735676	Gm2053	ENSMUSG00000103265.1	-	0.781747	0.106184	0.625913	1.02399	0.580491	0.0645169	0.360235	0.31311	0.264077	1.03466	1.0743	1.28765	0.33615	0.498556
chr1	4771131	4772199	Gm6123	ENSMUSG00000103922.1	+	24.9323	18.3474	29.714	24.4314	39.3175	41.0518	12.5988	12.2201	18.8978	20.0611	18.9449	16.5439	30.4921	34.8599
chr1	4773206	4785739	Mrpl15	ENSMUSG00000033845.13	-	139.356	81.8868	181.626	133.227	207.452	229.581	74.3186	71.5834	77.7227	115.772	116.934	92.1154	173.06	151.724
chr1	4778063	4779212	Gm37144	ENSMUSG00000102275.1	-	10.2203	3.24281	11.9147	8.7869	9.67279	6.23404	4.26937	5.9432	3.97355	6.02198	7.58685	6.48066	5.05593	6.77099
chr1	4807788	4848410	Lypla1	ENSMUSG00000025903.14	+	132.8	79.8629	159.322	111.896	213.563	212.316	73.1169	73.8196	93.4992	130.478	108.68	88.956	217.098	215.603
chr1	4807892	4886770	Gm37988	ENSMUSG00000104217.1	+	2.25418	1.27028	1.98345	1.50143	0	2.59805	0	0.362972	0.120477	9.25206	3.06813	1.20838	5.51925	5.31229
chr1	4857814	4897909	Tcea1	ENSMUSG00000033813.15	+	320.15	142.861	329.631	243.732	466.241	414.482	136.418	139.095	174.104	289.505	211.653	182.03	304.99	368.789
chr1	4880049	4880651	Gm6104	ENSMUSG00000062588.4	-	2.77627	1.92082	4.51849	1.42265	4.10347	3.20486	1.03976	0.692068	1.47819	1.44429	1.22236	1.53334	2.34707	2.23126
chr1	4905751	4906861	Gm37277	ENSMUSG00000103280.1	-	0.237332	0.257873	1.44077	1.11086	0	0.675099	0.31341	0	0.183399	0.219382	0.405442	0.264198	0.0824811	0.0733231
chr1	4909576	5070285	Rgs20	ENSMUSG00000002459.17	-	3.6935	4.88896	13.6315	13.1656	3.90904	5.36055	2.97856	3.7489	2.08919	1.15357	9.09666	3.95057	1.75379	1.04213
chr1	4927028	4927299	Gm17100	ENSMUSG00000091305.1	-	0	0.21739	2.00374	1.04874	0	0	0	0.828934	0	0.260982	0.778265	0.277467	0.0822426	0
chr1	4938576	4940710	Gm37079	ENSMUSG00000102653.1	-	0.333542	0.0506757	0.898733	1.00939	0.0728136	0.048317	0.153043	0.343636	0.102082	0.203591	0.417255	0.291856	0	0.078299
chr1	4970857	4976820	Gm16041	ENSMUSG00000085623.1	+	0.432505	0.278947	0.652843	0.508979	0.178929	0.543854	0.251042	0.261789	0.133991	0.136591	0.617981	0.327056	0.36857	0.175761
chr1	5063060	5064647	Gm17101	ENSMUSG00000091665.1	+	0	0	0	0.0545283	0	0.069521	0.035188	0	0	0	0	0.0667772	0	0
chr1	5070018	5162529	Atp6v1h	ENSMUSG00000033793.12	+	136.664	74.2458	174.76	124.118	160.022	147.694	53.9922	55.7638	73.9417	100.1	88.9362	83.9385	95.7868	105.163
chr1	5276106	5277337	Gm7182	ENSMUSG00000104352.1	-	0	0.0152556	0	0	0	0	0	0	0	0	0	0	0	0
chr1	5307739	5310017	Gm37567	ENSMUSG00000104046.1	+	0.116164	0.0941436	0.292435	0.224661	0.183318	0.238155	0.108406	0.061936	0.018326	0.131652	0.450057	0.411166	0.277639	0.6693
chr1	5403547	5405578	Gm38264	ENSMUSG00000102907.1	+	0	0.0185589	0.0471073	0	0	0	0	0	0.0322082	0.0437111	0	0	0	0.176293
chr1	5588466	5606131	Oprk1	ENSMUSG00000025905.13	+	0.113984	0.0394087	0.597026	0.353885	0.0864542	0.132696	0.132975	0.041337	0.0729012	0.0537264	0.209938	0.102928	0.0480953	0.108762
chr1	5617837	5618230	Gm36965	ENSMUSG00000103936.1	-	0	0	0	0	0	0	0	0	0	0	0	0	0	0
chr1	5644645	5644745	Gm22463	ENSMUSG00000093015.1	-	0	0	0.446599	0.0316557	0	0	0	0	0	0	0.224241	0	0.310614	0
chr1	5842874	5844672	Gm37429	ENSMUSG00000103519.1	-	0	0	0	0	0	0	0	0	0	0	0	0	0	0
chr1	5913707	5917398	Npbwr1	ENSMUSG00000033774.4	-	0	0.00847943	0.149728	0	0.0198698	0.0838209	0	0.01686	0	0.0226369	0.101701	0	0.0331423	0.0689658
chr1	6048963	6050045	Gm19214	ENSMUSG00000103090.1	-	0	0	0	0	0	0	0	0	0	0	0	0	0	0
chr1	6206197	6276648	Rb1cc1	ENSMUSG00000025907.14	+	99.799	31.307	120.433	79.9582	73.6527	85.8885	30.2294	40.7047	35.7505	62.4841	42.2657	64.1752	45.4078	59.4372
chr1	6209866	6215293	4732440D04Rik	ENSMUSG00000090031.2	-	2.11803	1.03323	0.234822	1.11344	1.37069	1.00274	0.198186	0.785232	1.13367	0.278601	0.349968	0.970235	0.0466091	1.26927
chr1	6359218	6394731	Alkal1	ENSMUSG00000087247.3	+	0.242737	0.0759783	0.137747	0.0873309	0.121575	0.0554277	0.0487438	0.164665	0	0.065905	0.0101394	0.0614915	0.0419119	0
chr1	6380394	6381032	Gm2147	ENSMUSG00000103355.1	+	0.0487406	0.0186214	0.319491	0.0552572	0.306379	0.051832	0.0422806	0.042681	0.134871	0.102882	0.111902	0	0.0630568	0.230882
chr1	6382634	6383106	Gm7417	ENSMUSG00000102706.1	-	0	0	0	0	0.0164329	0	0	0	0	0	0	0	0	0
chr1	6429655	6441296	Gm19026	ENSMUSG00000103845.1	-	0.249562	0.162274	0.307544	0.111825	0.426222	0.102816	0.0957375	0.10336	0.108686	0.246251	0.194905	0.231082	0.154006	0.400984
chr1	6487231	6860940	St18	ENSMUSG00000033740.17	+	0.0731478	0	0	0.011609	0.0691741	0.0067925	0	0	0.00934083	0.0255212	0	0	0.0166503	0
chr1	6861237	6864151	Gm42492	ENSMUSG00000103329.2	-	0	0	0	0	0	0	0	0	0	0	0	0	0	0
chr1	6910560	6911222	Gm7449	ENSMUSG00000104385.1	+	0.0143886	0	0.182582	0	0.00765348	0	0.0898481	0.017271	0.00557238	0	0.0400966	0.0132091	0.0528474	0.0168741
chr1	6916559	6923588	Gm37108	ENSMUSG00000102135.1	+	2.3844	1.12615	2.27442	1.28919	3.17779	1.09209	0.464326	0.353899	1.23991	1.96486	1.46424	1.4259	1.19251	2.70897
chr1	6929759	6929788	Gm37275	ENSMUSG00000103282.1	+	0	0	0	0	0	0	0	0	0	0	0	0	0	0
chr1	6998217	6998541	Gm37225	ENSMUSG00000102534.1	+	0	0	0	0	0	0	0	0	0	0	0	0	0	0
chr1	7013762	7013920	Gm37489	ENSMUSG00000102213.1	+	0	0	0	0	0.873817	0.253868	0.0843204	0	0	0	0	0	0	1.56301
chr1	7035915	7037217	Gm5694	ENSMUSG00000103629.1	+	0	0	0	0	0.524445	0.152318	0	0.052941	0	0.0654638	0	0	0.158517	1.30718
chr1	7088920	7173628	Pcmtd1	ENSMUSG00000051285.17	+	157.717	74.2516	168.786	120.957	140.588	99.7167	56.5391	59.2464	75.5683	120.968	86.4086	95.9914	79.9974	86.5524
chr1	7136199	7136586	Gm26983	ENSMUSG00000098201.1	-	0.149154	0	0.0982249	0	0.495393	0	0.015793	0	0	0.140598	0.249318	0.0430473	0	0.088369
chr1	7148110	7152137	Gm38372	ENSMUSG00000103509.1	+	42.8004	10.3516	45.4998	27.5348	22.4424	13.2776	12.8475	17.9872	15.2145	33.2449	19.3356	28.0144	10.1734	19.6981
chr1	7177739	7179037	Gm9826	ENSMUSG00000048538.7	+	4.69378	3.05786	9.39038	4.32512	16.1445	7.83829	2.44891	1.86826	2.66855	3.3677	5.32847	3.6808	8.73596	13.1219
chr1	7189742	7189919	Nras-ps2	ENSMUSG00000103709.1	-	0	0.0432006	0	0	0	0	0	0	0	0	0.0276574	0	0	0
chr1	7265803	7265932	Gm23274	ENSMUSG00000077244.1	+	0	0	0	0	0	0	0	0	0	0	0	0	0	0
chr1	7315451	7316462	Gm19002	ENSMUSG00000102768.1	+	0	0	0	0	0	0.0027265	0	0	0	0	0	0	0	0.367986
chr1	7349406	7397869	Gm26901	ENSMUSG00000097797.6	-	12.1331	2.71596	15.9087	13.8873	8.85075	7.53402	3.92311	5.79339	5.13645	9.43052	6.38764	8.46571	8.37101	12.0685
chr1	7410679	7411993	Gm18984	ENSMUSG00000103498.1	+	0	0	0	0	0	0	0	0	0	0	0.0709526	0	0	0
chr1	7497968	7518149	Gm30414	ENSMUSG00000103067.1	+	0.849508	0.36065	0.497785	0.107998	0.685692	0.548302	0.149261	0.311304	0.763136	2.21546	0.21242	0.511662	0.503071	0.981582
chr1	7591646	7591931	Gm37791	ENSMUSG00000102320.1	+	0	0	0	0	0	0	0.110091	0	0.0908688	0	0	0	0	0
chr1	7597379	7599473	Gm7470	ENSMUSG00000104226.1	+	0.0450032	0	0	0	0	0	0	0	0.0272725	0.117509	0	0.032376	0.0248288	0
chr1	7664081	7664961	Rps2-ps2	ENSMUSG00000103903.1	+	0	0	0	0.0444963	0	0	0	0.06853	0.0314511	0.0722408	0	0	0	0.00742689
chr1	7728861	7730565	Gm38216	ENSMUSG00000103557.1	-	0	0	0	0.0496971	0	0	0	0	0	0	0	0	0	0
chr1	8361475	9299878	Sntg1	ENSMUSG00000025909.16	-	0.214119	0.0740756	0.445781	0.165927	0.108154	0.154726	0.129486	0.116591	0.178639	0.289286	0.0964754	0.242117	0.171671	0.171562
chr1	8450960	8453491	Gm38024	ENSMUSG00000102647.1	-	0	0	0	0	0	0.0666306	0	0	0	0	0	0	0.0748304	0.0644944
chr1	8468426	8468825	Gm16284	ENSMUSG00000086235.1	-	0.0778642	0.128603	0.598561	0	1.11854	0.509309	0	0.090042	0	0.333518	0.109534	0.0913535	0.102416	0.313462
chr1	8527780	8531313	Gm38259	ENSMUSG00000102253.1	-	0	0	0	0.0179377	0	0.0292861	0	0	0.0119506	0.071047	0	0.0166932	0.0364547	0
chr1	8588615	8588724	Gm23358	ENSMUSG00000093970.1	-	0	0	0	0	0	0	0	0	0	0	0	0	0	0
chr1	8643696	8644859	Gm37005	ENSMUSG00000103884.1	-	0	0	0	0	0	0	0.0249558	0	0	0	0	0	0	0
chr1	8791923	8792162	Gm15452	ENSMUSG00000084353.1	-	5.09745	2.9232	6.83788	2.0464	6.44554	6.33391	3.02008	1.99169	3.42029	3.06344	4.28123	4.06745	7.03293	6.77136
chr1	8815842	8816039	Gm36964	ENSMUSG00000103933.1	+	7.33673	4.26398	6.88677	2.82337	5.62143	3.82304	2.12262	1.70515	2.58668	2.81523	3.92319	5.33862	4.58441	5.83483
chr1	8816138	8816247	Gm24276	ENSMUSG00000076135.1	+	2.35247	1.85565	4.56658	2.45971	3.29116	1.90811	0.990625	1.03349	1.58985	2.10874	2.11294	1.43636	1.5924	3.09167
chr1	8855928	8856267	Gm6152	ENSMUSG00000086195.1	-	0.0169189	0	0	0	0	0.0142049	0.023301	0	0.00590219	0.0298272	0	0.0168586	0.0269526	0.0253946
chr1	8856763	8857102	Gm7445	ENSMUSG00000104504.1	+	0	0	0	0	0	0	0	0	0	0	0	0	0	0.112621
chr1	8962996	8963621	Gm7493	ENSMUSG00000066693.2	-	0.45841	0.44392	0.498945	0.1833	0.526097	0.88449	0.0175228	0.045364	0.230878	0.443163	0.186445	0.135617	0.463518	0.552056
chr1	9191067	9192116	Gm37629	ENSMUSG00000102316.1	-	0	0	0	0	0	0	0	0	0	0	0	0.065056	0	0
chr1	9258617	9259134	Gm38008	ENSMUSG00000103819.1	-	0	0	0	0	0.189443	0	0	0.070335	0	0	0	0.127257	0.0697216	0
chr1	9286922	9290180	Gm37143	ENSMUSG00000102871.1	+	0	0	0	0	0	0	0	0	0	0	0	0	0	0
chr1	9396773	9398687	Gm6187	ENSMUSG00000101571.2	-	0	0	0	0	0	0	0	0	0.0227914	0	0	0	0	0
chr1	9439741	9440376	Gm18299	ENSMUSG00000104428.1	-	0	0	0	0	0	0	0	0	0	0	0	0	0	0
chr1	9450579	9451748	Gm7512	ENSMUSG00000102272.1	+	0	0	0	0	0	0	0	0	0	0	0	0	0	0
chr1	9458670	9458772	Gm24765	ENSMUSG00000065625.1	+	0	0	0	0	0	0	0	0	0	0	0	0	0	0
chr1	9499338	9501522	Gm18300	ENSMUSG00000103411.1	-	0	0	0.0403104	0	0	0	0	0.035389	0	0	0	0.033294	0	0
chr1	9545408	9547455	Rrs1	ENSMUSG00000061024.8	+	120.403	87.779	134.155	114.794	164.909	166.629	68.3124	65.0196	92.1172	117.627	110.091	80.1996	154.379	140.465
chr1	9547948	9580673	Adhfe1	ENSMUSG00000025911.14	+	3.16023	2.54732	2.40759	2.51001	2.76853	3.30623	2.71396	1.68962	2.52283	3.10173	4.96566	3.77859	2.22857	1.22552
chr1	9560832	9631175	2610203C22Rik	ENSMUSG00000079671.8	-	0.262466	0.294328	0.0810363	0.431267	0	0	0.0284679	0	0.392243	0.145008	0.112131	0.282163	0	0
chr1	9574548	9575649	Gm6161	ENSMUSG00000081441.3	+	4.14006	3.81506	6.82479	4.52454	9.91412	6.94289	3.09458	2.01455	3.6456	4.14381	4.76031	3.7211	7.67746	7.59645
chr1	9601199	9627143	Vxn	ENSMUSG00000067879.3	+	0	0	0	0	0	0	0	0	0	0	0	0	0	0.0314978
chr1	9639255	9640582	Gm29520	ENSMUSG00000099827.1	-	0	0	0	0	0	0	0	0	0	0	0	0	0	0
chr1	9667415	9700209	Mybl1	ENSMUSG00000025912.16	-	36.3962	19.3566	35.097	20.1389	31.4292	25.1696	9.88955	11.1021	16.9446	22.4194	14.1516	16.8907	19.6569	21.6725
chr1	9718622	9748382	Vcpip1	ENSMUSG00000045210.8	-	37.0391	20.768	44.3756	29.7953	39.1399	33.7009	15.6823	16.618	24.5427	31.0352	24.1231	22.7163	26.9294	31.6629
chr1	9747648	9791924	1700034P13Rik	ENSMUSG00000097893.8	+	0.988452	1.33834	1.21627	2.21294	5.15073	3.58939	0.162713	0.559598	1.5554	3.29376	2.12713	0.530107	3.52408	3.50308
chr1	9798107	9900845	Sgk3	ENSMUSG00000025915.14	+	17.3289	9.74004	19.2565	13.8734	17.0704	11.051	7.3034	7.86727	13.4623	17.2533	13.2518	12.4401	11.1063	14.7598
chr1	9802197	9802553	Gm6195	ENSMUSG00000046334.4	-	0.104927	0.199993	1.19068	0.783463	0.628689	0.789543	0.216222	0	0.155241	0.0910962	0.095157	0.196685	0.248003	0.868606
chr1	9834498	9834602	Gm22607	ENSMUSG00000088916.1	-	0	0	0	0	0	0	0	0	0	0	0	0	0	0
chr1	9908638	9942085	Mcmdc2	ENSMUSG00000046101.16	+	1.4728	0.662571	2.76667	0.931133	2.31761	1.89836	0.673675	0.563	0.594601	1.08379	0.968156	1.4191	0.892056	1.45047
chr1	9941959	9944118	Snhg6	ENSMUSG00000098234.7	-	179.59	89.2297	160.221	106.104	174.936	130.22	81.2778	78.0214	97.4574	148.709	99.9612	96.6946	113.504	140.181
chr1	9942463	9942549	Snord87	ENSMUSG00000093178.1	-	37.6866	11.9182	51.3828	33.1589	64.3761	38.7433	17.6821	22.2883	11.8126	23.5258	27.4014	30.318	36.0225	42.7271
chr1	9960163	9967932	Tcf24	ENSMUSG00000099032.2	-	2.00904	0.872114	1.78816	1.78514	3.38371	1.59969	0.911089	0.843413	1.20991	1.54349	1.22187	1.57774	1.64464	1.57081
chr1	9967314	9968687	E330040D14Rik	ENSMUSG00000104025.1	+	0	0.103695	0	0.00359964	0.182566	0.0744159	0	0.03583	0.0863475	0.145112	0	0.0913639	0	0
chr1	9968624	10009136	Ppp1r42	ENSMUSG00000025916.10	-	0.0883142	0	0	0	0	0	0	0	0.0307169	0.244872	0.0345288	0	0.0408542	0.0687821
chr1	9982387	9992366	Gm15818	ENSMUSG00000087199.1	+	0	0	0	0	0	0	0	0	0	0	0	0	0	0
chr1	10009814	10009917	Gm24674	ENSMUSG00000095780.1	-	0	0	0	0	0	0	0	0.056051	0	0	0	0	0	0
chr1	10024601	10038168	Cops5	ENSMUSG00000025917.9	-	180.577	98.4781	219.834	149.787	253.576	230.732	82.1632	76.6851	105.258	138.605	125.642	106.684	176.686	195.755
chr1	10037987	10136768	Cspp1	ENSMUSG00000056763.16	+	86.0667	38.2873	95.303	76.4644	74.2133	63.3364	38.1151	39.3087	45.6351	74.8874	56.5204	54.8944	52.4981	67.8397
chr1	10057025	10057944	1700047N06Rik	ENSMUSG00000102356.1	-	0	0	0	0	0	0	0	0	0	0	0	0	0	0
chr1	10137571	10232670	Arfgef1	ENSMUSG00000067851.11	-	100.448	47.7696	102.48	60.6014	72.4717	62.6451	25.8505	28.3693	53.3088	77.7766	39.5845	47.2169	41.9671	50.0592
chr1	10166539	10166778	Gm26348	ENSMUSG00000088153.1	+	0	0	0	0	0	0	0	0	0	0	0	0	0	0
chr1	10197081	10198802	Gm37569	ENSMUSG00000102556.1	-	3.24442	1.01776	3.04771	1.74115	1.66219	0.812017	0.793547	1.00879	1.15699	1.21844	0.475996	1.40373	0.613537	1.50358
chr1	10324720	10719945	Cpa6	ENSMUSG00000042501.12	-	0	0.0133299	0	0.0163815	0	0.0253579	0	0	0.00727879	0.0149386	0.0349633	0	0.0170156	0.0131923
chr1	10449245	10451989	Gm38005	ENSMUSG00000103810.1	-	0	0	0	0.026942	0.0111495	0.0213655	0	0.016306	0	0	0	0	0	0
chr1	10554098	10555553	Gm15604	ENSMUSG00000083422.1	-	0.0815189	0.0408486	0.0073188	0.00122982	0	0.0254481	0.0418546	0.021448	0.0165365	0	0	0.00271812	0.0422792	0.0226374
chr1	10555554	10555660	Gm25253	ENSMUSG00000094979.1	-	0	0	0	0	0	0	0	0	0	0	0	0	0	0
chr1	10695123	10695614	Gm15603	ENSMUSG00000081417.1	+	0.301125	0.107285	0	0.151446	0.157981	0	0.0363334	0.017208	0.27654	0.399918	0.199951	0.103882	0.051129	0.212627
chr1	10782456	10784377	Gm37133	ENSMUSG00000103448.1	-	0	0	0	0	0	0	0	0.023939	0	0	0	0.0566632	0	0
chr1	10805281	10806522	Gm5522	ENSMUSG00000100212.1	+	0.268564	0.0569688	0.321589	0.0793561	0.261085	0.377364	0.0959248	0.072833	0.0295411	0.147535	0.224445	0.179701	0.235883	0.181809
chr1	10868688	10869446	Gm28659	ENSMUSG00000100648.1	+	0.241776	0	0.305158	0.202569	0	0.100909	0	0.064185	0	0.06911	0.0901558	0.310262	0.0951668	0.142445
chr1	10921670	10921760	Gm22963	ENSMUSG00000088585.1	+	0	0	0	0	0	0	0	0	0	0	0	0	0	0
chr1	10993465	11303681	Prex2	ENSMUSG00000048960.13	+	26.4459	9.05106	15.396	11.681	18.957	18.5338	7.12087	7.34084	26.3945	49.5701	14.1497	18.0746	31.1197	34.7599
chr1	11134111	11134238	Gm24173	ENSMUSG00000077318.1	-	0	0	0	0	0	0	0	0	0	0	0	0	0	0
chr1	11223566	11224174	Gm28686	ENSMUSG00000101827.1	-	0	0	0	0	0	0	0	0	0	0	0	0	0.0531071	0
chr1	11363926	11366964	Gm37410	ENSMUSG00000103494.1	-	0	0	0	0	0	0.0204345	0.0127006	0	0	0	0	0	0	0
chr1	11414105	11975901	A830018L16Rik	ENSMUSG00000057715.13	+	4.19683	1.83809	4.933	2.8169	2.82836	3.5501	1.04953	1.12501	2.0264	4.17483	2.03772	2.3275	1.51773	2.59574
chr1	11416918	11419388	Gm38178	ENSMUSG00000103825.1	+	1.25007	0.276488	1.28734	1.308	1.41295	0.612655	0.474337	0.685907	0.267498	0.78118	0.506935	1.13859	0.322747	1.54157
chr1	11608139	11608400	Gm29273	ENSMUSG00000099845.1	-	0.481936	0	0	0	0	0	0	0	0	0	0	0	0	0
chr1	11704207	11706350	Gm38069	ENSMUSG00000103561.1	+	0.0977628	0.0713816	0.207941	0.193867	0	0	0.036951	0.101668	0.0415347	0.427164	0.112969	0.104266	0	0.0378206
chr1	12120960	12121832	Gm7560	ENSMUSG00000101610.1	+	0.627881	0.194669	0.504888	0.218951	0.978314	0.117767	0.0375397	0	0.173581	0.19187	0.19859	0.332259	0.325861	0.442358
chr1	12374936	12375042	Gm22633	ENSMUSG00000093864.1	+	0.143182	0.247346	0.383711	0	1.50732	0	0	0.161493	0.0592915	0	0	0	0	0
chr1	12425986	12426106	Mir6341	ENSMUSG00000098555.1	+	0	0	0	0	0	0	0	0	0	0	0	0	0	0
chr1	12565577	12566383	Gm2383	ENSMUSG00000097628.1	+	0	0.0323258	0	0.0192936	0	0	0	0	0.0679598	0	0	0.0701405	0	0.375869
chr1	12655867	12656553	Gm6216	ENSMUSG00000098163.1	+	0	0	0	0	0	0	0	0	0	0	0	0	0.0965094	0
chr1	12667563	12673090	Gm17644	ENSMUSG00000097171.1	+	0.0685922	0.00660793	0.0423675	0.098135	0.0113859	0.0108348	0	0	0.0633596	0	0.0216137	0.0481765	0.0296886	0
chr1	12670324	12671176	Gm29663	ENSMUSG00000101314.1	-	0	0	0	0.210232	0	0	0	0	0	0.0664129	0	0	0	0
chr1	12692277	12861192	Sulf1	ENSMUSG00000016918.15	+	30.8529	15.0545	65.8198	51.1609	82.1332	48.0542	28.7518	29.7893	14.2902	22.2552	46.2249	39.5829	47.0396	80.2954
chr1	12866549	12992650	Slco5a1	ENSMUSG00000025938.16	-	1.90984	1.75288	4.75942	4.85057	4.52635	4.50822	1.51742	1.41624	1.29662	1.57472	3.80691	3.32949	3.46178	3.11973
chr1	13059401	13059951	Gm37162	ENSMUSG00000104518.1	-	0.203188	0	0.157127	0	0.0943385	0	0	0	0	0	0	0.107063	0	0
chr1	13062025	13062345	Gm5250	ENSMUSG00000069620.6	+	0.947394	0.713727	3.46692	1.50274	2.16358	4.27831	1.3594	1.17104	0.254164	0.089693	0.908745	1.7331	2.61604	2.5605
chr1	13068838	13078662	Gm29283	ENSMUSG00000099498.1	+	0.290823	0.0724633	0.959176	0.306024	1.08292	0.809797	0.273667	0.633968	0.16787	0.473539	0.177772	0.218929	0.772994	1.44035
chr1	13113457	13127163	Prdm14	ENSMUSG00000042414.7	-	21.5808	7.83298	26.4999	15.576	29.1384	29.9714	15.1413	12.6504	13.0498	22.9292	14.2521	13.7566	22.9683	19.8976
chr1	13139105	13374083	Ncoa2	ENSMUSG00000005886.14	-	77.1353	47.8037	76.0679	45.9032	57.3691	46.8465	23.6721	21.4015	40.0664	55.2005	33.8494	36.0954	32.8021	38.8483
chr1	13177462	13179714	Gm38376	ENSMUSG00000103506.1	-	2.5287	0.835373	2.68263	2.01925	1.89013	1.08278	0.741042	0.744328	0.715683	1.24433	0.749471	1.42971	0.720868	1.26984
chr1	13234809	13236434	Gm37409	ENSMUSG00000103495.1	-	2.23724	0.766151	4.23217	2.57014	2.62048	1.3049	0.65263	0.777704	0.927842	1.92911	1.31959	1.20812	1.19228	1.44921
chr1	13262198	13262279	Gm27881	ENSMUSG00000099183.1	+	0	0	0	0	0	0	0	0	0	0	0	0	0	0
chr1	13289812	13290506	Gm38223	ENSMUSG00000102639.1	-	0.720055	0.50073	1.11793	0.745275	0.816415	0.493924	0.133279	0.379835	0.0415175	0.429189	0.169292	0.59038	0.290459	0.868021
chr1	13297036	13298907	Gm37702	ENSMUSG00000104170.1	-	1.87017	0.173775	1.54383	1.47524	1.56767	0.413191	0.679612	0.268023	0.396985	0.537985	0.629829	0.647986	0.547388	0.581957
chr1	13334498	13334609	Gm23169	ENSMUSG00000087782.1	-	1.80382	0.464201	1.76915	1.70541	1.49208	0.702326	0.395387	1.00935	0.191093	0.964772	0.283506	0.238832	1.15989	0.606681
chr1	13343563	13348204	Gm38120	ENSMUSG00000103085.1	-	2.65926	0.56927	3.09001	1.87543	1.99519	1.02401	0.700251	1.02534	0.561915	1.00809	1.41828	1.51711	1.03639	1.68528
chr1	13354483	13356730	Gm38380	ENSMUSG00000102664.1	-	3.22464	0.553023	2.88846	2.88986	2.5878	1.39305	0.976458	1.2872	0.827018	1.82468	1.83668	1.77563	1.51652	2.24575
chr1	13376070	13388413	Gm29570	ENSMUSG00000101476.1	+	0.131643	0.0873661	0	0	0	0.32727	0	0	0.0499478	0	0.0336151	0	0	0
chr1	13407012	13407655	Gm7593	ENSMUSG00000101171.1	-	0.107837	0	0.123348	0	0.0407332	0	0.0218698	0	0	0	0.045866	0.0904892	0.0544054	0.0186538
chr1	13564698	13589910	Tram1	ENSMUSG00000025935.10	-	116.837	60.6429	171.289	111.437	199.534	162.886	47.0835	52.2811	63.2477	84.6536	72.8608	77.4993	102.701	137.184
chr1	13623330	13660546	Lactb2	ENSMUSG00000025937.6	-	66.4931	40.6986	73.189	52.4813	94.1482	120.049	26.4932	30.4979	48.4519	56.6064	41.9683	36.9542	79.6998	69.8856
chr1	13641483	13642748	Gm38319	ENSMUSG00000102982.1	-	6.17339	3.2437	8.97479	7.50896	6.93849	4.49811	4.40848	4.13354	3.33234	4.54764	5.57463	5.48899	5.68373	7.47251
chr1	13668771	13701723	Xkr9	ENSMUSG00000067813.3	+	0.539989	0.596246	0.660602	0.948991	1.40593	4.18499	0.186787	0.102474	0.288027	0.542512	0.489096	0.542147	1.63544	1.28819
chr1	13774334	13774464	Gm26273	ENSMUSG00000077368.1	-	0	0	0	0	0	0	0	0	0	0	0	0	0	0
chr1	13785883	13786879	Gm5523	ENSMUSG00000097711.1	-	0.260164	0.142984	0.216453	0.128317	0.517084	0.161699	0.164423	0.111936	0.174047	0.169903	0.190473	0.331196	0.207754	0.231004
chr1	13846871	13849119	Gm36947	ENSMUSG00000102166.1	-	0	0	0	0	0.0838083	0	0	0	0	0	0	0	0	0
chr1	13932378	13932685	Gm25491	ENSMUSG00000089358.1	+	0	0	0	0	0	0	0	0	0	0	0	0	0	0
chr1	14109215	14112819	Gm37400	ENSMUSG00000104209.1	-	0	0	0	0	0	0	0	0	0	0	0	0	0	0
chr1	14168954	14310235	Eya1	ENSMUSG00000025932.14	-	2.95507	2.29063	1.82946	1.90477	3.54449	7.11758	2.37403	1.47601	4.21327	5.57476	5.08219	4.31825	9.33545	8.30466
chr1	14182578	14182677	Gm22616	ENSMUSG00000095853.1	+	0	0	0	0	0	0	0	0	0	0	0	0	0	0
chr1	14255552	14255990	Gm37444	ENSMUSG00000102588.1	-	0	0	0	0.13363	0	0	0.220718	0.61224	0.101857	0.473157	0.56406	0.732273	0.461681	0.374549
chr1	14752937	14776931	Gm9947	ENSMUSG00000054493.2	+	1.84574	1.0747	1.79699	1.98182	0.628571	0.68747	0.720438	0.593387	0.881058	1.821	0.957803	1.24715	0.448902	0.82775
chr1	14753346	14755992	Msc	ENSMUSG00000025930.6	-	80.7381	39.0687	82.7484	57.2653	32.8432	31.3593	18.6106	17.1903	42.692	66.0013	51.474	45.5011	28.0068	34.641
chr1	14788645	14792965	Gm37412	ENSMUSG00000103492.1	+	0.173284	0.0832078	0.154609	0.069749	0	0.0182851	0	0.02491	0.089951	0.0914484	0.0415274	0.157415	0.068799	0.0176362
chr1	14839869	14840156	Smt3h2-ps4	ENSMUSG00000081201.1	-	52.7681	37.6116	82.0797	58.4641	99.4041	111.42	36.6478	37.3704	34.4609	45.4742	56.7823	37.5481	74.6522	81.4
chr1	14865072	14865965	Rpl5-ps1	ENSMUSG00000082193.1	+	114.364	72.7654	135.673	78.0043	141.956	95.5223	49.1254	44.6901	58.9898	85.6581	83.8014	66.1045	85.7306	108.624
chr1	14872648	14918862	Trpa1	ENSMUSG00000032769.4	-	6.62961	2.89115	6.01589	4.08077	4.10578	4.74127	0.816861	0.695042	2.78798	3.3678	1.27758	2.02769	2.46815	2.72554
chr1	15019040	15019159	Gm26345	ENSMUSG00000088159.1	-	0	0	0	0	0	0	0	0	0	0	0	0	0	0
chr1	15268802	15269797	Gm10566	ENSMUSG00000073737.3	-	1.02634	0.83811	1.52437	1.5459	2.25164	1.50865	0.772814	0.749928	0.526213	0.797633	1.18183	1.26504	0.998205	1.72599
chr1	15287254	15723750	Kcnb2	ENSMUSG00000092083.4	+	0.0505802	0.0208539	0.102268	0.00798173	0.0621905	0	0.00317487	0.026184	0	0	0	0.0168601	0	0.0171507
chr1	15364302	15365834	Gm38116	ENSMUSG00000102937.1	+	0.0744912	0	0.0246975	0.0694139	0	0	0	0	0	0.0574838	0	0.0324058	0	0
chr1	15556249	15558337	Gm37138	ENSMUSG00000104149.1	+	0.00860812	0.0725596	0.14952	0.295825	0.0634853	0.0900695	0.100352	0.050569	0	0.0522268	0.0628768	0.098265	0.0928277	0.0465036
chr1	15685935	15686046	Gm25227	ENSMUSG00000088829.1	-	0	0	0	0	0	0	0	0	0	0	0	0	0	0
chr1	15757832	15757963	Gm25168	ENSMUSG00000077377.1	+	0	0	0.470182	0	0	0	0	0	0	0	0.136238	0	0	0
chr1	15760122	15760668	Gm6060	ENSMUSG00000101652.1	-	0	0	0	0	0	0	0	0	0	0	0	0.260252	0	0
chr1	15760761	15760860	Gm28669	ENSMUSG00000100814.1	+	0.841865	0	0	0.556189	0	0	0	0	0	0	0	0	0.539036	0
chr1	15805646	15844052	Terf1	ENSMUSG00000025925.14	+	378.564	238.079	395.417	285.796	315.452	306.177	184.097	170.773	279.221	383.7	291.499	232.066	289.876	306.258
chr1	15853331	15856499	Gm37509	ENSMUSG00000104379.1	+	12.3797	3.42697	13.8038	8.91268	7.14381	5.75748	3.72806	4.65101	6.65092	10.1728	8.6683	7.55101	5.77755	8.1553
chr1	15853862	15892722	Sbspon	ENSMUSG00000032719.4	-	0	0.122113	0.214984	0.0992025	0	0	0	0.320159	0.327128	0.973849	0.229973	0.304867	0.362457	0
chr1	15879530	15879832	Gm23259	ENSMUSG00000088943.1	+	0	0	0	0	0	0	0	0	0	0	0	0	0	0
chr1	16053335	16053887	Gm7634	ENSMUSG00000100652.1	+	0	0	0	0	0	0	0	0	0	0	0	0	0	0
chr1	16065979	16093325	4930444P10Rik	ENSMUSG00000067795.13	-	0.145468	0	0.196273	0.0616515	0.115852	0	0.0232442	0.042451	0.31249	0.220359	0.052179	0.101155	0.0678173	0
chr1	16101295	16104662	Rpl7	ENSMUSG00000043716.13	-	3638.3	2185.4	4158.23	3190.31	4871.31	4397.78	2095.76	1913.98	2334.07	3436.66	2846.27	2314.28	3260.49	3509.56
chr1	16105774	16133734	Rdh10	ENSMUSG00000025921.7	+	7.86187	2.46792	7.22849	5.65894	7.36935	5.48321	2.4454	2.31478	3.63651	7.49096	3.63822	3.92192	4.82865	7.53099
chr1	16208197	16210517	Gm38249	ENSMUSG00000104165.1	-	0	0	0	0	0	0	0	0.000499	0	0	0	0	0	0
chr1	16228506	16244062	Gm28095	ENSMUSG00000100868.1	+	0	0	0	0	0	0	0	0	0	0	0	0	0	0
chr1	16228674	16520112	Stau2	ENSMUSG00000025920.19	-	22.2519	10.4451	30.2242	17.646	17.4894	10.0186	8.07994	9.26333	7.88199	11.7293	9.93708	10.6296	4.955	6.50472
chr1	16253592	16267921	Gm7568	ENSMUSG00000089982.7	+	0	0	0	0	0	0	0	0	0	0	0	0	0	0
chr1	16540790	16619489	Ube2w	ENSMUSG00000025939.17	-	41.4325	16.6225	52.0053	38.8179	44.3645	39.1594	14.4364	17.5723	17.5887	26.3836	25.61	28.1337	24.1351	39.0744
chr1	16618560	16621539	Gm38342	ENSMUSG00000102457.1	+	0.208054	0.0912828	0.666406	0.247306	0.43083	0.209625	0.0882381	0.11008	0.0898263	0.237133	0.305302	0.238269	0.195626	0.363664
chr1	16641725	16657042	Eloc	ENSMUSG00000079658.9	-	156.256	101.42	230.143	155.28	337.728	342.893	81.9809	77.2738	93.8371	115.582	120.792	100.824	269.231	244.937
chr1	16657552	16662278	D030040B21Rik	ENSMUSG00000097744.1	+	0.0869127	0.0410386	0.322699	0.114288	0.182957	0.033288	0.0588711	0.083261	0.199934	0.150764	0.117501	0.110251	0.178127	0.0475317
chr1	16662980	16663662	Gm7654	ENSMUSG00000100959.1	-	0	0	0	0	0	0.143457	0	0	0	0	0	0.00524549	0	0
chr1	16665207	16678275	Tmem70	ENSMUSG00000025940.6	+	43.8241	26.6716	51.9866	37.1801	58.2203	64.4665	14.8296	13.6147	23.1766	26.5398	20.2893	19.9963	37.0469	37.3903
chr1	16688051	16709611	Ly96	ENSMUSG00000025779.10	+	1.28861	0.22677	0.666056	1.05397	1.20455	1.13282	0.174207	0.375424	1.16594	0.921411	0.603204	0.973511	0.722502	1.27036
chr1	16758205	16758623	Gm29649	ENSMUSG00000100093.1	-	0	0	0	0	0	0	0	0	0	0	0	0	0	0
chr1	16768279	16770138	Gm5828	ENSMUSG00000091020.3	-	0.828655	0.340393	0.776897	0.207629	0.477176	0.423277	0.22323	0.044324	0.299687	0.429029	0.276671	0.234081	0.490941	0.79602
chr1	16898185	17091631	Gm28376	ENSMUSG00000101640.1	+	0	0	0	0.480691	0	0	0.444812	0.302435	0	0.44293	0.568933	0.49434	0	0.772137
chr1	16930970	16931796	4921511E07Rik	ENSMUSG00000104133.1	+	0	0.0126174	0	0.0884174	0	0	0	0.074767	0	0	0	0.140931	0.0544371	0
chr1	16964560	17097889	Jph1	ENSMUSG00000042686.5	-	5.97254	2.65741	10.4175	10.3264	5.02866	2.88657	4.45337	5.13113	2.49807	4.36907	7.07279	6.37979	2.69857	3.3551
chr1	17124747	17128956	Gm28783	ENSMUSG00000100110.1	+	0	0	0	0	0	0	0	0	0	0	0	0	0	0
chr1	17145362	17164271	Gdap1	ENSMUSG00000025777.8	+	0.0513536	0.0559509	0.0921931	0.0632372	0.134703	0.136762	0.0790047	0.051661	0.0913405	0.0143492	0.0314772	0.101438	0.0533224	0.055613
chr1	17168403	17173103	Gm28784	ENSMUSG00000099899.1	+	0	0	0	0	0	0	0	0	0	0	0	0	0	0
chr1	17250114	17250492	Gm28785	ENSMUSG00000100272.1	-	0	0	0	0	0	0	0	0	0	0	0	0	0.290035	0
chr1	17394958	17395429	Gm5251	ENSMUSG00000100398.1	+	8.11819	6.6687	3.4293	4.21578	2.42074	11.1175	1.24076	1.78153	4.05869	7.11014	5.14559	2.36302	7.8459	4.02182
chr1	17397412	17400281	Rbm6-ps1	ENSMUSG00000101589.1	-	0.342579	0.168299	0.790539	0.226686	0.519477	0.225273	0.0994444	0.131443	0.11026	0.26038	0.383456	0.328664	0.281774	0.304901
chr1	17429043	17429528	Gm6075	ENSMUSG00000102048.1	-	0.0702061	0.00888929	0.440762	0	0	0.426638	0.0718917	0.065113	0.109308	0.556094	0.47237	0.288442	0.34326	0.158335
chr1	17520001	17520111	Gm25166	ENSMUSG00000089534.1	+	0	0	0	0	0	0	0	0	0	0	0	0	0	0
chr1	17601901	17630939	Pi15	ENSMUSG00000067780.3	+	0.103778	0.0447952	0.0108933	0.0326092	0.043928	0.0528746	0	0.026494	0.0206189	0.0430864	0	0	0	0
chr1	17615084	17641081	Gm28154	ENSMUSG00000100053.1	-	0	0	0	0.0592575	0	0.0660891	0	0.013919	0	0	0	0	0.0195911	0
chr1	17676027	17727646	Gm16070	ENSMUSG00000085125.7	-	0	0	0.0899739	0.0927891	0.0268815	0	0.0322529	0.02629	0.0215223	0	0	0.0252633	0	0
chr1	17727045	17766344	Crispld1	ENSMUSG00000025776.13	+	0.913685	0.214709	1.03458	0.986958	1.00051	0.465583	0.953662	0.878756	0.108647	0.483093	1.02639	0.796446	0.244619	0.471523
chr1	17741915	17805417	Gm28153	ENSMUSG00000099895.1	-	0	0	0	0	0	0	0	0	0	0	0	0	0	0
chr1	17947041	17948439	Gm7690	ENSMUSG00000100554.1	+	0.0412166	0.0582296	0.0504007	0.0707491	0	0	0.0198927	0.03631	0.0233578	0.00449883	0.154655	0.0252663	0.0579563	0
chr1	17993010	17999622	Gm18775	ENSMUSG00000099473.1	-	0	0	0	0	0	0	0	0	0	0	0	0	0	0
chr1	17993813	17997483	Gm17969	ENSMUSG00000099591.1	+	0	0	0.168421	0.0673377	0	0	0.0487032	0	0.049922	0	0.074333	0.097046	0	0
chr1	17994462	18059056	Gm28756	ENSMUSG00000109887.1	-	0.159224	0.0972976	0.153449	0.319794	0	0.181963	0.0261611	0	0.0534223	0	0.0417901	0.159512	0.090972	0.209074
chr1	18005961	18016186	Gm28755	ENSMUSG00000102001.1	-	0	0	0	0	0	0	0	0	0.0941052	0	0	0	0	0
chr1	18048100	18058269	Gm45784	ENSMUSG00000101717.2	-	0	0	0	0	0	0	0	0	0	0	0	0	0	0
chr1	18115191	18145902	Crisp4	ENSMUSG00000025774.14	-	0	0	0	0	0	0	0.0231575	0	0	0.0268892	0	0	0	0
chr1	18210053	18223564	Defb44-ps	ENSMUSG00000070977.4	-	0	0	0	0	0	0	0	0	0	0	0	0	0	0
chr1	18236473	18237443	Defb18	ENSMUSG00000073735.1	-	0	0	0	0	0	0	0	0	0	0	0	0	0	0
chr1	18250980	18265138	Defb41	ENSMUSG00000067773.6	-	0	0	0	0	0	0	0	0	0	0	0	0	0.359358	0
chr1	18262395	18263379	Gm17837	ENSMUSG00000101685.1	-	0.0196549	0	0.564976	0	0.0700326	0.0157605	0	0	0	0.0536078	0.0877123	0.118567	0.233126	0.187511
chr1	18708428	18709336	Gm5252	ENSMUSG00000101306.1	+	0	0	0	0	0.107954	0	0	0	0	0	0	0	0	0.0103254
chr1	18969762	18969833	Gm24075	ENSMUSG00000088800.1	-	0	0	0	0	0	0	0	0	0	0	0	0	0	0
chr1	19037266	19037377	Gm28343	ENSMUSG00000101644.1	+	0	0	0	0	0	0	0	0	0	0	0	0	0	0
chr1	19062857	19063135	Gm28344	ENSMUSG00000099433.1	+	0.798031	0.480956	0	0	0	0.823553	0.35676	0	1.51093	4.64876	0	0.725058	1.17564	1.43838
chr1	19063300	19104840	Gm15825	ENSMUSG00000089787.2	-	0	0	0	0	0	0	0	0	0	0	0	0	0	0
chr1	19103022	19166346	Tfap2d	ENSMUSG00000042596.7	+	0	0	0	0	0	0.058577	0.0516789	0	0.0402599	0.0742668	0.121884	0	0.0537193	0.156902
chr1	19153422	19153966	Gm10075	ENSMUSG00000100720.1	-	19.9627	15.1723	29.398	21.2078	40.8997	35.6316	13.507	12.0319	12.5882	14.0373	23.2518	14.0499	28.7989	30.6565
chr1	19208914	19238576	Tfap2b	ENSMUSG00000025927.13	+	0.0430719	0	0	0	0	0	0	0	0	0	0	0	0	0
chr1	19242725	19243769	Gm28340	ENSMUSG00000100538.1	+	0	0	0	0	0	0	0	0	0	0	0	0	0	0
chr1	19320226	19320697	Gm28341	ENSMUSG00000101117.1	-	0	0	0	0	0	0	0	0	0	0	0	0	0	0
chr1	19330939	19333184	Gm4849	ENSMUSG00000100204.1	+	0.112625	0	0.175649	0.0246344	0.322493	0.0848683	0.134127	0.044864	0.0796007	0.202714	0.0976468	0.217353	0.200159	0.210286
chr1	19513855	19513919	Gm24633	ENSMUSG00000084668.1	-	0	0	0	0	0	0	0	0	0	0	0	0	0	0
chr1	19614269	19616767	Gm38382	ENSMUSG00000102597.1	+	0	0	0	0	0	0	0	0	0	0	0	0	0	0
chr1	20057779	20618064	Pkhd1	ENSMUSG00000043760.16	-	2.51483	0.685121	1.10693	0.858149	1.60706	1.18517	1.29666	1.0966	2.90694	6.01447	2.5584	3.09608	2.27734	3.73894
chr1	20062070	20065548	Gm37315	ENSMUSG00000104095.1	-	0	0.00826093	0.0468211	0	0	0.0296519	0	0	0.0671768	0.115692	0.0605637	0.0252633	0	0.128408
chr1	20356452	20392300	4930486I03Rik	ENSMUSG00000089914.2	+	0	0	0	0	0	0	0	0	0	0	0	0	0	0
chr1	20444258	20444810	Gm15795	ENSMUSG00000090142.2	-	2.69777	1.60182	1.89284	1.68149	2.32246	0.844101	0.579195	0.339391	0.880923	2.52595	1.9202	1.62356	2.02957	3.32307
chr1	20444811	20444912	Gm24162	ENSMUSG00000070175.1	-	0	0	0	0.556056	0	0	0.0716948	0	0.310993	0.109707	0	0.23415	0	0.699282
chr1	20669882	20684298	Gm28653	ENSMUSG00000099906.2	+	0.0239333	0	0	0	0	0	0	0	0	0.0115928	0	0	0	0
chr1	20679010	20679082	Mir206	ENSMUSG00000065559.1	+	0	0	0	0	0	0	0	0	0	0	0	0	0	0
chr1	20682769	20682887	Mir133b	ENSMUSG00000065480.1	+	0	0	0	0	0	0	0	0	0	0.0590594	0	0	0	0
chr1	20730905	20734496	Il17a	ENSMUSG00000025929.4	+	0	0	0	0	0	0	0	0	0	0	0	0	0	0
chr1	20777146	20790617	Il17f	ENSMUSG00000041872.9	-	1.61863	0.625533	1.26072	0.585575	1.58499	1.08998	0.19205	0.160649	0.630697	1.92216	0.106364	0.232901	0.697887	1.0461
chr1	20802968	20820312	Mcm3	ENSMUSG00000041859.10	-	507.119	336.384	540.386	386.8	882.569	818.253	266.682	221.134	334.864	424.093	373.205	298.367	648.699	612.958
chr1	20821331	20822516	Gm20587	ENSMUSG00000099714.1	+	0.106465	0.0157442	0.105359	0	0	0.189955	0	0	0	0.0763652	0.0327923	0	0.00977233	0.0487456
chr1	20836661	20839689	Gm28065	ENSMUSG00000102121.1	+	0	0	0	0	0	0	0	0	0	0	0	0	0	0.0730086
chr1	20842535	20842666	Gm24723	ENSMUSG00000088858.1	-	0	0	0	0	0	0	0	0	0	0	0	0	0	0
chr1	20888650	20890473	6720483E21Rik	ENSMUSG00000097934.1	-	0.208942	0	0.693315	0.452045	0.336151	0.308807	0.175204	0.193319	0.0561339	0	0.191862	0.111739	0.0659363	0
chr1	20890606	20939650	Paqr8	ENSMUSG00000025931.15	+	5.09162	2.29305	9.08417	7.65654	8.16455	6.56551	3.11509	3.31908	1.9374	1.67327	4.46038	4.14806	3.58306	4.2355
chr1	20915410	20915540	Gm24171	ENSMUSG00000077314.1	-	0	0	0	0	0	0	0	0	0	0	0	0	0	0
chr1	20945711	20946914	Gm28064	ENSMUSG00000100929.1	+	0	0	0	0.100453	0	0	0	0.026206	0	0	0	0	0	0
chr1	20951626	20990841	Efhc1	ENSMUSG00000041809.5	+	2.30441	1.92119	4.07811	2.17695	2.58909	2.14766	1.18947	1.14012	2.3337	2.44723	1.43769	2.00751	2.54376	2.49032
chr1	20996299	21079229	Tram2	ENSMUSG00000041779.5	-	15.5179	10.9399	17.2609	9.51542	13.1182	12.7269	6.80059	7.48127	13.2084	12.7018	9.84245	12.2392	13.0926	10.9334
chr1	21080114	21081748	Gm28287	ENSMUSG00000099971.1	+	0	0	0	0.158873	0	0.0859346	0	0	0	0	0.0653683	0	0	0.107945
chr1	21178988	21187427	Gm2693	ENSMUSG00000100819.1	+	0.720894	0	0.421263	0	0.224605	0.485177	0.404135	0	0.123156	0.700607	0	0.0945291	0.662232	0.400387
chr1	21218575	21230167	Tmem14a	ENSMUSG00000025933.15	+	6.78939	4.03908	5.73224	2.99981	6.6533	5.41416	1.89022	1.65948	3.47835	4.64026	2.84895	2.59921	5.25064	5.56525
chr1	21234722	21236821	Gm38224	ENSMUSG00000102633.1	+	0.0851804	0.0172601	0.110507	0	0.0522796	0.0443579	0.0223451	0.074255	0	0.144539	0	0.0807478	0.0268238	0.266359
chr1	21240589	21265661	Gsta3	ENSMUSG00000025934.15	+	18.4372	31.628	21.6129	25.598	61.5474	148.341	7.52021	5.30195	26.3513	21.7991	22.8998	16.2741	102.352	70.9143
chr1	21250359	21271593	Gm28836	ENSMUSG00000099343.1	-	4.37579	2.37609	1.46078	0.912266	5.17413	7.39165	0.21212	1.10048	2.12254	2.50032	1.60947	0.836857	6.81886	4.4497
chr1	21272403	21272906	Gm7094	ENSMUSG00000096375.2	+	0	0	0.474316	0	0	0	0	0.232081	0	0.337748	0.0796943	0	0	0
chr1	21285246	21298312	Gm4956	ENSMUSG00000025936.15	-	0	0	0	0	0	0	0	0	0	0	0	0	0	0.197511
chr1	21312517	21316320	Gm21909	ENSMUSG00000093963.1	-	0	0	0	0	0	0	0	0	0	0	0	0	0	0
chr1	21349641	21352200	Khdc1a	ENSMUSG00000067750.3	+	0	0	0	0	0	0.0441014	0	0	0	0.0442617	0	0	0	0.210467
chr1	21354005	21355116	Gm16329	ENSMUSG00000086194.1	+	0	0	0	0	0	0	0	0	0	0	0	0	0	0
chr1	21364803	21365030	Gm16327	ENSMUSG00000094436.1	+	0	0	0	0	0	0	0	0	0	0	0	0	0	0
chr1	21368331	21370845	Khdc1c	ENSMUSG00000041722.7	+	0	0	0	0	0	0.04503	0	0	0	0.115635	0	0	0	0.0759113
chr1	21372670	21373764	Gm2709	ENSMUSG00000085507.1	+	0	0	0	0	0	0	0	0	0	0	0	0	0	0
chr1	21379555	21379782	Gm16533	ENSMUSG00000094926.1	+	0	0	0	0	0	0	0	0	0	0	0	0	0	0
chr1	21383556	21386373	Khdc1b	ENSMUSG00000085079.3	+	0	0	0	0	0	0	0	0	0	0	0	0	0	0
chr1	21390906	21391101	Gm16328	ENSMUSG00000085679.2	+	0	0	0	0	0	0	0	0	0	0	0	0	0	0
chr1	21398403	21961942	Kcnq5	ENSMUSG00000028033.16	-	0.514292	0.282698	0.691033	0.658364	0.901129	0.21242	0.0890592	0.195616	0.787231	0.407642	0.11289	0.446883	0.724301	0.263129
chr1	21454691	21457017	Gm36949	ENSMUSG00000104138.1	-	0	0	0.152656	0.0229399	0	0	0.0145781	0	0	0	0	0	0.00752822	0
chr1	21511933	21513056	Gm7658	ENSMUSG00000082935.3	-	11.5661	6.61943	12.7205	5.8684	15.0129	8.83622	4.05095	3.04469	4.37208	7.74127	6.15353	5.69415	8.92624	13.984
chr1	21838948	21840514	Gm38243	ENSMUSG00000103748.1	-	0.142625	0.00911186	0.113349	0.0303395	0	0.0504189	0.119652	0.073338	0.0290234	0.0374902	0.0995897	0.121627	0.103026	0.196686
chr1	21959842	21962530	Gm26580	ENSMUSG00000097109.1	+	0	0	0	0	0	0.0132501	0	0	0	0	0	0	0.0359163	0
chr1	22030064	22030615	Gm5696	ENSMUSG00000099692.1	-	0	0	0	0.00277055	0	0	0	0	0	0	0	0	0	0
chr1	22237849	22238295	Gm28239	ENSMUSG00000100418.1	+	0	0	0	0	0	0	0	0	0	0	0	0	0	0
chr1	22286251	22805994	Rims1	ENSMUSG00000041670.16	-	7.86809	3.16476	5.39968	2.04432	6.19091	4.07079	1.16736	1.2331	2.70957	5.34214	1.05189	2.01901	3.22854	4.46446
chr1	22740764	22741565	Gm26866	ENSMUSG00000097642.1	+	0	0	0	0	0	0	0	0	0	0	0	0	0	0
chr1	22984863	22987125	Gm7761	ENSMUSG00000101468.1	-	0	0	0	0	0	0	0	0	0	0	0	0	0	0
chr1	23048295	23235673	Gm29506	ENSMUSG00000101227.1	-	0	0	0	0	0	0	0	0	0	0	0	0	0	0
chr1	23100473	23102253	4933415F23Rik	ENSMUSG00000073730.2	-	0	0.0156234	0	0	0	0	0	0.023028	0	0	0	0	0	0
chr1	23245211	23245331	Gm24176	ENSMUSG00000089553.1	+	0	0	0	0	0	0	0	0	0	0	0	0	0	0
chr1	23255685	23256407	Gm6420	ENSMUSG00000102766.1	-	0	0	0.382518	0	0.0416396	0.0233819	0	0	0.0380602	0	0	0	0	0
chr1	23272269	23272339	Mir30a	ENSMUSG00000065405.3	+	0	0.11087	0.446272	0	0.910007	0	0	0	0.0538281	1.14758	0.128273	0.238832	0	0.248507
chr1	23291537	23291935	Gm27028	ENSMUSG00000097970.1	+	5.53907	2.95474	9.00142	3.92776	3.42314	1.30562	2.58575	2.21682	2.66513	3.65903	2.94238	2.30988	1.68427	2.06143
chr1	23291701	23291784	Mir30c-2	ENSMUSG00000065567.1	+	3.57647e-05	2.44286e-05	0.000321733	0.00411091	0.00260652	0.000116375	0.00252727	0.001067	0.000487547	8.89756e-05	0.00125896	0.000165412	0.001843	1.26667e-05
chr1	23293729	23294075	Gm29107	ENSMUSG00000100775.1	+	0.180728	0.257979	0.547874	0	2.09017	0.372842	0.660335	0.194991	0.643766	0.0554262	0.326303	0.132838	0.105634	0.504146
chr1	23345956	23346599	Gm20954	ENSMUSG00000101226.1	-	0	0	0	0	0	0	0	0	0	0	0	0	0	0
chr1	23366424	23397772	Ogfrl1	ENSMUSG00000026158.11	-	7.0974	5.12736	9.62413	6.42057	7.65693	6.49009	6.35488	6.17401	6.61528	6.64729	8.83696	7.90814	6.21165	6.99096
chr1	23479539	23480527	Gm7784	ENSMUSG00000097920.1	+	0	0	0	0	0.0184201	0	0	0	0	0	0	0	0	0.0130952
chr1	23574587	23596664	Gm28822	ENSMUSG00000099503.1	+	0	0	0	0	0	0	0	0	0	0	0	0	0	0
chr1	23761753	23849158	B3gat2	ENSMUSG00000026156.8	+	0.355282	0.192193	0.595718	0.290842	0.567526	0.215047	0.128989	0	0.209691	0.481495	0.334375	0.295536	0.236639	0.361937
chr1	23844846	23922317	Smap1	ENSMUSG00000026155.13	-	111.273	64.1505	117.385	76.682	134.286	126.183	41.8084	43.3553	73.6492	100.734	64.0829	65.0814	91.3218	88.7611
chr1	23995939	24005656	Sdhaf4	ENSMUSG00000026154.4	-	31.549	18.4567	28.534	19.0933	36.1976	31.3613	13.8812	11.3936	21.9263	27.3874	15.9571	15.4967	28.1061	24.0827
chr1	24005505	24005894	Gm26524	ENSMUSG00000102495.1	+	0	0	0	0	0	0	0.164433	0	0	0	0	0.121075	0	0.157417
chr1	24011093	24100341	Fam135a	ENSMUSG00000026153.15	-	41.9576	18.9201	50.9467	35.5043	31.4535	19.9379	14.9344	13.713	20.5011	27.5405	20.5921	19.684	13.2867	17.6408
chr1	24100625	24103424	Gm37580	ENSMUSG00000102398.1	+	0.32213	0.197122	0.68439	0.257276	0.681672	0.23029	0.203208	0.016655	0.111448	0.253651	0.122809	0.298796	0.158534	0.0697173
chr1	24125275	24126141	Gm26607	ENSMUSG00000097670.1	+	0	0	0	0	0	0	0	0	0	0	0	0	0	0
chr1	24177610	24252684	Col9a1	ENSMUSG00000026147.16	+	0.744994	0.0294134	0.173898	0	0.270647	0.047063	0.0776977	0	0.0561325	0.47492	0.0364668	0.163644	0.0764834	0.230098
chr1	24261890	24587472	Col19a1	ENSMUSG00000026141.13	-	0	0.0326026	0.110765	0.0301478	0	0.037981	0.0501771	0.035355	0.0237765	0.138609	0.0431135	0.0155383	0	0.0397754
chr1	24548841	24548977	Gm26418	ENSMUSG00000077463.1	-	0	0	0	0	0	0	0	0	0	0	0	0	0	0
chr1	24594087	24595423	Tubb4b-ps2	ENSMUSG00000099997.1	-	1.04755	0.854396	2.25238	0.749208	3.18025	1.01626	0.686488	0.633342	0.538998	0.839574	0.958319	0.835408	1.32659	2.66625
chr1	24611535	24612410	Gm28439	ENSMUSG00000100131.1	-	2251.67	903.13	2866.62	2287.25	2959.63	2524.72	777.17	1232.64	936.183	1788.88	1270.66	1417.31	1534.07	2138.48
chr1	24612407	24612700	Gm10222	ENSMUSG00000067736.2	-	3450.25	1724.33	4563.77	3718.29	4111.68	4064.54	1408.34	1814.17	1623.15	2727.66	2549.36	2162.18	2905.87	3235.14
chr1	24612775	24613119	Gm28438	ENSMUSG00000101939.1	-	1236.75	451.026	1977.53	1311.38	2312.01	2029.95	494.098	683.108	443.536	635.7	711.041	958.521	955.924	1673.75
chr1	24613189	24613971	Gm28437	ENSMUSG00000101111.1	-	8872.54	3293.29	11790.3	7720.71	8071.76	6583.93	2696.44	3694.26	3575.62	5966.69	4737.89	5960.42	4204.2	7039.78
chr1	24613974	24614651	Gm10925	ENSMUSG00000100862.1	-	7549.84	2478.82	9968.17	7570.43	9543.73	8421.83	2457.41	4342.25	2798.27	6024.06	3813.06	5113.41	5071.96	7258.66
chr1	24614885	24615565	Gm28661	ENSMUSG00000102070.1	-	7684.95	4041.56	10245.6	8092.2	11460.1	10677.8	3295.13	4009.79	4204.21	6978.03	5514.5	5110.63	6912.03	8437.93
chr1	24615706	24616197	Gm29216	ENSMUSG00000101249.1	-	10510.6	5828.63	12261.3	8795.2	13371.3	10754.1	3932.11	4000.17	5809.3	8846.3	7015.7	6351.99	8456.45	9856.02
chr1	24678630	24766301	Lmbrd1	ENSMUSG00000073725.8	+	24.9214	12.1421	28.6308	17.4028	16.5212	12.5357	7.14456	8.17019	13.8789	18.8911	11.413	13.7872	9.45785	11.9358
chr1	24910461	24911659	Gm28594	ENSMUSG00000100808.1	-	0	0	0	0	0	0	0	0	0	0	0	0	0	0
chr1	24963209	24965158	Gm28237	ENSMUSG00000100483.1	-	0	0	0	0	0	0	0	0	0	0	0	0	0	0
chr1	25011941	25012756	Gm9443	ENSMUSG00000100450.1	+	0	0	0.0591863	0	0	0.0132525	0	0	0	0	0.00760165	0	0.0267541	0.00824178
chr1	25026581	25027232	Gm29414	ENSMUSG00000099392.1	-	0	0	0	0	0	0	0	0	0	0	0	0	0	0
chr1	25067476	25829707	Adgrb3	ENSMUSG00000033569.17	-	0.688618	0.173536	1.01751	0.369129	0.431545	0.149494	0.166542	0.151249	0.201926	0.246144	0.310242	0.161651	0.119115	0.162518
chr1	25223730	25224173	Gm15702	ENSMUSG00000080849.1	+	0	0.00650479	0	0	0	0	0	0	0	0	0	0	0	0
chr1	25276404	25277954	Gm20172	ENSMUSG00000104257.1	-	0.151423	0	0	0	0.0732921	0.026752	0	0.124028	0	0.196469	0.114742	0.0461961	0	0
chr1	25279445	25279551	Gm22260	ENSMUSG00000096866.1	-	0	0	0	0	0	0	0	0	0	0	0	0	0	0
chr1	25284218	25285248	Gm37543	ENSMUSG00000102296.1	-	0	0	0	0	0	0	0	0	0	0	0	0	0	0
chr1	25296512	25299886	Gm37331	ENSMUSG00000103209.1	-	0	0	0.0353577	0.0139218	0	0	0	0.036888	0	0	0	0	0	0
chr1	25314276	25317708	Gm37211	ENSMUSG00000104027.1	-	0	0	0	0	0	0	0	0.018193	0	0	0	0	0	0
chr1	25325866	25328398	Gm37862	ENSMUSG00000102407.1	-	0	0	0.0524755	0	0	0	0	0.073808	0	0	0	0.0497845	0	0
chr1	25345978	25349082	Gm38286	ENSMUSG00000103214.1	-	0	0.0123812	0	0.065455	0	0.0642865	0.0390565	0.033056	0	0	0	0.0186915	0	0.0287174
chr1	25362564	25365820	Gm37880	ENSMUSG00000104100.1	-	0.00665447	0.0235315	0.0408753	0.110119	0.0647323	0	0.018711	0.033494	0.0112494	0	0.0307585	0.0428238	0.0233531	0.0270412
chr1	25451071	25451174	Gm25294	ENSMUSG00000084740.1	+	0	0	0	0	0	0	0	0	0	0	0	0	0	0
chr1	25608250	25611184	Gm37011	ENSMUSG00000103889.1	-	0	0	0.120982	0.0758774	0.0127455	0	0.0166793	0.031353	0.0196682	0	0	0.0175769	0	0
chr1	25614946	25615515	Gm29214	ENSMUSG00000101301.1	-	0.221522	0	0.0633511	0	0	0	0	0	0	0	0.0328188	0	0.169472	0.0890023
chr1	25620238	25623180	Gm37051	ENSMUSG00000104221.1	-	0.105544	0	0.038494	0.0341033	0	0	0	0	0	0	0	0.0193949	0	0
chr1	25672245	25676239	Gm38260	ENSMUSG00000102250.1	-	0	0.0124179	0.102496	0.0565803	0.0362379	0.0452722	0.0396099	0.065089	0.0155442	0	0.0184217	0.0115982	0	0
chr1	25686062	25691501	Gm37628	ENSMUSG00000102317.1	-	0.115746	0	0.156836	0.093119	0.0875154	0	0.00911144	0.045542	0.0124267	0.0134965	0.0437991	0.0209417	0.0297709	0.0370922
chr1	25722038	25724778	8030445P17Rik	ENSMUSG00000103563.1	-	0.107949	0	0.104188	0.097071	0	0	0.0121536	0.043977	0.0202246	0	0	0	0.0232919	0
chr1	25735389	25738969	Gm38198	ENSMUSG00000102465.1	-	0.0546529	0.0241802	0.181751	0.0772523	0.106493	0.0260063	0.0585981	0.070114	0	0.0880692	0.0376679	0.111914	0	0.0697131
chr1	25755343	25759033	Gm37077	ENSMUSG00000102659.1	-	0.0342089	0.0291636	0.115239	0.114796	0.0673867	0	0.132139	0.139884	0	0	0	0.0297652	0	0.0331318
chr1	25775757	25780306	Gm37895	ENSMUSG00000103924.1	-	0.186949	0.0455457	0.282191	0.136997	0.0997204	0	0.0258496	0.069366	0	0.0949166	0.103543	0.0270858	0.0654592	0
chr1	25797281	25800905	Gm36952	ENSMUSG00000104132.1	-	0.167312	0.0119184	0.297864	0.25916	0.156929	0.0345206	0.0917331	0.169022	0	0.065208	0.0252601	0.0560016	0.143017	0.0627887
chr1	25804097	25807406	Gm37602	ENSMUSG00000102747.1	-	0.06574	0	0.388542	0.128179	0	0	0.115007	0.086484	0.0166239	0	0.0371822	0.0609714	0.0261588	0.0582962
chr1	25808956	25809972	2900022M07Rik	ENSMUSG00000102386.1	-	0	0	0.36765	0.0754525	0.0988788	0	0.16139	0.04606	0	0	0.101169	0.080785	0.0846344	0.104236
chr1	25824390	25824719	2900002M20Rik	ENSMUSG00000103004.1	-	0.917029	0.10762	0	0.509718	0	0.574795	0.229603	0.022081	0	0	0	0	0	0
chr1	25830657	25831878	Gm9884	ENSMUSG00000104516.1	+	0	0	0	0	0	0.132546	0	0	0	0	0	0	0	0
chr1	25996604	25997159	Gm18443	ENSMUSG00000101618.1	-	0	0	0	0	0	0	0	0	0	0	0	0	0	0
chr1	26466236	26466886	Gm19123	ENSMUSG00000099458.1	+	0	0	0	0	0	0	0	0	0	0	0	0	0	0
chr1	26566833	26566938	Gm24064	ENSMUSG00000088111.1	+	0	0	0	0	0	0	0	0	0	0	0	0	0	0
chr1	26681814	26687460	4931408C20Rik	ENSMUSG00000073722.3	-	0	0	0	0	0	0	0	0	0	0	0	0	0	0
chr1	26959103	26959221	n-R5s209	ENSMUSG00000095256.1	-	0	0	0	0	0	0	0	0	0	0	0	0	0	0
chr1	27336352	27336768	Gm19641	ENSMUSG00000100310.1	-	0	0	0	0	0	0	0	0	0	0	0	0	0	0
chr1	27884046	27902396	Gm5524	ENSMUSG00000101514.1	+	0	0	0	0	0	0	0	0	0	0	0	0	0	0
chr1	27900419	27901072	Gm18776	ENSMUSG00000101033.1	-	0	0	0	0	0	0	0	0	0	0	0	0	0	0
chr1	27989910	27991782	Gm19028	ENSMUSG00000101372.1	+	0.190559	0.0181789	0.164403	0.0161794	0	0.0534185	0.0290663	0	0	0.0268855	0.020895	0	0.0423046	0.020444
chr1	28569918	28571431	Gm38089	ENSMUSG00000103241.1	+	0	0	0	0	0	0	0	0	0	0	0	0	0	0
chr1	28580499	28580772	Gm7846	ENSMUSG00000086240.4	-	15.3384	17.6611	30.1765	29.6465	54.4964	60.2589	14.6403	15.602	16.4723	22.4551	19.4434	16.9208	43.68	38.2401
chr1	28776117	28780252	Gm597	ENSMUSG00000048411.4	-	0	0	0	0	0	0	0	0	0	0	0	0	0	0
chr1	28800240	28802721	Gm5697	ENSMUSG00000081557.2	-	0	0.0118017	0	0	0.0404179	0.0333593	0	0.0026	0	0.0112721	0	0	0	0.0246536
chr1	28938036	28938339	Gm6462	ENSMUSG00000058590.2	+	0	0	0	0	0	0	0	0	0	0	0	0	0	0
chr1	29219700	29220249	Gm18033	ENSMUSG00000101235.1	+	0	0	0	0	0	0	0	0	0	0	0	0	0	0
chr1	29280964	29281075	Gm25586	ENSMUSG00000064433.1	-	0	0	0	0	0	0	0	0	0	0	0	0	0	0
chr1	29301480	29301579	Gm22679	ENSMUSG00000080625.1	+	0	0	0	0	0	0	0	0	0	0	0	0	0	0
chr1	29361275	29361370	Gm23785	ENSMUSG00000080391.1	-	0	0	0	0	0	0	0	0	0	0	0	0	0	0
chr1	29421488	29421612	Mir6342	ENSMUSG00000099257.1	+	0	0	0	0	0	0	0	0	0	0	0	0	0	0
chr1	29484604	29485915	Gm5525	ENSMUSG00000099492.1	-	9.94076	10.2205	16.5097	8.03715	22.1154	9.16533	7.01532	4.24084	6.61472	9.20269	11.196	8.17472	16.9795	17.3446
chr1	29930094	29930715	Gm7858	ENSMUSG00000101726.1	+	0	0	0	0	0	0	0	0	0	0	0	0	0	0
chr1	29985934	29986043	Gm23771	ENSMUSG00000096829.1	+	0	0	0	0	0	0	0	0	0	0	0	0	0	0
chr1	30333291	30333397	Gm27430	ENSMUSG00000098883.1	-	0	0	0	0	0	0	0	0	0	0	0	0	0	0
chr1	30718560	30719962	Gm9898	ENSMUSG00000053185.2	-	0	0	0	0	0	0	0	0	0	0	0	0	0	0
chr1	30769687	30771815	Gm6473	ENSMUSG00000100261.1	+	0.788386	0.837714	1.89223	0.682893	0.863791	0.681877	0.74203	0.246989	0.782294	0.898359	1.24112	0.902135	0.946322	0.768822
chr1	30794548	30794875	Gm2914	ENSMUSG00000101180.1	-	0.145001	0	0	0	0	0	0	0	0	0	0	0	0.207068	0
chr1	30802339	30873921	Phf3	ENSMUSG00000048874.15	-	310.473	158.424	269.661	169.453	267.611	222.216	91.7338	93.5639	191.106	292.234	144.374	159.807	189.228	215.373
chr1	30833548	30836431	Gm37522	ENSMUSG00000103783.1	-	7.59777	1.76629	6.56409	4.86077	5.89825	3.26197	1.84906	2.43432	2.6623	5.07404	3.04892	4.04234	2.87452	5.20438
chr1	30865504	30868538	Gm37906	ENSMUSG00000104315.1	-	12.2733	3.06494	11.1008	6.51401	9.11164	4.52538	2.86932	4.51687	3.68181	8.26895	4.56436	6.96013	4.43449	8.99239
chr1	30940302	30949309	Ptp4a1	ENSMUSG00000026064.16	-	71.8253	22.6827	73.5093	35.2016	69.3021	43.9446	23.6538	19.1072	19.4182	24.6	19.7731	35.2337	29.5083	34.6129
chr1	30940302	30949770	Ptp4a1	ENSMUSG00000117310.1	-	108	56.2264	119.725	76.6702	143.191	118.962	37.9307	49.5855	66.3751	127.282	60.6548	61.782	92.8668	139.205
chr1	30977243	30977968	AC153137.1	ENSMUSG00000117091.1	-	0.880093	0.310152	4.97728	7.51289	4.08375	1.16921	6.21828	2.33313	1.21788	3.96357	6.73572	3.92894	3.05126	5.86537
chr1	30986225	30986953	Gm9458	ENSMUSG00000086726.3	-	0.153621	0	0.66367	0.708287	0.16926	0.0205509	0.346664	0.251078	0.063698	0.227531	0.780414	0.349903	0.312238	0.996031
chr1	30997842	31222684	4931428L18Rik	ENSMUSG00000086727.8	-	0.280241	0.685766	2.59935	3.99112	0.750021	0.865507	2.87953	1.6199	0.796408	1.18883	4.39649	1.86633	0.596376	3.12261
chr1	31041919	31043675	Gm28644	ENSMUSG00000100237.1	+	0	0	0	0.122192	0	0.081586	0.209411	0	0	0	0	0	0	0.182351
chr1	31122725	31122862	Gm27362	ENSMUSG00000098529.1	-	0	0	0	0	0	0	0	0	0	0	0	0	0	0
chr1	31136026	31150105	Gm29128	ENSMUSG00000100910.1	+	0	0	0.0389753	0	0	0.0329127	0	0	0	0	0	0	0	0.0649906
chr1	31164549	31164773	Gm7893	ENSMUSG00000099796.1	+	0	0	0	0	0	0	0	0	0	0	0	0	0	0
chr1	31176401	31204725	Lgsn	ENSMUSG00000050217.13	+	0	0.0237609	0	0	0	0.100897	0	0	0	0	0	0	0	0
chr1	31222838	31224288	Pih1d3	ENSMUSG00000026063.4	+	0	0	0	0	0	0	0	0	0	0	0	0	0	0
chr1	31259593	31259719	Gm26145	ENSMUSG00000077664.1	-	0	0	0	0	0	0	0	0	0	0	0	0	0	0
chr1	31267326	31267884	Gm4850	ENSMUSG00000100205.1	+	0	0	0	0	0	0	0	0	0	0	0	0	0	0
chr1	31274892	31275455	Gm28645	ENSMUSG00000100592.1	+	0	0	0	0.0730084	0	0	0	0	0	0	0	0	0	0.129232
chr1	31286945	31287640	Gm6489	ENSMUSG00000094215.2	+	0.459641	0.209368	3.61897	3.17217	2.29217	0.470604	2.84185	1.67689	0.787981	2.09111	3.0216	1.77142	0.978751	2.53573
chr1	31559540	31561400	Gm10307	ENSMUSG00000101093.1	+	0	0	0	0	0	0	0	0	0	0	0	0	0	0
chr1	31615149	31616661	Gm19680	ENSMUSG00000070960.4	+	7.28741	4.68571	7.49098	5.50672	5.50893	6.28378	4.04766	3.35411	5.25921	7.12267	4.64186	4.05873	4.34003	4.52115
chr1	31656632	31656738	Gm23032	ENSMUSG00000088620.1	-	0	0	0	0	0	0	0	0	0	0	0	0	0	0
chr1	31736057	31736891	Gm7910	ENSMUSG00000082159.2	+	0.151262	0.143383	0.0101536	0.0822424	0.0826148	0.227656	0	0	0.190176	0.291479	0.0527671	0.0500542	0.193226	0.409218
chr1	32172714	32658568	Khdrbs2	ENSMUSG00000026058.11	+	0.447314	0.0512294	0.622139	0.281526	0.554958	0.230603	0.101867	0.11205	0.0989176	0.113891	0.1108	0.264298	0.178273	0.239113
chr1	32213133	32213239	Gm25814	ENSMUSG00000064688.1	-	0	0	0	0	0	0	0	0	0	0	0	0	0	0
chr1	32473757	32475565	Gm37999	ENSMUSG00000103482.1	+	0.103818	0	0	0	0	0	0	0	0	0	0	0	0.0297054	0
chr1	32485315	32486942	Gm37110	ENSMUSG00000104498.1	+	0.0696227	0.062396	0.0594852	0.0433787	0.101854	0.0591137	0.0265775	0.075887	0	0	0	0	0.0476077	0.0195763
chr1	32496444	32497988	Gm37911	ENSMUSG00000104313.1	+	0	0	0.118428	0	0	0	0	0	0	0	0	0	0	0
chr1	32519563	32520999	Gm9839	ENSMUSG00000102865.1	-	0	0.00189729	0	0	0	0	0	0	0	0	0.0413671	0	0	0.00702578
chr1	32539028	32542440	Gm37792	ENSMUSG00000102321.1	+	0	0	0	0	0	0	0	0	0	0	0	0.018544	0.0238176	0
chr1	32543686	32547294	Gm5415	ENSMUSG00000091318.2	-	0	0.000754571	0	0	0	0	0	0	0	0.0148256	0	0.0177348	0.00871889	0.00285844
chr1	32568359	32568421	Gm24732	ENSMUSG00000089489.1	-	0	0	0	0	0	0	0	0	0.0454982	0	0	0	0	0
chr1	32710179	32712648	Gm37426	ENSMUSG00000104433.1	+	0	0	0	0	0	0	0	0	0	0	0	0	0	0
chr1	32726639	32726930	Gm23024	ENSMUSG00000089395.1	+	0	0	0	0	0	0	0	0	0	0	0	0	0	0
chr1	32967484	32972490	Gm37151	ENSMUSG00000102926.1	-	0	0	0	0	0	0	0	0	0.0114502	0.017949	0	0	0	0
chr1	33028160	33030290	Gm28624	ENSMUSG00000100497.1	-	0	0	0	0	0	0	0	0	0	0	0	0	0	0
chr1	33065130	33066350	Gm37724	ENSMUSG00000102917.1	+	0.246446	0.0401063	0.248153	0.224934	0.214618	0.188451	0.0444996	0.116786	0.0680243	0.153131	0.170362	0.195111	0.15892	0.079363
chr1	33100907	33102695	Gm7114	ENSMUSG00000100481.1	+	0.488921	0.448777	0.74046	0.271579	0.906688	0.152926	0.274139	0.180028	0.130083	0.502644	0.250593	0.186878	0.330733	1.01853
chr1	33108905	33109655	Gm4785	ENSMUSG00000100590.1	-	0.0257796	0	0	0	0	0	0.0481465	0	0	0	0	0.0124029	0	0
chr1	33191993	33192102	Gm24901	ENSMUSG00000088750.1	+	0	0	0	0	0	0	0	0	0	0	0	0	0	0
chr1	33212774	33215475	Gm37591	ENSMUSG00000104230.1	-	0.262895	0	0	0	0	0	0	0	0	0	0.102245	0	0	0
chr1	33235939	33237631	Gm2987	ENSMUSG00000101754.2	+	0	0	0	0	0	0	0	0	0	0	0	0	0	0
chr1	33293676	33293775	Gm25792	ENSMUSG00000065223.1	+	0	0	0	0	0	0	0	0	0	0	0	0	0	0
chr1	33315670	33316582	Gm18799	ENSMUSG00000100318.2	-	0.280286	0.0513312	0.563583	0.0679077	0.321379	0.0479916	0	0	0	0.0865603	0.0574246	0.123995	0	0.0958043
chr1	33371331	33373585	Gm7933	ENSMUSG00000101612.2	+	0	0	0.00692613	0	0.013787	0	0	0	0.00500023	0	0	0	0	0.00732556
chr1	33422733	33422838	Gm23453	ENSMUSG00000065260.1	+	0	0	0	0	0	0	0	0	0	0	0	0	0	0
chr1	33453810	33669795	Prim2	ENSMUSG00000026134.11	-	88.4308	56.9883	114.542	73.6455	131.929	126.878	37.4992	38.0106	49.5088	59.423	61.2156	46.0489	93.3219	87.6976
chr1	33482101	33482518	Gm29228	ENSMUSG00000101682.1	+	0.0661424	0.0113701	0.398683	0.0136247	0.076836	0.0443127	0	0	0	0	0.00839139	0.00714251	0.0183772	0.0873029
chr1	33613758	33616832	Gm37618	ENSMUSG00000102714.1	-	3.10487	0.771555	4.58143	3.24131	4.13865	2.35633	1.29828	1.79362	1.09864	2.58044	2.20058	2.73931	2.58528	3.89139
chr1	33657781	33658108	Gm17813	ENSMUSG00000102093.1	+	0	0	0	0	0	0	0	0	0	0	0	0.00961176	0	0
chr1	33669824	33670712	1700001G17Rik	ENSMUSG00000103746.1	+	1.91868	0.817061	2.71508	0.740129	0.485795	0.342226	0.237224	0.489845	0.342648	0.416816	0.393267	0.463116	0.457252	0.471198
chr1	33671915	33674228	Gm38173	ENSMUSG00000102198.1	-	0.0436531	0	0	0	0.0478659	0	0.0263356	0	0.0203149	0.030678	0	0.0264227	0	0.023199
chr1	33719887	33742564	Rab23	ENSMUSG00000004768.14	+	51.6827	24.204	59.2478	32.3451	87.2963	56.8217	25.9025	22.911	23.7505	38.7576	28.4941	28.6557	46.5023	62.7032
chr1	33745484	33757795	Bag2	ENSMUSG00000042215.8	-	7.76831	3.53249	10.6689	6.14803	10.3176	6.5601	3.24339	2.86875	6.01469	5.00311	3.50121	4.64436	4.93349	5.19369
chr1	33748007	33748347	Gm37905	ENSMUSG00000103072.1	+	0	0	0	0	0	0	0	0	0	0	0	0	0	0
chr1	33761545	33814595	Zfp451	ENSMUSG00000042197.13	-	147.644	65.3256	159.369	111.925	102.475	99.3417	57.495	62.0612	79.2409	103.33	90.6684	78.8799	79.5077	88.3974
chr1	33836124	33838680	Gm15455	ENSMUSG00000081402.4	-	2.55927	1.55868	4.19715	2.63264	3.62912	3.37132	2.54613	1.54355	2.50146	2.05703	3.15137	2.4415	3.57274	4.36382
chr1	33852052	33907816	Bend6	ENSMUSG00000042182.16	-	1.84767	0.431512	1.59297	0.785172	1.28146	2.13585	0.218245	0.351317	0.678984	0.56894	0.555259	0.541366	0.542938	0.478173
chr1	33889490	33891117	Gm37067	ENSMUSG00000104416.1	-	0.539815	0.0627461	0.366502	0.111349	0.109513	0.0347534	0.038182	0.132229	0.0789955	0.0642237	0	0.0346217	0.0445339	0.198079
chr1	33908225	34308661	Dst	ENSMUSG00000026131.18	+	185.166	139.599	213.147	158.681	187.668	144.833	100.227	93.1678	201.927	256.073	164.405	176.454	172.493	226.496
chr1	33922455	33924838	Gm37354	ENSMUSG00000103596.1	+	1.56757	0.543054	3.15273	2.37957	2.57691	1.63297	0.850542	1.18644	0.291007	1.2025	1.3267	1.19286	1.26156	2.05937
chr1	33963352	33963685	Gm28631	ENSMUSG00000099382.1	-	0	0	0	0	0	0	0	0	0	0	0	0	0	0
chr1	33981410	33981502	Gm23792	ENSMUSG00000084506.1	-	0	0	0	0	0	0	0	0	0	0	0	0	0	0
chr1	34032100	34033797	Gm38157	ENSMUSG00000103364.1	+	3.27615	1.1744	7.81869	3.75977	5.14547	2.49568	1.79555	2.47793	1.44411	2.52692	2.302	3.01593	3.34279	5.37328
chr1	34117359	34117431	Mir6896	ENSMUSG00000105982.1	+	2.04679	1.93849	3.08111	3.06212	2.12285	2.36303	0.740191	1.7796	2.03919	3.1568	2.38728	2.28199	1.70203	5.73392
chr1	34165856	34178446	Gm26788	ENSMUSG00000096992.3	-	1.61701	0.640643	3.1238	1.73507	1.72321	1.1869	1.08201	0.889904	0.742774	1.41341	1.57785	1.49861	1.25825	1.62504
chr1	34269882	34271128	A930005N03Rik	ENSMUSG00000103001.1	-	0	0.188527	0	0	0	0	0.196968	0	0.222808	0.179542	0	0	0	0.279591
chr1	34329433	34330307	Gm37958	ENSMUSG00000104397.1	-	0	0	0	0	0	0	0	0	0	0	0.0509464	0	0	0
chr1	34350775	34351161	Gm37385	ENSMUSG00000102839.1	+	0	0.0142894	0	0	0	0	0.00535425	0.032816	0.118193	0.022622	0.004294	0.0139512	0.172889	0.0403856
chr1	34367371	34369003	Gm5266	ENSMUSG00000101206.1	+	0	0	0	0	0	0	0	0	0	0	0	0	0	0
chr1	34415050	34417986	Gm3052	ENSMUSG00000101462.2	-	0.165025	0.0144875	0.277775	0	0	0.0293194	0.0138834	0.059911	0.0469709	0.262269	0	0.117322	0.0365982	0.0504703
chr1	34427002	34433264	Gm37233	ENSMUSG00000102336.1	-	1.08344	0.387962	0.69025	0.47837	0.703445	0.458501	0.2425	0	0.550637	0.909928	0.411885	0.628893	0.313283	0
chr1	34433121	34433199	Mir5103	ENSMUSG00000092852.1	-	0	0.000306714	0	0	0.0123176	0.0113976	0.000801746	0.071154	0	0.000441171	0.00276574	0.000841961	0	0.0237606
chr1	34436670	34439672	Ccdc115	ENSMUSG00000042111.9	-	29.8885	21.8702	41.3708	33.1233	52.8948	52.7178	24.0841	20.4113	27.5464	34.2423	36.0687	25.9745	46.4178	48.0055
chr1	34439511	34444730	Gm28306	ENSMUSG00000101711.1	-	0	0	0.949174	0	1.37734	0.539142	0	0	0.265776	0	0	0.49082	0.837383	1.02472
chr1	34439851	34449356	Imp4	ENSMUSG00000026127.13	+	68.3069	42.7964	92.5103	72.903	109.99	108.216	38.7918	35.2559	41.792	60.2699	58.4422	49.0958	84.9371	93.4232
chr1	34459762	34475733	Ptpn18	ENSMUSG00000026126.15	+	1.71259	1.30846	3.0457	1.95745	3.66955	2.20622	1.93231	1.90511	0.922719	1.3692	1.28605	1.49712	1.2425	2.04865
chr1	34468834	34473148	Gm28417	ENSMUSG00000100280.2	-	0.253485	0.0899148	0.452892	0.164207	0.468906	0.426486	0.341541	0.594849	0.411706	0.260847	0.209953	0.423971	0.129643	0.242746
chr1	34477167	34485933	4930568A12Rik	ENSMUSG00000101223.6	-	0	0	0	0	0	0	0	0	0	0	0	0	0	0
chr1	34498410	34503063	Prss39	ENSMUSG00000026125.9	+	0	0	0	0	0	0	0.0428073	0	0	0	0	0	0.176134	0
chr1	34523716	34524007	Gm28416	ENSMUSG00000101116.1	-	0	0	0	0	0	0	0	0	0	0	0	0	0	0
chr1	34535648	34544313	Cfc1	ENSMUSG00000026124.4	+	0.239988	0.363813	0.28364	0.226433	0	0.376848	0.319352	0.067662	0.643099	2.33688	0.182952	0.527039	0.57506	1.38142
chr1	34538086	34538560	Gm28419	ENSMUSG00000101803.1	-	0	0	0	0	0	0	0	0	0	0	0	0	0	0
chr1	34543968	34560943	Prss40	ENSMUSG00000037529.13	-	0	0.0299114	0	0	0	0	0	0.065641	0.0224817	0	0	0	0	0
chr1	34579202	34579711	1700101I19Rik	ENSMUSG00000045815.4	-	0	0	0	0	0	0	0	0	0	0	0	0	0	0
chr1	34579657	34590944	Amer3	ENSMUSG00000045174.10	+	0.048298	0	0	0.025954	0.0331839	0.0200307	0	0.020051	0.0259318	0.0734104	0.0335143	0	0	0
chr1	34607297	34607719	Gm28418	ENSMUSG00000100524.1	-	0.257707	0	0	0	0	0	0	0	0	0	0	0	0	0
chr1	34610572	34610806	Gm36984	ENSMUSG00000102499.1	-	0	0	0	0	0	0	0	0	0	0	0	0	0	0
chr1	34610908	34612303	Gm29730	ENSMUSG00000103521.1	-	0	0	0.267571	0.0693085	0	0	0.0407435	0	0	0.147292	0.032267	0.0759613	0	0
chr1	34635544	34636189	AA619741	ENSMUSG00000104098.1	-	0	0	0.088426	0.229394	0	0	0.171689	0.006123	0	0.31234	0.227095	0	0	0
chr1	34678188	34813309	Arhgef4	ENSMUSG00000037509.20	+	3.67196	1.88866	3.4843	1.65377	5.66075	3.23198	1.64787	1.31163	1.4403	2.92112	1.50181	1.93178	2.44025	3.34887
chr1	34752775	34752922	Gm37224	ENSMUSG00000102537.1	+	0	0	0.301535	0.139014	0	0	0	0.101282	0	0	0.101452	0	0	0
chr1	34753123	34753477	Gm37845	ENSMUSG00000102612.1	+	0	0	0	0.415867	0	0.146747	0	0	0	0	0	0	0	0
chr1	34809360	34811908	Gm38336	ENSMUSG00000104002.2	-	1.72194	0.651044	2.87565	1.17003	1.82777	1.14523	0.659719	1.04293	0.493974	1.75312	1.2907	1.35179	1.58428	1.13882
chr1	34813219	34843065	Fam168b	ENSMUSG00000037503.12	-	68.3762	40.2705	87.5851	56.1607	77.3521	71.5742	38.3909	36.9294	46.8897	63.7115	54.7025	52.0222	59.6413	63.1102
chr1	34823525	34826560	Gm37127	ENSMUSG00000104358.1	+	0	0.0302711	0.296195	0	0	0	0	0	0	0	0	0	0	0
chr1	34849976	34879580	Plekhb2	ENSMUSG00000026123.11	+	13.1818	7.15781	17.8193	11.8767	33.0298	25.899	7.96861	6.82598	9.16459	16.2911	11.6287	12.0894	25.4093	29.9376
chr1	34928509	34930645	Gm19430	ENSMUSG00000103716.1	+	0.0657825	0	0.0279832	0.159246	0	0	0.0568437	0.018023	0	0	0.0232676	0	0	0.0356609
chr1	34969627	34969855	Gm37670	ENSMUSG00000103548.1	-	0.441108	0.318965	1.27256	0.738171	2.82779	0.861752	0	0.796395	0.450611	0.511556	1.01683	0.561099	0.123578	1.17375
chr1	34970065	34970500	Gm8009	ENSMUSG00000103760.1	+	0	0	0	0	0.100278	0.0371901	0	0	0	0	0	0	0	0.0215249
chr1	34985656	34985890	Gm38027	ENSMUSG00000103997.1	+	0	0	0	0	0	0	0.045813	0	0	0	0	0	0	0
chr1	35178956	35179084	Gm25096	ENSMUSG00000077231.1	-	0	0.219963	0	0.064657	0.73434	0	0	0	0	0.271079	0.347275	0	0	0.375404
chr1	35625606	35651297	Gm37068	ENSMUSG00000104417.1	-	0	0	0	0	0	0	0	0	0	0	0	0	0	0
chr1	35761602	35761706	Gm25634	ENSMUSG00000064601.1	+	0	0	0	0	0	0	0	0	0	0	0	0	0	0
chr1	35806974	35810462	Gm28415	ENSMUSG00000101714.1	+	0	0	0	0	0	0	0	0	0	0	0	0	0	0
chr1	35879845	35881119	1110002O04Rik	ENSMUSG00000102531.1	+	0.177726	0.10447	0	0	0	0	0	0	0	0.494263	0	0	0	0.508056
chr1	35958919	35959822	Gm8022	ENSMUSG00000103096.1	+	0	0.0423239	0.0779988	0	0	0	0	0	0.045448	0.115273	0	0	0	0
chr1	35981960	35986373	Gm37146	ENSMUSG00000102279.1	-	0	0.263725	0.400006	0.235994	0	0.562585	0	0.163674	0.0916259	0.649533	0.0940996	0.506552	0.437749	0.685944
chr1	36002985	36011044	Gm33222	ENSMUSG00000103708.1	-	2.68701	2.75089	2.0246	1.98658	2.26704	5.95155	1.94	1.76456	3.77035	3.80936	1.28869	2.87198	6.2529	3.48859
chr1	36011072	36011894	4930535G08Rik	ENSMUSG00000104201.1	+	0	0.634483	0	0	0	0.931912	0.46267	0.226805	0.412759	1.3494	0.363716	1.60383	1.39325	0.744625
chr1	36029647	36031018	Gm38049	ENSMUSG00000102434.1	-	0	0.11555	0.158407	0.0753834	0	0.0553209	0.0679579	0.077692	0.105852	0.0407805	0.258165	0.131601	0.0990069	0.314661
chr1	36068400	36106446	Hs6st1	ENSMUSG00000045216.7	+	93.062	54.0525	79.8974	54.9163	95.7098	84.7933	39.9519	39.35	66.2829	103.025	58.3651	57.487	80.8181	91.6159
chr1	36105384	36106446	Gm37335	ENSMUSG00000104523.1	-	0.00295282	0.00183214	0	0.00933936	0	0	0.00213656	0	0.00039434	0	0.00196443	0.00233663	0	0
chr1	36132042	36138746	Gm33280	ENSMUSG00000102202.1	+	0.153616	0.028557	0.056658	0.0247915	0.104995	0.17751	0.0234958	0	0.0769651	0.0766265	0	0	0.106628	0.0877103
chr1	36140027	36244720	Uggt1	ENSMUSG00000037470.14	-	93.702	52.3408	113.76	75.1869	125.679	115.252	39.0711	38.9544	52.9825	73.6679	64.0314	55.1973	89.2255	94.2339
chr1	36144252	36144313	Mir6897	ENSMUSG00000098752.1	-	2.32847	1.17516	4.64267	4.27356	2.87559	1.20751	1.0255	1.47076	0.890736	2.04738	2.28677	1.45996	1.9301	2.39169
chr1	36264597	36274679	Neurl3	ENSMUSG00000047180.8	-	0.372391	0.0827952	0.586441	0.189204	0.319757	0.288299	0.107119	0.213139	0.0445002	0.0460338	0.106018	0.153338	0.132373	0.111408
chr1	36307733	36324029	Arid5a	ENSMUSG00000037447.16	+	3.8395	3.15712	7.22551	5.82296	14.3584	7.76936	3.3481	2.78256	4.25509	3.55804	3.38801	3.72327	7.64309	5.97276
chr1	36332708	36333420	4930403P22Rik	ENSMUSG00000102762.1	+	0	0	0	0	0	0.0570974	0	0	0	0	0	0	0	0
chr1	36335730	36369181	Kansl3	ENSMUSG00000010453.12	-	69.879	36.4282	86.2548	60.6412	61.542	52.018	27.9248	25.8227	34.0279	48.3823	41.6274	37.3382	34.1448	40.8578
chr1	36348682	36348758	Mir6898	ENSMUSG00000098680.1	-	1.44852	0.44221	2.33568	3.40133	1.49524	1.23663	0.662167	0.994987	0.215909	1.81203	1.16999	1.42369	2.82819	1.79414
chr1	36372291	36422110	Fer1l5	ENSMUSG00000037432.15	+	0.158914	0	0.135196	0.202084	0.153804	0	0	0.085483	0.0562658	0.104461	0.0887597	0	0.147121	0.154863
chr1	36419871	36445271	Lman2l	ENSMUSG00000001143.13	-	37.6984	17.7281	40.2495	23.4571	29.8958	19.9138	15.0385	16.188	17.3898	31.4	22.3655	20.783	17.5087	20.272
chr1	36471620	36508764	Cnnm4	ENSMUSG00000037408.10	+	8.12282	4.70415	9.8563	6.56786	14.3608	9.16713	4.29028	4.15235	4.25362	5.6436	4.7649	4.27163	6.20261	6.8349
chr1	36473952	36476110	Gm37909	ENSMUSG00000104316.1	+	0.614862	0.153304	0.44193	0.590311	0.639025	0.444075	0.312841	0.367684	0.163921	0.238095	0.181161	0.340936	0.428933	0.534677
chr1	36506562	36506702	Gm47280	ENSMUSG00000106081.1	+	0.00572012	0.00537021	0.0119725	0.00133691	0.015459	0.00984913	0.00322304	0.000341	0.000510491	0.000255805	0.0101377	0.00598165	0.000969	0.0123289
chr1	36511867	36528237	Cnnm3	ENSMUSG00000001138.13	+	38.2337	19.4335	42.8342	31.1657	28.7351	22.6658	19.208	20.2967	20.6729	27.4867	28.1807	28.309	21.0109	19.5283
chr1	36527534	36528237	Gm38033	ENSMUSG00000102845.1	-	0.00222412	0	0.0076988	0	0.00470919	0	0	0.00146	0	0	0	0	0	0.00169944
chr1	36530188	36536883	Ankrd23	ENSMUSG00000067653.12	-	7.21757	2.41354	6.91017	3.87312	7.71167	4.35578	2.22541	3.61936	3.333	6.85651	3.38472	5.05956	2.63508	2.75162
chr1	36530193	36539429	Gm42417	ENSMUSG00000109510.1	-	0.710426	0	0.322483	0.329973	0	0	0.161142	0	0	0.353189	0	0	0	0
chr1	36537507	36547445	Ankrd39	ENSMUSG00000079610.9	-	10.0145	3.56844	12.3762	7.58993	14.537	10.7512	4.79014	5.46259	4.34583	7.84159	5.86283	6.18574	6.95661	6.8363
chr1	36548639	36558349	Sema4c	ENSMUSG00000026121.13	-	5.03296	4.31144	8.12428	6.66689	7.18898	5.90931	2.6764	3.14327	6.79418	4.06561	4.28057	3.95401	3.742	3.9636
chr1	36557701	36565613	D430040D24Rik	ENSMUSG00000087589.3	+	0.0768785	0.0674568	0.239942	0.22724	0.318398	0.0718556	0.0252984	0.232471	0.0414888	0.00898654	0.056853	0.0442067	0	0.028329
chr1	36562692	36683183	Fam178b	ENSMUSG00000046337.17	-	39.2719	21.5488	27.8859	18.6481	29.2239	24.2295	8.7495	10.0749	20.4829	23.7935	14.5857	18.6501	15.2472	14.9393
chr1	36601802	36602146	Gm6428	ENSMUSG00000089906.1	+	0.194567	0.439899	1.53601	0.176244	0.84072	0.659298	0.1662	0.020702	0.0522306	0.576028	0.123221	0.994548	0.466876	0.807295
chr1	36663965	36664039	Gm24133	ENSMUSG00000077939.1	+	0	0	0	0	0	0	0	0	0	0	0	0	0	0
chr1	36691449	36693681	Cox5b	ENSMUSG00000061518.11	+	275.936	254.356	389.553	315.377	488.964	487.388	170.575	143.731	225.695	285.598	267.144	182.657	369.686	306.79
chr1	36698114	36714422	Actr1b	ENSMUSG00000037351.9	-	106.244	53.8923	127.004	85.0098	143.211	123.195	44.6115	42.6993	59.0642	75.2405	67.9202	60.6681	103.438	106.021
chr1	36710149	36757953	4933424G06Rik	ENSMUSG00000102416.4	+	0.169129	0.147949	0.552203	0.0266846	0.353845	0.247558	0.121515	0	0.134797	0.182502	0.0654922	0.138605	0.174946	0.210398
chr1	36739048	36744792	Gm33533	ENSMUSG00000104237.1	-	0	0	0	0	0	0	0	0	0	0	0	0	0	0
chr1	36761798	36782818	Zap70	ENSMUSG00000026117.10	+	2.77386	1.98897	3.05539	2.97613	7.13172	8.26128	1.39521	0.930421	1.331	2.31624	2.01343	1.2409	3.47565	2.76227
chr1	36764863	36765874	Gm18828	ENSMUSG00000097291.1	-	0	0	0.0952939	0.0892154	0	0	0	0	0	0	0	0	0	0
chr1	36792191	36943666	Tmem131	ENSMUSG00000026116.11	-	324.557	171.841	326.141	225.272	256.603	189.358	117.101	113.815	162.026	243.194	181.055	151.197	156.256	164.126
chr1	36871903	36872045	Gm37506	ENSMUSG00000103016.1	-	12.2558	5.25897	16.8553	11.4886	12.2401	11.7783	6.05001	7.05808	4.97642	10.2315	11.2607	13.4681	9.15232	7.34533
chr1	36913601	36916539	Gm38115	ENSMUSG00000102930.1	-	10.392	2.83384	15.3327	12.4969	10.5497	6.37474	4.52537	6.40627	3.31596	6.83542	7.46383	8.04834	5.49871	7.85904
chr1	36922797	36926348	F830112A20Rik	ENSMUSG00000103159.1	-	14.542	3.20225	20.0558	12.6359	9.97588	6.61302	5.08575	6.62375	3.6428	8.56418	8.77497	9.11174	5.02175	9.45
chr1	36957930	36958427	Rpl12-ps1	ENSMUSG00000080054.3	-	5.21865	3.828	4.46183	2.63647	4.51179	2.47113	1.69701	0.634257	2.99456	3.99723	3.47989	4.23748	5.07391	3.50906
chr1	37005439	37005557	n-R5s210	ENSMUSG00000095944.1	+	0.0601272	0	0.0787537	0	0	0	0	0	0	0	0.0496429	0	0	0
chr1	37026596	37187613	Vwa3b	ENSMUSG00000050122.18	+	15.0938	17.2575	24.5364	17.7966	38.2531	51.0079	17.0759	10.904	11.8238	8.38389	29.2199	15.136	35.6458	23.1426
chr1	37132273	37133264	Gm37020	ENSMUSG00000103603.1	-	0	0	0	0	0	0	0	0	0	0	0	0	0	0
chr1	37214434	37263384	Cnga3	ENSMUSG00000026114.14	+	3.51871	2.30903	3.59692	2.14873	5.17096	5.62138	1.43052	0.962806	1.99631	2.57417	1.48844	1.34174	3.97346	3.79038
chr1	37299352	37299697	1700074A21Rik	ENSMUSG00000102231.1	-	0	0	0	0	0	0	0	0	0	0	0	0	0	0
chr1	37299865	37410736	Inpp4a	ENSMUSG00000026113.17	+	15.4394	8.96661	11.9256	10.9363	14.5906	13.087	5.13339	4.94694	8.33769	11.289	10.497	7.82775	10.1261	11.4903
chr1	37329667	37334172	4930439A04Rik	ENSMUSG00000086064.1	-	0	0	0	0	0	0	0	0	0	0	0	0	0	0
chr1	37330971	37331504	Gm37135	ENSMUSG00000102879.1	-	0	0	0	0	0	0	0	0	0	0	0	0	0	0
chr1	37417084	37430103	Coa5	ENSMUSG00000026112.7	-	65.4034	33.7356	76.035	52.0735	124.587	102.841	29.0233	28.2662	36.8677	54.5394	43.6654	39.083	81.0544	88.4547
chr1	37430139	37439124	Unc50	ENSMUSG00000026111.15	+	75.2519	43.6336	92.8	61.2389	73.5308	69.563	34.1026	29.8963	49.4818	59.0568	53.7436	46.2582	46.3508	56.8706
chr1	37439340	37541016	Mgat4a	ENSMUSG00000026110.15	-	10.7389	5.71737	14.1341	8.82768	16.5657	13.928	6.66843	7.07633	5.56552	6.54909	7.76273	8.5027	11.3869	11.9855
chr1	37485851	37488605	4930594C11Rik	ENSMUSG00000103948.1	-	0	0	1.63397	0	1.49803	0.988665	0.957441	0.93461	0.342241	0.418816	0.696363	0.966875	1.03968	1.3798
chr1	37487193	37488982	Gm43213	ENSMUSG00000087233.1	-	0.784642	0.36746	0.928413	1.13091	0.229185	0.459691	0.161804	0.857676	0.267834	0.101666	0.492829	0.119925	0.401029	0.696703
chr1	37611677	37720085	2010300C02Rik	ENSMUSG00000026090.16	-	0.931389	0.59063	1.72356	1.03013	1.32887	1.36308	0.658338	0.461159	0.528772	1.60376	0.91579	0.888942	0.911578	0.776847
chr1	37614259	37615372	4930556I23Rik	ENSMUSG00000089767.1	+	0	0	0	0	0	0	0	0	0	0	0	0	0	0
chr1	37660722	37662647	4930470B04Rik	ENSMUSG00000104365.1	+	0	0	0	0	0	0	0	0	0	0	0	0	0	0
chr1	37694447	37696664	Gm19863	ENSMUSG00000102650.1	-	0.0489574	0.054226	0.279272	0.0586634	0.0753441	0.0382636	0.0176759	0.096398	0	0	0	0.0453333	0.109242	0.0932583
chr1	37754776	37866429	Tsga10	ENSMUSG00000060771.14	-	8.56405	4.09333	7.40343	4.88814	6.94043	6.58828	2.81778	2.76713	5.65259	5.01366	5.11084	4.70818	4.98741	4.69063
chr1	37865299	37871388	Gm26805	ENSMUSG00000097268.1	+	0.0633505	0.069407	0.0711715	0.103769	0	0.0704567	0	0	0.0671912	0.0628668	0.0379306	0	0.116305	0.0955214
chr1	37871738	37876228	Lipt1	ENSMUSG00000037216.5	+	16.3761	9.96556	17.7666	14.8503	20.9595	22.0786	8.86535	8.91996	9.58264	12.7319	12.7977	11.5196	15.9005	17.9951
chr1	37874801	37890411	Mitd1	ENSMUSG00000026088.15	-	37.3731	23.4684	51.3847	36.9062	58.4289	58.9258	18.6698	18.7675	24.5934	28.1707	28.526	20.9309	42.6	42.2669
chr1	37890477	37898535	Mrpl30	ENSMUSG00000026087.11	+	134.914	92.1683	153.702	121.156	235.639	261.788	70.6606	60.4947	94.7377	116.024	99.6857	72.1115	181.816	183.963
chr1	37905923	37916493	Lyg2	ENSMUSG00000061584.6	-	0	0	0	0	0	0	0	0	0	0	0	0	0	0
chr1	37933596	37954136	Gm15457	ENSMUSG00000087374.1	+	0	0.0112874	0.0464157	0	0	0	0	0	0	0	0	0	0	0
chr1	37946736	37957759	Lyg1	ENSMUSG00000026085.11	-	0	0	0	0	0.290877	0.677044	0	0	0	0	0	0	0	0
chr1	37973967	37974203	Gm23409	ENSMUSG00000089141.1	+	0	0	0	0	0	0	0	0	0	0	0	0	0	0
chr1	37985189	37997893	Txndc9	ENSMUSG00000058407.12	-	92.9713	49.8352	125.948	81.3163	133.886	132.641	39.0184	41.714	53.4442	82.2068	58.6715	53.6808	103.563	114.858
chr1	37998010	38055579	Eif5b	ENSMUSG00000026083.12	+	136.995	93.5825	186.968	130.25	158.77	167.81	69.2663	63.5092	95.7161	116.72	105.831	79.8768	140.74	115.358
chr1	38052786	38129801	Rev1	ENSMUSG00000026082.11	-	132.744	52.3596	107.208	67.985	99.2121	64.1915	41.1273	42.4493	52.8937	97.5793	55.5604	59.5167	52.1508	79.1415
chr1	38076295	38077305	Gm37062	ENSMUSG00000103804.1	-	13.9656	2.31012	17.4237	10.5952	11.5752	6.55996	4.67268	6.14888	3.5577	8.20252	6.01354	8.17311	4.67794	9.35084
chr1	38132083	38159892	Gm5099	ENSMUSG00000102716.1	+	0	0	0	0	0	0	0	0	0	0	0	0	0	0
chr1	38177326	38664955	Aff3	ENSMUSG00000037138.17	-	5.02395	4.59799	7.70351	6.87093	5.61134	3.88044	5.67701	4.3544	3.1989	3.5635	6.82644	3.84316	3.28956	5.17286
chr1	38235420	38246666	Gm16150	ENSMUSG00000085391.1	+	0	0	0	0	0	0	0	0	0	0	0	0	0	0
chr1	38307902	38311930	Gm16151	ENSMUSG00000085280.1	+	0	0	0	0	0	0	0	0	0	0	0	0	0	0
chr1	38384949	38393974	Gm16152	ENSMUSG00000087131.7	+	0	0	0	0	0	0	0	0	0	0	0	0	0	0
chr1	38487519	38488047	Gm34727	ENSMUSG00000102984.1	+	0	0	0	0	0	0	0	0	0	0	0	0	0	0
chr1	38722620	38723121	Gm38135	ENSMUSG00000102541.1	+	0	0	0	0	0	0	0	0	0	0	0	0	0	0
chr1	38767184	38767686	2610300A13Rik	ENSMUSG00000103531.1	+	0	0	0	0	0	0	0	0	0	0	0	0	0	0
chr1	38793645	38836711	Lonrf2	ENSMUSG00000048814.10	-	6.37838	3.32794	6.26087	3.69008	4.12108	6.42132	1.5216	1.74488	2.54469	1.96371	2.52331	2.05995	4.21127	2.15518
chr1	38863867	38898161	Chst10	ENSMUSG00000026080.13	-	10.4223	5.74475	19.6575	10.1555	14.7645	13.5034	10.963	10.0948	4.46569	4.55237	10.1241	8.27965	8.55046	9.09567
chr1	38884754	38888072	Gm37707	ENSMUSG00000103647.1	+	0	0	0	0	0	0	0	0	0	0	0	0	0	0
chr1	38907945	38908716	Gm6621	ENSMUSG00000102447.1	+	0	0	0	0.0525799	0	0.0147464	0.0468363	0	0	0.022648	0.205334	0	0	0
chr1	38939149	38950276	Nms	ENSMUSG00000067604.8	+	0	0	0	0.0383299	0	0	0.0582417	0	0	0	0	0	0	0
chr1	38985608	38997238	Pdcl3	ENSMUSG00000026078.10	+	35.8365	21.1938	39.1048	23.8594	44.9875	44.7155	14.3624	12.132	24.445	28.8348	23.1701	18.5429	38.0267	37.4171
chr1	38992678	38994316	Gm37309	ENSMUSG00000103046.1	+	3.79828	1.35707	3.49121	2.02728	2.3116	1.27097	1.60847	1.42481	1.60394	2.24707	1.97007	2.68107	1.4063	1.9707
chr1	39048648	39057637	Gm37821	ENSMUSG00000104188.1	-	0	0	0	0	0	0	0	0	0	0	0	0	0	0
chr1	39081252	39083338	Gm37091	ENSMUSG00000103182.1	-	0.00537812	0.00613971	0	0.0311738	0.0083797	0	0.00295651	0.004609	0.0141002	0	0	0.00604275	0.00514056	0.017119
chr1	39186896	39186992	Mir6349	ENSMUSG00000098833.1	-	0	0	0	0	0	0	0	0	0	0	0	0	0	0
chr1	39193731	39363236	Npas2	ENSMUSG00000026077.15	+	1.82411	0.78461	0.569744	0.334497	0.448023	0.447041	0.127559	0.086697	0.806815	2.40107	0.13961	0.413762	0.261311	0.345173
chr1	39276283	39276565	Gm20428	ENSMUSG00000092553.1	-	0	0	0	0	0	0	0	0	0	0	0	0	0.148569	0
chr1	39314899	39315453	Gm3617	ENSMUSG00000092563.1	+	0.0834189	0.249034	0.402048	0	0.0770274	0.0232061	0.00721572	0.023257	0.102948	0.141766	0	0	0.012141	0.0233362
chr1	39367842	39371911	Rpl31	ENSMUSG00000073702.11	+	1733.24	1652.49	2439.55	2036.56	2573.29	2815.8	1290.51	1129.94	1666.65	2026.12	1987.11	1311.98	2297.65	1753.97
chr1	39371492	39478755	Tbc1d8	ENSMUSG00000003134.10	-	28.6689	16.269	23.4648	11.3209	18.7722	19.3441	5.4742	4.41507	15.4559	19.3602	8.2246	11.3979	12.0205	12.2342
chr1	39419048	39419932	Gm37265	ENSMUSG00000102607.1	-	0.774594	0.553485	1.15866	0.309317	1.50184	0.621782	0.309189	0.178949	0.426174	0.673699	0.274124	0.378674	0.411977	0.551866
chr1	39519533	39519747	Gm24826	ENSMUSG00000065629.2	+	0	3.05554	0	0	0	0.877565	0	0	1.8511	0	1.12026	0	1.05141	2.65443
chr1	39519533	39519748	Gm24826	ENSMUSG00000104827.1	+	1.19252	0.040565	0.199997	0	2.75171	0.902619	0.0702979	0.109155	0.0337383	2.72144	0.0400619	0.545665	1.08745	0.121254
chr1	39534992	39546889	Cnot11	ENSMUSG00000003135.15	+	89.7385	44.401	88.541	59.3387	105.698	96.9588	36.4414	35.5923	49.8522	74.1823	51.1371	45.1056	79.7396	82.9493
chr1	39547570	39552002	Gm15832	ENSMUSG00000085894.1	-	3.5681	0.783622	6.73662	3.25188	4.90814	3.14134	1.19364	1.73707	1.00657	2.14675	2.4029	2.58729	2.30663	3.55739
chr1	39548745	39548854	Snord89	ENSMUSG00000077704.1	-	13.1394	8.58447	21.3115	10.3047	9.07552	7.89113	5.46064	6.64505	3.61338	6.23404	7.38885	9.00181	7.9508	9.77417
chr1	39551296	39577405	Rnf149	ENSMUSG00000048234.13	-	90.5794	48.9569	95.1248	68.1521	97.3443	82.6086	34.7772	33.4783	41.8969	66.026	52.1889	45.7365	55.3714	62.2974
chr1	39573746	39573875	Gm23722	ENSMUSG00000064936.1	-	8.77718	3.30821	21.7403	10.9094	11.9318	6.17819	5.56433	4.32555	4.24813	6.47466	9.24182	5.61807	6.6654	6.38765
chr1	39597417	39598005	Gm5100	ENSMUSG00000102471.1	-	0.273636	0.0166942	0.338532	0.0853204	0.143795	0.00954038	0.0135119	0.058675	0.00673245	0.0340962	0.0474025	0.016799	0.0632426	0.279163
chr1	39618406	39651474	Creg2	ENSMUSG00000050967.5	-	0.223102	0.185823	0.853911	0.617484	0.534181	0.407177	0.397385	0.316017	0.207441	0.250249	0.326785	0.464767	0.283279	0.29317
chr1	39650176	39657390	D930019O06Rik	ENSMUSG00000097083.1	+	4.46891	1.92003	5.62654	3.64634	3.57447	3.11569	1.49173	2.10596	2.10587	4.31621	3.61414	3.66333	3.08563	4.04318
chr1	39665301	39720997	Rfx8	ENSMUSG00000057173.8	-	0	0.0990999	0.236026	0	0.399425	0	0.024077	0.09943	0.0948795	0.0808047	0.0161814	0.0982442	0.0496618	0
chr1	39804148	39805332	Gm3646	ENSMUSG00000091937.3	-	0	0	0	0	0	0	0	0	0	0	0	0	0	0
chr1	39839175	39847334	1700066B17Rik	ENSMUSG00000101634.6	-	0.880114	0.716225	3.87128	1.85339	0.632621	1.60873	0.744357	0.935602	0.829645	1.77142	2.05125	1.42978	1.35768	0.593695
chr1	39900913	40026310	Map4k4	ENSMUSG00000026074.15	+	191.67	68.9605	150.176	63.2605	268.208	173.652	61.7653	59.1574	94.7008	151.6	65.7253	76.7389	181.873	246.121
chr1	40049039	40050368	4930456G14Rik	ENSMUSG00000102985.1	-	0	0	0	0	0	0	0.0242847	0	0	0	0	0	0.001216	0
chr1	40074079	40125231	Il1r2	ENSMUSG00000026073.13	+	1.60555	1.01299	1.34165	0.662447	2.5463	2.6379	0.431602	0.345223	0.473623	1.10674	0.405212	0.314235	1.69972	1.38733
chr1	40076228	40085851	Gm16894	ENSMUSG00000097899.2	-	0	0	0	0	0	0	0	0	0	0.0697717	0	0	0	0
chr1	40088511	40091581	Gm37347	ENSMUSG00000102975.1	+	0.0742833	0	0	0.0271596	0	0	0	0	0	0.0540879	0	0	0	0.0733442
chr1	40225080	40317257	Il1r1	ENSMUSG00000026072.12	+	0.370679	0.103239	2.05174	0.719556	0.771521	0.4923	0.163513	0.157707	0.12607	0.160093	0.303098	0.176611	0.229959	0.048773
chr1	40238020	40244499	Gm38070	ENSMUSG00000103560.1	+	0	0	0.0209583	0	0.0259385	0.0455216	0	0.001764	0.000894792	0.00348117	0.011319	0.00774008	0	0.0142521
chr1	40324610	40367562	Il1rl2	ENSMUSG00000070942.8	+	1.14095	0.593154	2.55859	2.59936	1.39158	0.554579	0.882087	0.8062	0.509361	0.857823	1.32502	0.974126	0.395949	0.335975
chr1	40353852	40354536	Gm17970	ENSMUSG00000103230.1	+	0.147465	0	0.27037	0.211869	0	0.259884	0.0981577	0.087531	0.0578704	0	0.227101	0.412814	0	0
chr1	40429570	40465415	Il1rl1	ENSMUSG00000026069.15	+	0.0208776	0	0	0	0	0	0	0.011701	0	0	0	0	0	0
chr1	40465552	40500854	Il18r1	ENSMUSG00000026070.15	+	0	0	0	0	0	0	0	0	0.0214091	0	0	0	0	0
chr1	40515362	40551705	Il18rap	ENSMUSG00000026068.11	+	0	0	0.0196257	0.0308802	0	0.0211707	0.0123816	0	0.0117255	0.0238177	0.0237632	0.0201758	0	0
chr1	40572188	40580662	Gm35801	ENSMUSG00000104441.1	-	0	0	0	0	0	0	0	0	0	0	0	0	0	0
chr1	40580081	40630725	Slc9a4	ENSMUSG00000026065.8	+	0	0	0	0	0	0	0	0	0	0	0	0	0	0
chr1	40582895	40586841	Gm37435	ENSMUSG00000102676.1	-	0	0	0	0	0	0	0	0	0	0	0	0	0	0
chr1	40680574	40769273	Slc9a2	ENSMUSG00000026062.12	+	0.0838593	0.0207738	0	0.197901	0.17147	0.212142	0.0246615	0	0.0243157	0	0.157569	0.148069	0.437823	0.258734
chr1	40691442	40697636	Gm37623	ENSMUSG00000103679.1	-	0	0	0	0	0	0	0	0	0	0	0	0	0	0
chr1	40771385	40785343	Gm37915	ENSMUSG00000103270.1	+	0	0	0	0	0	0	0	0	0	0	0	0	0	0
chr1	40772038	40790687	Mfsd9	ENSMUSG00000041945.12	-	1.96994	0.932748	1.87788	1.02729	2.46043	1.80671	0.982897	1.14293	1.44709	1.58223	1.47583	1.62868	2.06253	1.22457
chr1	40805601	40856887	Tmem182	ENSMUSG00000079588.3	+	0	0	0	0.0307109	0	0	0	0	0	0	0	0	0	0
chr1	40863737	40864232	Gm5973	ENSMUSG00000094136.2	-	0	0	0	0	0	0	0	0	0	0	0	0	0	0
chr1	41167587	41181252	4930448I06Rik	ENSMUSG00000104072.1	-	0	0	0	0	0	0	0	0	0	0	0	0	0	0
chr1	41526931	41529543	Gm28634	ENSMUSG00000100185.1	-	0	0	0	0	0	0	0	0	0	0	0	0	0	0
chr1	41781808	41939560	Gm29260	ENSMUSG00000100832.1	+	0	0	0	0	0	0	0	0	0	0	0	0	0	0
chr1	42103289	42104333	Gm5267	ENSMUSG00000100178.1	+	0	0	0	0	0	0	0	0	0	0	0	0.0116563	0	0.0301762
chr1	42179290	42180388	Gm8176	ENSMUSG00000101877.1	-	0	0	0	0	0	0	0	0	0	0	0	0	0	0
chr1	42229726	42231108	Gm9915	ENSMUSG00000053640.2	+	0	0	0	0	0	0	0	0	0	0	0	0	0	0
chr1	42238233	42238695	Gm29664	ENSMUSG00000101919.1	-	0	0	0	0	0	0	0	0	0	0	0	0	0	0
chr1	42261855	42304412	Gm28175	ENSMUSG00000101299.2	+	0	0	0	0	0	0	0	0	0	0	0	0	0	0
chr1	42324590	42355937	Gm28140	ENSMUSG00000100180.1	-	0	0	0	0	0	0	0	0	0	0	0	0	0	0
chr1	42491813	42495663	Gm37047	ENSMUSG00000103106.1	+	0	0	0	0	0	0	0	0	0	0	0	0	0	0
chr1	42590782	42694842	Pantr1	ENSMUSG00000060424.14	-	0	0	0	0	0	0	0	0	0	0	0.293386	0	0	0
chr1	42651726	42652401	4930420N18Rik	ENSMUSG00000104199.1	+	0	0	0	0	0	0	0	0	0	0	0	0	0	0
chr1	42694925	42744791	Gm20646	ENSMUSG00000093436.6	+	0	0	0	0	0	0	0	0	0	0.154712	0	0	0	0
chr1	42695768	42703176	Pou3f3	ENSMUSG00000045515.3	+	0.268191	0.0936456	0.285507	0.118282	0.287843	0.374989	0.209194	0.157948	0.133706	0.275826	0.220863	0.120174	0.205713	0.166294
chr1	42707061	42713454	Pantr2	ENSMUSG00000097063.3	-	0	0	0.101445	0	0	0	0.075787	0.08359	0	0	0	0	0	0
chr1	42750712	42752881	Dalir	ENSMUSG00000099784.1	+	0	0	0	0	0	0	0	0	0	0	0	0	0	0
chr1	42851233	42905683	Mrps9	ENSMUSG00000060679.14	+	130.192	78.3297	135.124	108.379	189.518	180.945	60.4379	56.5484	73.9465	103.637	87.2293	69.3434	139.491	120.371
chr1	42866685	42866818	Gm23126	ENSMUSG00000077448.1	-	0	0	0	0	0	0	0	0	0	0	0	0	0	0
chr1	42952872	43035456	Gpr45	ENSMUSG00000041907.9	+	1.21025	0.236083	0.570818	0.69045	1.00435	0.737556	0.458295	0.184723	0.291215	0.659856	0.314118	0.552723	0.191007	0.452206
chr1	43036845	43036929	Gm24001	ENSMUSG00000089088.1	+	0	0	0	0	0	0	0	0	0	0	0	0	0	0
chr1	43047200	43098637	Tgfbrap1	ENSMUSG00000070939.9	-	16.9263	6.83447	17.1091	10.2923	14.6038	8.94508	5.91561	5.21862	8.12963	10.9687	7.72549	8.22234	8.07697	9.89805
chr1	43056267	43057134	Gm28782	ENSMUSG00000100269.1	+	0	0	0	0	0	0	0	0	0	0	0	0	0	0
chr1	43092588	43093835	8430432A02Rik	ENSMUSG00000041878.3	+	0.737061	0.121474	0.303341	0.429694	0	0.225794	0.256993	0.049879	0.182195	0.494832	0.0682447	0.187544	0.232685	0.246774
chr1	43098710	43115947	AI597479	ENSMUSG00000010290.7	+	37.4371	17.4841	44.0628	29.7472	42.7229	33.1434	16.7817	17.3775	18.6253	25.8058	23.3459	23.9397	26.5077	29.5945
chr1	43123074	43196984	Fhl2	ENSMUSG00000008136.14	-	0.807042	2.18646	1.10269	1.04043	0.849441	3.39881	0.538444	0.263601	8.54976	1.96122	1.16333	0.639942	0.897706	1.83763
chr1	43189156	43189638	Gm8210	ENSMUSG00000094497.1	+	625.134	463.674	767.142	629.704	954.203	1000.9	436.843	405.958	508.651	665.684	591.712	403.877	722.719	674.743
chr1	43250156	43302925	Gm29040	ENSMUSG00000099576.1	-	0.729461	0.235612	0	0.273348	0.448583	0.270078	0.211001	0.213973	0.739116	0.878054	0.665091	0.21129	0.428553	0.362765
chr1	43270683	43271135	Gm29610	ENSMUSG00000099694.1	+	0	0	0	0	0	0.026657	0	0	0	0	0	0	0	0
chr1	43409584	43409963	Gm29041	ENSMUSG00000101923.1	+	0	0	0	0	0	0	0	0	0	0	0	0	0	0
chr1	43444579	43570515	Nck2	ENSMUSG00000066877.11	+	22.9873	11.9665	23.5405	17.8978	21.4541	16.1239	11.3663	10.9431	12.1628	16.7279	14.4937	13.4624	12.2553	15.9748
chr1	43488447	43490937	Gm37536	ENSMUSG00000103422.1	+	1.02528	0.281249	1.77291	1.23745	1.16115	0.480455	0.40578	0.764311	0.316518	0.710472	1.21087	1.16128	0.682073	1.22462
chr1	43560273	43561565	Gm38228	ENSMUSG00000103945.1	+	3.60247	1.67647	6.02864	3.76747	6.17706	4.07705	2.64845	2.25531	1.7318	3.2389	2.50619	3.51673	3.41161	5.2365
chr1	43730602	43742578	1500015O10Rik	ENSMUSG00000026051.8	+	0.52168	0.0608869	0.634281	0.327962	0.716843	0.369099	0.145708	0	0	0	0	0	0.250992	0.318387
chr1	43741961	43743895	Gm29155	ENSMUSG00000100764.1	-	2.70752	1.66208	2.25143	0.951332	3.14833	1.17903	0.36742	0.581904	0.85488	2.27799	1.6598	0.840235	2.30993	1.92049
chr1	43742915	43743526	Gm29157	ENSMUSG00000100635.1	+	0	0	0	0	0	0	0	0	0	0	0	0	0	0
chr1	43745784	43746282	Gm29156	ENSMUSG00000100480.1	-	1.30231	1.00007	3.16057	2.78418	1.76502	0.739784	0.682272	1.29295	0.33623	1.23408	1.14884	1.35211	1.53285	1.1721
chr1	43746966	43827800	Uxs1	ENSMUSG00000057363.12	-	33.5124	20.1486	41.0265	29.5779	51.5234	46.7681	14.0591	15.0774	15.8916	16.7774	24.4831	21.144	36.1128	35.1012
chr1	43785910	43787188	Gm16103	ENSMUSG00000090243.1	+	0.0440308	0.00267221	0.154746	0.0147008	0.218703	0.09576	0.101098	0.010825	0.0543099	0.017404	0.0877073	0.0387287	0.0968156	0.365034
chr1	43888051	43888595	Gm19587	ENSMUSG00000100701.1	+	2.65238	1.09134	1.98898	2.25841	3.56531	1.49332	0.666432	0.596302	1.06053	0.778944	1.05775	1.51363	3.38851	2.32957
chr1	43898294	43899109	Gm8241	ENSMUSG00000101395.1	+	0	0.0170498	0	0	0.155977	0	0	0	0.00655751	0	0	0	0	0.253029
chr1	43902928	43903052	Gm26352	ENSMUSG00000088848.1	+	0	0.183065	0	0	0	0	0	0	0	0	0	0	0	0.726784
chr1	43918777	43918886	Gm24180	ENSMUSG00000095757.1	-	0	0	0.892544	0	0	0	0.0147729	0	0.566328	0	0.0402783	0.115074	0	0
chr1	43933647	44003000	Tpp2	ENSMUSG00000041763.14	+	233.54	107.767	259.604	175.447	226.582	207.131	80.7311	86.6863	120.494	174.058	122.709	126.67	129.53	167.897
chr1	44009408	44020034	Mettl21c	ENSMUSG00000047343.4	-	0	0	0	0.0522258	0.0987775	0	0	0	0	0	0	0	0	0
chr1	44018470	44018649	Gm15838	ENSMUSG00000090106.1	-	0	0	0	0	0	0	0	0	0	0	0	0	0	0
chr1	44055952	44061936	Gm8251	ENSMUSG00000091844.1	-	0.562382	0.115743	0.522029	0.42185	0.162418	0.154487	0.0462273	0.093503	0.170467	0.413086	0.0891232	0.109419	0.17477	0.250458
chr1	44086613	44102441	Tex30	ENSMUSG00000026049.11	-	81.4094	38.8066	119.484	79.6203	131.086	102.68	27.2348	34.4775	31.8964	45.7255	43.3843	42.4869	65.8351	77.1968
chr1	44091463	44110790	Gm29247	ENSMUSG00000101104.6	-	0.679733	0.190255	1.15061	0.588064	0	0.667689	0.190373	0.735708	0.115936	0.465268	0.205502	0.301803	0	0.813911
chr1	44106546	44118808	Kdelc1	ENSMUSG00000026047.13	-	47.4155	29.394	64.171	42.2029	56.1582	51.5994	21.6853	20.7554	26.8641	34.0988	34.1338	28.5902	38.5544	36.0964
chr1	44118957	44144770	Bivm	ENSMUSG00000041684.11	+	44.1302	15.7122	47.9815	27.1684	47.9432	36.5596	14.5491	14.0213	17.8368	28.5673	18.6184	18.7171	22.6584	28.1856
chr1	44147744	44181260	Ercc5	ENSMUSG00000026048.16	+	50.9679	21.2372	42.9331	23.683	60.6506	35.4731	14.8569	13.5666	22.876	34.5732	19.4141	17.5108	26.4533	36.7237
chr1	44204070	44218961	Mettl21e	ENSMUSG00000046828.3	-	0	0	0	0.0491582	0	0.0742758	0.0984061	0.030862	0.114784	0.0119802	0.0454579	0.0324296	0.0522078	0
chr1	44212162	44213118	Gm15833	ENSMUSG00000089703.1	+	0	0	0	0	0	0.0742639	0	0	0	0	0	0.099326	0.0549184	0.0282446
chr1	44330048	44331036	Gm5700	ENSMUSG00000100966.1	-	0	0	0	0.0517266	0	0	0	0	0	0	0.0400702	0	0.24145	0.100588
chr1	44392809	44394447	Gm28893	ENSMUSG00000100769.1	+	0	0	0	0	0	0	0	0	0	0	0	0	0	0
chr1	44463923	44464231	Txn-ps1	ENSMUSG00000101567.1	-	0	0	0.421719	0.208746	0	0.167478	0	0	0	0	0	0	0.112518	0.536986
chr1	44551511	44796838	Gulp1	ENSMUSG00000056870.9	+	4.6171	3.43113	10.3977	9.30446	4.41099	4.49985	2.39504	3.55596	2.3925	1.93101	5.27961	4.82917	2.95692	3.19451
chr1	44560885	44565447	Gm37626	ENSMUSG00000102319.1	+	0.896847	0.253436	1.26009	1.41415	0.845537	0.654771	0.48057	0.656189	0.180162	0.128366	0.80754	1.19893	0.29415	0.773762
chr1	44644279	44644698	Gm16102	ENSMUSG00000089877.1	+	0.332703	0.0797647	0.463273	0.379972	0	0.773789	0.566843	0.63498	0.0241135	0.106572	0.655216	0.709105	0.715508	0.677517
chr1	44739676	44744949	4930521E06Rik	ENSMUSG00000101701.1	-	0	0	0	0	0	0	0	0	0	0	0	0	0.0810033	0
chr1	44756942	44758492	Gm38110	ENSMUSG00000103071.1	+	0.0970274	0.131014	0.858195	0.38495	0.457917	0.261364	0.172815	0.141435	0.125642	0	0.433739	0.164185	0.0261862	0.0338559
chr1	44839171	44839698	Gm3489	ENSMUSG00000100434.1	+	0	0	0	0.0637156	0	0	0	0	0	0	0	0	0	0
chr1	44873486	44874152	Gm19480	ENSMUSG00000100013.1	-	0	0	0	0	0	0	0	0	0	0	0	0	0	0
chr1	44924149	44924893	Gm3496	ENSMUSG00000101251.1	-	0	0	0	0	0	0	0	0	0	0	0	0	0	0
chr1	45178067	45179006	Gm5268	ENSMUSG00000101937.1	+	0.059014	0	0.0631433	0.0559015	0.0525582	0.038171	0.00551054	0.005869	0	0.05543	0	0	0.0139544	0.0345441
chr1	45311538	45349706	Col3a1	ENSMUSG00000026043.18	+	0	0.00605421	0	0.0147405	0	0.0866851	0	0.029747	0	0	0.0127416	0	0.0279976	0.0701016
chr1	45311673	45311813	Gm47302	ENSMUSG00000105211.1	+	0	0	0	0	0	0	0	0	0	0	0	0	0	0
chr1	45374321	45503282	Col5a2	ENSMUSG00000026042.16	-	4.77456	1.75961	2.55139	2.29873	1.59541	1.28094	0.485924	0.385932	1.33113	2.31521	1.69825	2.13286	1.10707	1.26444
chr1	45485836	45493052	Gm38211	ENSMUSG00000104476.1	-	0.155188	0.0275473	0.0963401	0.0459593	0.012723	0.0133855	0.0185772	0.012347	0.0111476	0.0149238	0.0466227	0.0935545	0.0112037	0.055917
chr1	45513532	45514055	Gm8296	ENSMUSG00000100218.1	-	0	0.205424	0.393713	0.0774665	0.135356	0.192254	0.0573736	0.058007	0.053243	0.1962	0.0676433	0.0674567	0.106641	0
chr1	45519774	45520754	Gm7063	ENSMUSG00000100361.1	-	0	0.042921	0	0.15871	0	0.00703238	0	0.009338	0	0	0	0.0698723	0.102752	0
chr1	45602026	45602753	Gm8304	ENSMUSG00000100894.1	+	0	0	0	0	0	0	0	0	0	0	0	0	0	0
chr1	45685456	45685562	Gm23216	ENSMUSG00000095121.1	-	0	0	0	0	0	0	0	0	0	0	0	0	0	0
chr1	45746895	45747025	Gm23974	ENSMUSG00000065255.1	+	0	0	0	0	0	0	0	0	0	0	0	0	0	0
chr1	45768337	45769486	Gm8307	ENSMUSG00000100843.1	+	0.0270828	0	0	0	0	0	0	0	0	0	0	0	0	0
chr1	45772962	45773164	Gm23984	ENSMUSG00000087764.1	+	0	0	0	0	0	0	0	0	0	0	0	0	0	0
chr1	45795166	45823619	Wdr75	ENSMUSG00000025995.16	+	225.341	110.428	244.016	173.238	306.989	269.09	109.9	103.283	117.259	166.024	146.987	134.3	217.843	244.69
chr1	45833800	45836788	Gm28906	ENSMUSG00000099850.1	-	0	0	0	0	0	0	0	0	0	0	0	0	0	0
chr1	45857332	45857754	Gm5526	ENSMUSG00000084817.3	-	10.3804	12.3522	15.8888	12.3193	18.6586	20.4539	7.40099	7.04418	16.4779	15.4736	13.7309	12.3842	20.798	18.4584
chr1	45889525	45890273	Gm5269	ENSMUSG00000098549.1	-	0.0236204	0	0.0533545	0.050483	0.0390781	0.0859513	0.0165434	0.226294	0.0256235	0.0684241	0.0138023	0.00797106	0.0100763	0.0251623
chr1	45905623	45906798	Gm18303	ENSMUSG00000099381.1	+	0	0	0	0.144215	0.0330459	0	0.102604	0.080904	0.0698784	0	0.055675	0.156378	0	0
chr1	45908068	45926523	Slc40a1	ENSMUSG00000025993.10	-	2.45141	1.15201	2.42097	1.96272	2.90283	1.24534	3.52519	3.65147	1.92691	4.70808	1.93725	2.62094	1.38257	5.84657
chr1	45971182	45976975	Gm9496	ENSMUSG00000099946.1	+	0	0	0	0	0	0	0	0	0	0	0	0	0	0
chr1	45981548	45982012	Rpl23a-ps1	ENSMUSG00000070896.2	+	0.0427455	0.0250976	0.175677	0.427763	0.130987	0.133549	0.156174	0.079754	0.0425987	0.172841	0.183034	0.0700437	0.0220252	0.0270644
chr1	46011757	46012020	Gm3852	ENSMUSG00000090682.4	-	0.14508	0	0.226518	0	0.165612	0	0	0.220808	0	0	0	0.0922759	0.0561492	0
chr1	46020072	46030469	Stk-ps2	ENSMUSG00000044457.8	-	0	0	0	0	0	0	0	0	0	0	0	0	0	0
chr1	46056310	46058986	Gm18849	ENSMUSG00000099432.1	+	0	0	0	0	0	0	0	0	0	0	0	0	0	0
chr1	46066315	46373546	Dnah7b	ENSMUSG00000041144.10	+	1.30711	0.339694	0.658841	0.889181	0.285566	0.445944	0.338468	0.246652	0.426136	1.07663	0.520073	0.645508	0.15534	0.111325
chr1	46374197	46374315	n-R5s211	ENSMUSG00000096047.1	+	0	0	0	0	0	0	0	0	0	0	0	0	0	0
chr1	46414502	46416932	Gm8326	ENSMUSG00000101262.1	+	2.14282	1.00333	2.47422	1.29643	3.06175	1.16904	0.7686	0.548148	0.903462	1.39529	0.997558	0.859958	1.87151	2.88206
chr1	46425592	46807476	Dnah7c	ENSMUSG00000101337.6	+	0.13528	0.0552506	0.27435	0.290009	0.219266	0.181127	0.19515	0.086008	0.0939073	0.244455	0.225804	0.249049	0.289444	0.349564
chr1	46807544	46892852	Slc39a10	ENSMUSG00000025986.6	-	80.4702	50.8436	116.261	83.421	116.936	112.784	58.0672	56.8084	47.8241	55.9413	88.5777	70.7391	85.4376	104.342
chr1	46849529	46850479	Gm28151	ENSMUSG00000100213.1	-	5.06086	2.4813	8.3839	3.55531	3.95583	2.85434	3.10555	3.42036	1.87315	3.11302	4.12417	4.38814	2.60733	4.47604
chr1	46877203	46881072	Gm37393	ENSMUSG00000103129.1	-	0.0379553	0.0256853	0.0635765	0.186646	0	0.102519	0.14146	0.453661	0.0611915	0	0.267452	0.137621	0.0479834	0.19003
chr1	46896583	46896879	Gm28527	ENSMUSG00000100160.1	-	0.0103919	0.00903993	0.271469	0.113271	0	0.0108419	0.005016	0	0	0	0.012155	0.00589671	0.15064	0
chr1	47067788	47068025	Gm28825	ENSMUSG00000101921.1	+	0	0	0	0.0245325	0.125192	0	0.0332869	0	0	0	0.00992791	0	0	0.233917
chr1	47153461	47189071	Gm28826	ENSMUSG00000101447.1	+	0	0.0487133	0.290733	0.178759	0	0	0.197962	0.082581	0.169735	0	0.439906	0.149026	0.162452	0.596891
chr1	47365644	47366372	Gm4852	ENSMUSG00000081185.1	-	1.9962	0.762072	2.13792	1.0726	2.3545	1.22953	0.624488	0.507005	0.902451	0.908215	1.49266	1.5711	2.07498	2.76963
chr1	47433824	47435765	Gm38090	ENSMUSG00000103246.1	-	0	0	0	0	0	0	0	0	0	0	0	0	0	0
chr1	47467021	47467125	Mir6350	ENSMUSG00000098876.1	-	0	0	0	0	0	0	0	0	0	0	0	0	0	0
chr1	47478868	47480198	Gm18117	ENSMUSG00000100530.1	+	0	0	0	0	0	0	0	0	0	0	0	0	0	0
chr1	47605996	47606901	Gm37196	ENSMUSG00000104067.1	+	0	0	0.00985213	0	0	0	0	0	0	0	0	0	0	0
chr1	47657693	47659630	Gm8337	ENSMUSG00000100033.1	+	3.71587	3.05261	5.7742	3.37683	6.27587	3.76555	2.38055	1.57525	2.85947	5.48535	3.37797	2.73732	5.92189	7.55714
chr1	47749279	47749399	Gm22419	ENSMUSG00000094968.1	-	0	0	0.303169	0	0	0	0	0	0	0	0.23394	0.0799401	0	0.480903
chr1	47751299	47751568	Gm23829	ENSMUSG00000088017.1	-	0	0	0	0	0	0	0	0	0	0	0	0	0	0
chr1	47914989	47915815	Gm19206	ENSMUSG00000101996.1	-	0	0	0	0	0	0	0.0496205	0	0	0	0	0	0	0
chr1	48313866	48314851	Gm5974	ENSMUSG00000096973.1	-	0	0	0	0	0	0	0	0	0	0	0	0	0	0
chr1	48462173	48462293	Gm23240	ENSMUSG00000064943.1	-	0.226793	0.0351025	0.241949	0.0496315	0.0425572	0.0929528	0.116512	0.018926	0.120973	0.0641625	0.0219723	0.106191	0.118946	0.130935
chr1	48527639	48527851	Gm28830	ENSMUSG00000100866.1	+	0	0	0	0	0	0	0	0	0	0	0	0	0	0
chr1	48731579	48733090	Gm8354	ENSMUSG00000101721.1	-	0	0	0	0	0	0	0	0	0	0	0	0	0	0
chr1	48783663	48784593	Gm19124	ENSMUSG00000099376.1	+	0	0	0	0	0	0	0	0	0	0	0	0	0	0
chr1	48881713	48882723	Gm8357	ENSMUSG00000097883.1	+	0	0	0	0	0	0	0	0	0	0	0	0	0.0554526	0
chr1	49095444	49095885	Gm22693	ENSMUSG00000092790.1	+	0	0	0	0	0	0	0	0	0	0	0	0	0	0
chr1	49173160	49173374	Gm28740	ENSMUSG00000099698.1	-	0	0	0	0	0	0	0	0	0	0	0	0	0	0
chr1	49236252	49237244	Gm8367	ENSMUSG00000099454.1	+	0	0	0	0	0	0	0	0	0	0	0	0	0	0
chr1	49244616	49340443	C230029F24Rik	ENSMUSG00000051616.14	+	0	0	0	0	0	0	0	0	0	0	0	0	0	0
chr1	49399024	49400729	Gm6757	ENSMUSG00000099627.1	-	0.0143104	0	0	0	0	0.0606694	0	0	0	0	0	0	0	0
chr1	49498553	49498992	Gm3605	ENSMUSG00000099577.1	+	0	0	0	0	0	0	0	0	0	0	0	0	0	0
chr1	49579150	49579586	Gm28388	ENSMUSG00000099882.1	-	0	0	0	0	0	0	0	0	0	0	0	0	0	0
chr1	50056782	50058490	Gm8384	ENSMUSG00000101760.1	+	0	0	0	0.187195	0	0	0	0	0	0.0536449	0	0.227298	0	0.292752
chr1	50107470	50108962	4933411E06Rik	ENSMUSG00000099608.1	+	0	0	0.00373667	0	0.0937108	0	0	0	0	0	0.0295111	0	0	0
chr1	50177566	50178291	Gm8391	ENSMUSG00000099864.1	-	0	0	0.102656	0.193011	0	0.142562	0	0.171484	0	0	0	0.141128	0	0
chr1	50222389	50222520	Gm27330	ENSMUSG00000098249.1	-	0	0	0	0	0	0	0	0	0	0	0	0	0	0
chr1	50397552	50398079	Gm29665	ENSMUSG00000100451.1	-	0	0	0	0	0	0	0	0	0	0	0	0	0	0
chr1	50533030	50533191	Gm20118	ENSMUSG00000099941.1	+	0	0	0	0	0	0	0	0	0	0	0	0	0	0
chr1	50559762	50560075	Gm25843	ENSMUSG00000084531.1	+	0	0	0	0	0	0	0	0	0	0	0	0	0	0
chr1	50815375	50817701	Gm28321	ENSMUSG00000100816.1	+	0.270404	0.3242	0.701916	0.483173	0.239245	0.618987	0.120205	0.20488	0.283066	0	0.283908	0.421317	0.277047	0.307808
chr1	50900647	51187270	Tmeff2	ENSMUSG00000026109.14	+	0.651863	0.387558	1.79561	1.3946	0.568764	0.648615	0.649307	0.405211	0.262645	0.757511	0.797212	0.83931	0.371847	0.736995
chr1	50904444	50905918	Gm28322	ENSMUSG00000100671.1	+	0	0	0.0816899	0	0	0	0	0	0	0	0	0.0816076	0.04769	0
chr1	51015313	51015413	Gm25736	ENSMUSG00000092906.1	+	0.370882	0	1.56858	0.209209	0	0	0.317775	0.162842	0	0	0.277828	0.193903	0.269519	0.53523
chr1	51138281	51141222	Gm28319	ENSMUSG00000101242.1	-	0	0	0	0	0	0	0	0	0	0	0	0	0	0
chr1	51148309	51150581	Gm28320	ENSMUSG00000099924.1	+	0.000925412	0	0.173954	0.167943	0	0	0.111353	0	0.0182429	0.0460004	0.100928	0.0922551	0.0350972	0.108838
chr1	51195221	51197748	Gm29325	ENSMUSG00000099625.1	+	0.0308001	0	0	0.0288144	0	0	0	0	0	0	0	0	0	0.0445487
chr1	51218386	51333779	9330175M20Rik	ENSMUSG00000101799.1	-	0	0	0	0	0.0112311	0	0	0	0	0.0849569	0	0	0	0.00691389
chr1	51289126	51302960	Cavin2	ENSMUSG00000045954.7	+	0	0	0	0.0272115	0	0	0	0	0	0.090199	0	0	0.0564617	0
chr1	51317528	51318552	Gm5253	ENSMUSG00000099741.1	-	0	0	0	0	0	0	0	0	0.0333712	0	0	0	0	0
chr1	51457932	51458931	1700072G22Rik	ENSMUSG00000101702.1	-	0.268816	0	0	0	0.204778	0.227273	0.10861	0	0	0	0	0	0.147546	0
chr1	51465862	51478425	Nabp1	ENSMUSG00000026107.11	-	92.583	49.5893	101.54	84.1068	100.38	93.8353	57.5639	54.3207	59.7817	86.7068	57.6088	58.035	87.635	95.218
chr1	51507086	51596718	Gm17767	ENSMUSG00000099413.1	-	0.49491	0.0853738	1.63633	0.558704	0.641539	0.0481128	0.522169	0.484314	0.338332	0.819588	0.925976	0.770112	0.43632	0.819139
chr1	51527005	51529369	Gm37535	ENSMUSG00000103424.1	-	0	0	0	0	0	0	0	0.059156	0	0	0	0.0260546	0	0.0431764
chr1	51696324	51746943	Gm28055	ENSMUSG00000101741.1	-	1.50667	0.239393	1.1898	0.147763	0.294703	1.10859	0.0752882	0.358873	0.846501	0.359228	0.596859	0.318164	0.7228	0.339308
chr1	51749765	51916071	Myo1b	ENSMUSG00000018417.14	-	102.536	66.2238	148.642	105.75	121.671	104.847	34.4327	33.5661	55.1687	58.0394	64.2468	60.6231	58.1294	63.0459
chr1	51847840	51849118	Gm29453	ENSMUSG00000101724.1	-	2.27195	0.251769	3.27394	1.32427	1.28076	1.37893	0.223305	0.468794	0.267887	0.60451	0.772694	1.11368	0.704246	0.705901
chr1	51877110	51879608	Gm28323	ENSMUSG00000100313.1	-	1.53518	0.312874	2.35762	1.24595	1.22916	0.774495	0.498286	0.661726	0.357868	0.776066	0.82807	0.984191	0.544323	0.79242
chr1	51938254	51938665	Gm8419	ENSMUSG00000100696.1	-	0.0626575	0.0139962	0.135759	0	0.0736553	0	0	0.040762	0.0769937	0.0104287	0	0.0303642	0.0367418	0.143602
chr1	51938974	51939095	Gm27607	ENSMUSG00000099135.1	-	0	0	0	0	0	0	0	0	0	0	0	0	0	0
chr1	51940664	51941261	Gm8420	ENSMUSG00000072324.4	-	10.4217	4.41915	16.707	2.44334	14.6395	4.3597	1.94214	1.44287	2.45638	4.7737	4.35596	5.87895	5.26763	12.8583
chr1	51987148	52107189	Stat4	ENSMUSG00000062939.11	+	11.0129	7.21485	9.4125	4.60789	15.0573	13.6355	5.20604	5.78542	11.7424	11.8956	8.67373	8.60628	14.6273	15.7499
chr1	52077261	52156087	Gm28177	ENSMUSG00000101628.1	+	0.159575	0.097147	0.774149	0.166236	0	0.35397	0.0355487	0.088094	0.23263	0.0638307	0.322223	0.081542	0.286577	0.0310608
chr1	52090635	52091066	Gm3940	ENSMUSG00000078291.1	-	1.00257	0.228988	0.620309	0.104977	1.46661	0.647323	0.392446	0.291081	0.295781	0.561838	0.730185	0.383135	0.913089	0.804515
chr1	52108121	52113751	Gm31812	ENSMUSG00000109599.1	-	0.376643	0.686261	0.591977	0.131173	0.569251	0.108514	0.38856	0.062457	0.205792	0.58252	0.37511	0.159834	0.585109	0.240323
chr1	52119440	52161865	Stat1	ENSMUSG00000026104.14	+	18.7157	14.7917	27.712	18.6939	33.5387	32.2632	7.89836	8.69428	16.0855	17.1367	16.5559	14.0052	23.5038	21.3874
chr1	52134443	52135330	Gm18301	ENSMUSG00000099569.1	-	0	0	0	0	0	0	0	0	0	0	0	0	0	0.0566496
chr1	52163448	52233232	Gls	ENSMUSG00000026103.14	-	91.8958	29.6494	121.125	76.7978	105.595	76.1727	44.8369	58.4896	28.0458	42.4754	44.7991	56.74	45.1057	64.2394
chr1	52287697	52289095	Gm5975	ENSMUSG00000099648.1	-	0	0	0	0	0	0.059926	0	0	0	0	0	0	0	0
chr1	52444436	52444544	Gm23460	ENSMUSG00000065192.1	-	0	0	0	0	0	0	0	0	0	0	0	0	0	0
chr1	52457294	52500679	Nab1	ENSMUSG00000002881.14	-	14.9737	13.7268	28.3248	22.0981	24.9406	26.5864	7.20053	7.45647	9.5135	10.4854	11.9852	10.3159	15.1788	18.6717
chr1	52503234	52504229	Gm5976	ENSMUSG00000097833.1	-	2.96947	3.92378	4.53799	4.74965	2.22607	5.38875	1.45947	1.31958	3.59046	1.29133	2.21976	2.45019	4.6454	3.61392
chr1	52522239	52522701	Rps27a-ps1	ENSMUSG00000101501.1	+	0	0.0759145	0.14458	0	0	0.0737699	0	0	0	0	0.00708783	0	0.00679144	0.0916222
chr1	52522902	52582679	Gm553	ENSMUSG00000100120.1	+	0	0	0	0	0	0	0	0	0	0	0	0	0	0
chr1	52570014	52580291	Gm28178	ENSMUSG00000099878.1	-	0	0	0	0	0	0	0	0	0	0.0535893	0	0	0	0
chr1	52584518	52585159	Gm5527	ENSMUSG00000100007.1	+	22.2674	17.866	34.6092	25.0349	47.2784	41.3575	17.3296	14.9562	16.8082	18.9807	27.9552	17.7371	35.2642	36.1379
chr1	52630703	52651919	Nemp2	ENSMUSG00000043015.15	+	16.2685	6.98215	20.9031	11.5727	13.285	10.8792	9.00837	9.29105	6.46684	11.2094	10.4551	11.5174	7.83453	9.05217
chr1	52653808	52655892	Gm37242	ENSMUSG00000103630.1	-	0	0.0259011	0.116652	0	0.135604	0.0893522	0	0	0.025754	0.0179453	0	0	0.0633397	0
chr1	52656286	52727462	Mfsd6	ENSMUSG00000041439.15	-	1.58195	0.808698	1.67759	1.73338	1.754	1.3095	0.676193	0.595419	0.557583	0.751451	0.898224	0.827597	0.680954	1.64415
chr1	52702272	52704762	Gm29670	ENSMUSG00000100302.1	-	0	0	0.0372653	0.0927511	0.0391991	0	0	0.018888	0.0194847	0.142346	0.0522731	0.015346	0.080066	0
chr1	52756719	52757129	Gm28650	ENSMUSG00000100230.1	+	0	0	0	0	0	0	0	0	0	0	0	0	0.129842	0
chr1	52785427	52817688	Inpp1	ENSMUSG00000026102.9	-	3.57959	1.7003	3.99049	3.12359	5.78382	3.7452	1.56497	1.87441	1.0949	1.31066	1.63911	1.89798	1.77526	2.39294
chr1	52844929	52920986	Hibch	ENSMUSG00000041426.12	+	42.116	24.2936	45.7139	29.0464	43.9774	39.979	13.785	15.2794	21.8349	28.063	24.8762	19.8902	25.8666	27.9471
chr1	52873137	52873998	Gm16107	ENSMUSG00000089802.1	-	0.0952124	0	0.209676	0	0	0	0	0	0	0	0.184753	0	0	0
chr1	52922324	53020179	1700019D03Rik	ENSMUSG00000043629.12	-	76.9579	49.3103	89.828	70.388	73.4832	80.7103	34.4996	40.9755	58.2764	90.5384	72.198	95.0861	66.5336	89.8867
chr1	53061640	53068079	Mstn	ENSMUSG00000026100.6	+	0	0	0	0	0	0	0	0	0	0	0	0	0	0
chr1	53100050	53100150	Gm24349	ENSMUSG00000089334.1	+	0	0	0	0	0	0	0	0	0	0	0	0	0	0
chr1	53158577	53187636	1700019A02Rik	ENSMUSG00000060715.9	-	3.72704	2.47013	4.40359	2.98462	7.43803	5.13959	1.53294	1.1012	5.20925	7.63718	4.54188	2.76038	11.1195	10.1847
chr1	53189187	53297018	Pms1	ENSMUSG00000026098.13	-	39.7112	20.9022	52.4811	33.2139	48.7835	48.6876	18.7109	19.211	20.0167	27.434	26.2799	24.7676	34.8474	35.821
chr1	53196113	53197695	Gm28777	ENSMUSG00000100763.1	+	0	0	0	0.022857	0.0627929	0.0215579	0.00285375	0	0	0	0	0	0.0150754	0
chr1	53297095	53310309	Ormdl1	ENSMUSG00000026097.9	+	33.3136	14.7505	38.1707	24.3159	47.4309	46.1791	10.7336	14.593	13.9426	22.2963	19.757	20.465	28.1753	34.4413
chr1	53297111	53318035	Gm28778	ENSMUSG00000100679.1	+	0	0	0	0	0	0	0	0	0	0	0	0	0	3.09059
chr1	53313624	53326343	Osgepl1	ENSMUSG00000026096.14	+	23.9928	8.95586	22.2021	16.3127	28.2602	24.7801	8.56053	9.38624	9.0783	15.9819	10.0938	10.1276	15.4309	15.8108
chr1	53325507	53352667	Gm28551	ENSMUSG00000099913.1	-	1.05801	0	0	0	0.174738	0.499071	0.292225	0.341501	0	0.595701	0.720561	1.00105	0.722051	2.10033
chr1	53326206	53342186	Gm18800	ENSMUSG00000101838.6	-	1.24044	0.216117	0.784578	0.618889	0.518694	0.503144	0.365214	0.605686	0.206448	0.895	0.145201	0.588681	0.20387	0
chr1	53344617	53352752	Asnsd1	ENSMUSG00000026095.15	-	150.928	74.6293	168.896	108.766	173.623	162.41	56.9141	55.3822	80.874	124.969	82.7688	79.6962	106.879	123.54
chr1	53362149	53362471	Gm28779	ENSMUSG00000100267.1	-	0	0	0	0	0	0	0	0	0	0	0	0	0	0
chr1	53363114	53363686	Gm6799	ENSMUSG00000099450.1	+	0	0	0	0	0	0	0	0	0	0	0	0	0	0
chr1	53390415	53392585	Gm6801	ENSMUSG00000100069.1	+	0	0	0	0	0	0	0	0	0	0	0	0	0	0
chr1	53397006	53706784	Dnah7a	ENSMUSG00000096141.2	-	6.27451	2.21446	3.95704	4.2032	3.58847	4.41939	0.895977	1.54425	2.89949	4.74708	2.50275	2.35465	3.39839	3.27861
chr1	53443271	53443395	Gm25240	ENSMUSG00000092657.1	-	0	0	0	0	0	0	0	0.229842	0	0.346894	0	0.46238	0	0
chr1	53755506	53785224	Stk17b	ENSMUSG00000026094.14	-	48.1314	20.9478	43.8716	30.3961	36.3566	28.8285	14.174	16.6368	24.0191	36.7373	23.5967	28.1488	17.7392	27.0623
chr1	53791201	53792657	Gm37863	ENSMUSG00000102405.1	+	0	0	0	0	0	0	0	0	0	0	0	0	0	0
chr1	53806876	54195168	Hecw2	ENSMUSG00000042807.15	-	6.05786	3.98372	6.94729	4.69484	6.96277	7.97114	2.32205	2.12115	6.40222	7.71546	3.76298	6.39928	12.4388	7.56664
chr1	53849424	53849495	Mir7681	ENSMUSG00000098443.1	+	0	0	0	0	0	0	0	0	0	0	0	0	0	0
chr1	53886828	53886941	Gm24251	ENSMUSG00000087949.1	-	0	0	0	0	0	0	0	0	0.0687255	0	0	0	0	0
chr1	54152397	54155096	Gm37633	ENSMUSG00000102868.1	-	0.357133	0.0384438	0.569078	0.707633	0.158153	0.246485	0.138432	0.209732	0.110762	0.154252	0.225634	0.278106	0.141347	0.261809
chr1	54249102	54249208	Gm25829	ENSMUSG00000094013.1	-	0	0.287809	0	0.520978	0	0.264394	0.168963	0	0	0.50874	0.71211	0.185263	0.629717	0.582403
chr1	54250683	54368727	Ccdc150	ENSMUSG00000025983.11	+	5.12009	2.30775	3.93853	3.63108	0.895587	0.716815	1.40686	1.32657	3.02082	4.96922	2.48079	2.25338	1.20763	1.466
chr1	54396004	54438971	Gtf3c3	ENSMUSG00000041303.7	-	79.1636	40.8693	90.1513	59.9184	87.8953	79.4522	37.2582	38.971	47.8847	63.9445	54.1351	51.2246	62.8235	72.5684
chr1	54443404	54456763	Gm34066	ENSMUSG00000109809.1	-	0	0	0	0	0	0	0.042104	0.03861	0	0	0	0	0	0
chr1	54472994	54557684	Pgap1	ENSMUSG00000073678.4	-	33.9177	20.058	57.512	43.7251	32.5544	32.9066	25.4628	30.8549	22.6702	31.3144	41.6465	44.7056	27.5062	35.6018
chr1	54518610	54520270	Gm36955	ENSMUSG00000104136.1	-	3.55337	1.09321	7.32144	4.21813	2.38627	2.31095	1.91138	2.97545	1.36698	2.75732	3.92025	4.2107	1.41266	3.42204
chr1	54566703	54567281	Gm19637	ENSMUSG00000101130.1	+	0.23625	0.109397	0	0	0	0.144794	0	0.107871	0	0	0.0726957	0	0	0.154312
chr1	54645340	54926387	Ankrd44	ENSMUSG00000052331.14	-	33.3277	18.4936	72.217	42.7375	37.5162	41.6711	10.4777	10.3673	9.77672	8.59739	15.8168	18.2342	23.3068	12.7607
chr1	54681729	54767524	4930444A19Rik	ENSMUSG00000101674.6	+	0	0	0	0	0	0	0	0	0	0	0	0	0	0
chr1	54737166	54738575	Gm37370	ENSMUSG00000102503.1	-	1.5355	0.420402	2.3146	1.95941	1.48943	0.950591	0.739497	0.490059	0.302631	0.173109	0.590575	0.804916	0.453021	0.45794
chr1	54769218	54769322	Gm24053	ENSMUSG00000089245.1	+	0	0	0	0	0	0	0	0	0	0	0	0	0	0
chr1	54913845	54916594	A130048G24Rik	ENSMUSG00000102642.1	-	2.89389	0.442619	4.72642	3.6263	1.13623	1.69829	0.675737	0.945183	0.525052	0.264749	1.09119	1.03506	0.659684	0.52584
chr1	54985169	55027481	Sf3b1	ENSMUSG00000025982.13	-	397.847	229.907	429.748	293.648	430.399	437.311	187.704	177.325	275.216	368.865	272.285	249.262	377.256	390.918
chr1	55051319	55053112	E330011M16Rik	ENSMUSG00000103030.1	-	0.33951	0.122675	0.862468	0.275253	0.221692	0.227919	0.133057	0.052154	0.276256	0.11468	0.200818	0	0.12623	0.276142
chr1	55052770	55072702	Coq10b	ENSMUSG00000025981.13	+	28.3064	14.3689	36.44	24.6765	52.4814	40.7816	10.6963	11.4152	13.949	19.24	16.3233	18.5201	26.5415	39.4856
chr1	55066264	55067069	Gm17971	ENSMUSG00000101122.1	+	3.27156	0.758836	3.66153	2.0038	2.87016	1.81447	1.03458	1.4829	0.572091	1.94543	1.49031	1.73109	1.55324	1.98974
chr1	55077835	55088243	Hspd1	ENSMUSG00000025980.14	-	1282.25	810.558	1993.76	1587.12	3079.52	2834.47	792.497	746.132	723.667	938.786	1195.9	882.122	2224.38	2427
chr1	55088132	55091307	Hspe1	ENSMUSG00000073676.4	+	853.128	589.749	1105.86	902.73	1467.14	1598.98	480.472	485.166	621.371	880.376	686.741	520.246	1243.06	1130.19
chr1	55120080	55120873	Gm5147	ENSMUSG00000100736.1	-	2.81212	1.02415	3.28971	0.724133	2.19243	1.88759	1.29838	0.828878	1.53451	3.6788	1.58507	2.27974	2.07521	3.19905
chr1	55127297	55128287	Gm16581	ENSMUSG00000089670.1	+	0.437454	0.831091	1.1803	0.463194	2.04586	0.175094	0.292711	0.404667	0.357695	0.607989	0.906591	0.483329	1.41094	1.6679
chr1	55131231	55154899	Mob4	ENSMUSG00000025979.13	+	93.7847	42.5451	124.663	68.3956	117.81	100.692	45.0326	45.956	59.7296	96.7862	53.8875	62.0975	75.7677	89.5278
chr1	55160747	55161053	Gm6822	ENSMUSG00000061863.6	-	0.0336322	0.31625	1.1634	0.738186	1.38174	0.491038	0.393565	0.01378	0.45972	0.0724632	0.397888	0.62257	0.1854	2.61102
chr1	55170159	55226782	Rftn2	ENSMUSG00000025978.14	-	0.435339	0.881204	0.946367	0.988421	0.617728	1.2902	0.177214	0.254137	0.754792	0.473864	0.277593	0.441995	0.514153	0.314349
chr1	55226251	55235622	Gm10561	ENSMUSG00000097649.2	+	0	0.0219586	0	0.0861944	0	0	0	0.057256	0.154548	0	0.0498444	0	0	0.167863
chr1	55237177	55248470	Mars2	ENSMUSG00000046994.9	+	13.8964	8.51614	17.7015	12.1039	17.6606	15.1964	5.18334	4.82611	7.54026	9.05332	8.97562	8.15443	11.4642	11.3343
chr1	55248658	55363469	Boll	ENSMUSG00000025977.15	-	7.60742	6.22603	12.6644	10.2213	3.14739	6.16135	5.79239	5.39483	5.4289	5.36225	8.65308	7.37432	3.6191	3.90189
chr1	55335401	55335796	Gm8292	ENSMUSG00000100215.1	+	23.2155	15.6846	40.582	17.5932	28.3768	15.3271	8.24894	6.95446	9.13021	16.3598	17.6396	14.298	12.6505	13.0351
chr1	55370016	55370363	Gm29138	ENSMUSG00000101945.1	-	0.0451529	0	0.241303	0	0.0342	0	0.00933944	0.089438	0.0201343	0	0	0	0.0598922	0.0839673
chr1	55381195	55382087	Gm8531	ENSMUSG00000101085.1	-	0	0.0168096	0	0.145397	0.318786	0.146808	0.309821	0.027277	0.15343	0.0219288	0.273985	0.509224	0.33139	0.156093
chr1	55405921	55754285	Plcl1	ENSMUSG00000038349.10	+	0.412003	0.164425	0.289874	0.197788	0.208797	0.323347	0.0947752	0.064387	0.280889	0.372383	0.225459	0.26228	0.0786853	0.172326
chr1	55440904	55445930	Gm38056	ENSMUSG00000102145.1	+	0.12992	0.0975406	0.37143	0.26581	0.339551	0.39202	0.124907	0.074809	0.0656669	0.133608	0.149385	0.113183	0.257895	0.275424
chr1	55444074	55445024	Gm6644	ENSMUSG00000100309.1	-	7.37072	7.0401	14.5917	11.2627	27.5035	22.0218	5.47762	4.20742	6.10219	5.75732	10.7421	5.80906	14.0696	16.0773
chr1	55559460	55561055	Gm37382	ENSMUSG00000102831.1	+	0.0669918	0	0	0.0365819	0.074587	0	0	0	0	0.176161	0.0922277	0.034422	0	0.0480468
chr1	55931241	55972328	9130227L01Rik	ENSMUSG00000099950.1	+	0.0843555	0	0.281203	0.254835	0.265327	0	0.0766283	0.056362	0.034689	0.0787082	0.30116	0.232442	0.110014	0.639274
chr1	55960404	55960756	Gm36986	ENSMUSG00000102491.1	-	0	0	0	0	0	0	0	0	0	0	0	0	0	0
chr1	56018978	56020203	1700003I22Rik	ENSMUSG00000100372.1	+	0	0	0	0	0	0	0	0	0	0	0	0	0	0
chr1	56451407	56451562	Gm28900	ENSMUSG00000100944.1	+	0.981891	1.01411	1.46248	1.20351	1.60464	0.741171	0.9014	0.393039	0.634868	1.06566	0.787955	0.676433	1.0744	1.88308
chr1	56531824	56533876	Gm28240	ENSMUSG00000101332.1	+	0	0	0	0	0	0	0	0	0	0	0	0	0	0
chr1	56636044	56637435	Hsfy2	ENSMUSG00000045336.5	-	0.0907082	0	0	0	0	0	0	0	0	0.119327	0	0.119417	0	0
chr1	56793981	56978650	Satb2	ENSMUSG00000038331.15	-	23.8537	15.1554	20.42	12.4395	20.2582	16.5258	4.10752	4.66322	18.074	25.6926	8.84677	12.3188	14.2778	13.8539
chr1	56971412	57050084	9130024F11Rik	ENSMUSG00000087022.4	+	0.76625	0.199727	0.334299	0.37658	0.492607	0.328648	0.0405615	0.172806	0.526038	0.835978	0.164613	0.439203	0.281453	0.234259
chr1	56976803	56978640	Gm4081	ENSMUSG00000104310.1	+	0.175408	0.0595609	0	0.0809279	0.0734779	0	0.0243146	0	0.205647	0.0917042	0.0512868	0	0	0
chr1	56999155	56999275	Gm23943	ENSMUSG00000094128.1	-	0.04522	0	0.191786	0.289517	0.377393	0	0.230476	0.495527	0	0.25432	0.311241	0.311864	0.269519	0.00975122
chr1	57127340	57129400	1700126A01Rik	ENSMUSG00000099945.1	+	0	0	0	0	0	0	0	0	0	0	0	0	0	0
chr1	57200645	57214993	BC055402	ENSMUSG00000101429.1	-	0	0	0	0.0179395	0	0	0	0	0	0	0.01387	0	0	0
chr1	57291425	57292401	Gm5254	ENSMUSG00000101129.1	-	0	0	0	0	0	0.068153	0	0	0	0	0.000756696	0	0	0.00249744
chr1	57359222	57377544	4930558J18Rik	ENSMUSG00000097519.2	-	8.60692	3.96883	8.06399	4.36119	8.50211	9.43989	3.08058	3.69994	5.12866	6.31864	4.50115	4.42736	8.52503	8.15352
chr1	57377620	57385423	1700066M21Rik	ENSMUSG00000038323.3	+	14.4933	6.87527	15.8902	9.48563	15.4777	15.4021	4.69815	5.31763	6.91736	8.78706	6.93363	7.83007	8.41728	9.47534
chr1	57388237	57407101	Tyw5	ENSMUSG00000048495.16	-	31.8497	16.5635	38.6427	25.6803	46.457	47.0982	13.4409	13.2999	16.8593	26.5846	21.8357	18.4942	36.9274	44.8968
chr1	57406328	57417953	Maip1	ENSMUSG00000025971.6	+	22.6921	9.97615	26.3251	17.042	28.6798	24.7072	7.70006	8.14952	11.963	16.044	11.4765	13.6682	18.8361	22.2637
chr1	57422244	57422373	Gm22371	ENSMUSG00000077776.1	-	0	0	0	0	0	0	0	0	0	0	0	0	0	0
chr1	57467870	57468026	Gm24014	ENSMUSG00000088353.1	+	0	0	0	0	0	0	0	0	0	0	0	0	0	0
chr1	57518523	57519412	Gm8581	ENSMUSG00000101826.1	-	0	0.0312659	0	0.0418605	0.26855	0.110865	0	0	0.00719275	0.117088	0	0	0	0
chr1	57520831	57523642	Gm37373	ENSMUSG00000102685.1	-	0	0.00320286	0.0263441	0	0	0	0	0	0	0	0	0	0.0338327	0.00699622
chr1	57561298	57564051	Gm17929	ENSMUSG00000101151.1	-	0	0	0	0	0	0	0	0	0	0	0	0	0	0
chr1	57774162	57948394	Spats2l	ENSMUSG00000038305.15	+	9.66842	4.58584	11.017	8.63853	3.60789	5.07129	2.3493	2.34051	6.78186	6.17741	4.96693	3.68593	2.16322	1.78909
chr1	57909835	57917111	Gm17234	ENSMUSG00000091283.1	-	0	0	0	0	0	0	0	0	0	0	0	0	0	0
chr1	57955101	58018956	Kctd18	ENSMUSG00000054770.16	-	30.4763	14.3419	38.4113	23.0042	23.2477	18.749	12.0414	12.2311	16.2354	22.1067	18.0198	18.3913	13.3952	16.6069
chr1	57995971	58025899	Sgo2a	ENSMUSG00000026039.9	+	118.705	56.6059	106.872	73.2253	121.468	108.891	44.4381	46.8261	67.233	98.8769	59.5826	61.6861	85.5507	93.7382
chr1	58029931	58106413	Aox1	ENSMUSG00000063558.4	+	1.46281	1.38939	1.48271	0.9833	0.939081	1.04683	0.167637	0.221358	1.4711	0.985794	0.889464	0.8787	0.920875	0.993096
chr1	58113130	58200698	Aox3	ENSMUSG00000064294.12	+	3.19282	10.574	1.09847	0.929012	2.64209	9.86328	0.25473	0.139556	7.81654	9.37028	1.52636	2.47963	5.50214	6.63933
chr1	58154981	58155088	Gm24548	ENSMUSG00000089275.1	-	0	0	0	0	0	0	0	0	0	0	0	0	0	0
chr1	58210397	58268597	Aox4	ENSMUSG00000038242.12	+	0.999313	0.601658	0.592995	0.849759	1.41096	1.59245	0.18459	0.145177	0.507344	0.687522	0.413186	0.415519	1.20988	1.63248
chr1	58254117	58315656	Gm15759	ENSMUSG00000089822.1	-	0.0811993	0	0	0	0	0	0	0.028697	0.0153248	0	0	0	0	0
chr1	58278326	58380259	Aox2	ENSMUSG00000079554.2	+	0	0.0983046	0.0587708	0.0656174	0.0600203	0.118726	0.0182678	0.057865	0.0932448	0.0452645	0.0421833	0.0749062	0.0226966	0.138622
chr1	58383512	58386134	Gm37607	ENSMUSG00000103839.1	-	9.31911	3.28276	9.90337	7.61737	5.78675	4.26748	3.30805	3.28338	3.82104	7.65454	5.1379	6.01506	3.92841	4.61755
chr1	58392898	58407353	Bzw1	ENSMUSG00000051223.14	+	355.837	188.896	478.783	329.29	526.241	524.924	188.908	196.57	194.599	257.253	270.964	238.518	435.422	482.096
chr1	58410189	58424066	Clk1	ENSMUSG00000026034.17	-	324.569	173.19	334.301	230.678	254.212	212.849	158.601	166.793	194.985	286.818	230.336	227.549	184.819	211.096
chr1	58430994	58445486	Ppil3	ENSMUSG00000026035.15	-	51.5801	34.7735	65.9026	47.8267	81.7988	84.5303	23.7007	26.3566	26.3837	36.8205	40.8239	29.4096	64.9185	72.487
chr1	58445151	58481816	Nif3l1	ENSMUSG00000026036.17	+	33.7774	19.4008	51.1712	34.1837	82.0024	70.4833	20.0012	21.6869	18.3997	22.6547	32.149	25.1507	61.281	60.1869
chr1	58462771	58505109	Orc2	ENSMUSG00000026037.14	-	147.465	78.773	190.011	134.285	252.093	233.222	65.566	66.0853	86.6693	118.755	115.414	95.5807	176.067	204.967
chr1	58466515	58466621	Gm23966	ENSMUSG00000094245.1	-	2.47027	0.343889	10.4936	4.91096	4.62185	3.68539	2.20031	2.73177	1.60553	3.2518	4.87	3.04902	2.21912	5.50827
chr1	58505148	58523230	Gm15834	ENSMUSG00000085054.2	+	14.489	5.64613	10.6038	10.5963	2.93933	1.73672	3.4006	3.30002	5.64252	6.56747	9.0097	7.23528	2.48043	3.70279
chr1	58522806	58586323	Fam126b	ENSMUSG00000038174.14	-	32.713	13.3897	37.3229	24.0322	30.3296	24.8412	10.7667	11.2938	16.6845	22.126	19.635	17.6153	20.9168	22.8788
chr1	58586384	58595964	Ndufb3	ENSMUSG00000026032.8	+	112.479	84.0628	162.148	118.809	157.332	147.598	55.5993	51.4099	78.4032	80.318	100.057	75.9945	118.291	102.701
chr1	58625214	58625565	Gm29389	ENSMUSG00000100202.1	-	0	0	0	0	0	0	0	0	0	0	0	0.00434243	0	0
chr1	58630375	58637344	Gm18802	ENSMUSG00000099490.1	+	0	0	0	0	0	0	0	0	0	0	0	0	0	0
chr1	58646688	58647239	Cbx3-ps7	ENSMUSG00000059647.5	+	15.1286	8.87843	30.4912	13.3535	34.8091	22.2319	8.35804	7.51183	8.85748	12.4165	12.4107	13.3993	22.465	26.5867
chr1	58646903	58695989	Als2cr12	ENSMUSG00000047528.13	-	0.658612	0	0	0	0.237728	0.101788	0	0	0.203664	0	0	0	0.298007	0
chr1	58652641	58655831	Gm20257	ENSMUSG00000102059.1	+	0	0	0.104908	0	0.154728	0	0	0	0	0.298975	0	0.115742	0	0.11993
chr1	58702309	58703986	Gm28803	ENSMUSG00000101046.1	+	0	0	0	0	0	0	0	0	0	0	0	0	0	0
chr1	58711508	58758884	Cflar	ENSMUSG00000026031.15	+	7.83469	2.6425	9.24694	5.08552	6.48279	4.36317	4.05775	5.51617	4.32955	7.59397	5.09502	6.43054	3.92077	7.52937
chr1	58785209	58785659	Gm3841	ENSMUSG00000100236.1	+	0	0	0	0	0	0	0	0	0	0	0	0	0	0
chr1	58795374	58847503	Casp8	ENSMUSG00000026029.14	+	1.98516	1.07743	1.48954	1.66709	3.62307	2.51017	0.37136	0.430476	0.721937	1.17529	0.708538	0.639617	0.849009	1.31299
chr1	58797783	58801623	Gm37760	ENSMUSG00000102719.1	+	0.448503	0.255414	0.357286	0.321857	0.778713	0.433385	0.0728059	0.221795	0.16106	0.435361	0.350137	0.303177	0.580015	0.490686
chr1	58850085	58892792	Gm28802	ENSMUSG00000099719.1	-	0	0	0	0	0	0	0	0	0	0.0277826	0	0	0	0
chr1	58900449	58973430	Trak2	ENSMUSG00000026028.12	-	35.676	21.9193	59.2467	40.3629	58.0201	50.9425	17.0885	16.255	18.5626	22.8423	27.0822	25.0543	38.9175	43.8035
chr1	58973522	58995715	Stradb	ENSMUSG00000026027.13	+	12.0701	7.62718	20.581	10.2091	11.8255	10.7872	3.49267	3.72711	5.76625	7.39216	5.07888	6.61154	7.36906	6.66398
chr1	58997123	59003539	C2cd6b	ENSMUSG00000047383.8	-	0.215717	0	0	0.160864	0	0	0.054385	0	0	0	0	0	0	0
chr1	59014224	59059481	Gm29018	ENSMUSG00000099752.1	+	0	0	0	0	0	0	0	0	0	0	0	0	0	0
chr1	59050506	59094900	C2cd6	ENSMUSG00000072295.5	-	1.7673	0.924684	1.30112	1.41294	2.27008	2.83708	0.170378	0.221086	0.526294	0.578113	0.309791	0.464888	0.816776	1.20601
chr1	59070988	59071118	Gm25502	ENSMUSG00000077616.1	+	0	0	0	0	0	0	0	0	0	0	0	0	0	0
chr1	59100590	59120408	Tmem237	ENSMUSG00000038079.14	-	33.1066	16.4317	39.5179	26.1083	36.4542	28.864	14.9048	15.7418	20.6493	23.8004	21.6502	20.461	24.3598	23.8134
chr1	59119833	59122141	G730003C15Rik	ENSMUSG00000097573.2	+	1.55946	0.325505	0.943758	0.385197	0.67638	0.471468	0.313732	0.182164	0.470355	0.504093	0.45468	0.545364	0.159889	0.487209
chr1	59120935	59163389	Mpp4	ENSMUSG00000079550.9	-	1.32868	0.349048	0.99142	0.660335	0.654377	0.377088	0.302073	0.194884	0.326351	0.837889	0.181556	0.339388	0.308243	0.363314
chr1	59151047	59169320	Gm29017	ENSMUSG00000101586.1	+	0	0	0	0.416786	0.244619	0	0	0	0	0	0	0	0	0.299261
chr1	59155607	59156989	Gm19125	ENSMUSG00000099563.1	+	0	0	0.00241933	0	0	0	0	0	0	0.0515818	0	0.0378197	0.233856	0.0396298
chr1	59162926	59237231	Als2	ENSMUSG00000026024.14	-	88.2099	55.4943	109.268	72.9221	93.752	97.8644	38.7612	34.2172	50.6306	62.4976	54.8232	49.1061	74.2051	64.4962
chr1	59256906	59352993	Cdk15	ENSMUSG00000026023.16	+	1.07419	0.355916	3.01248	2.24275	0.869037	0.674792	0.432192	0.449844	0.127545	0.237717	0.593529	0.220817	0.88266	0.210674
chr1	59378930	59392299	Gm29016	ENSMUSG00000099922.1	+	0.192787	0.365227	0.240537	0.271441	0.756265	0.900818	0.154406	0.22792	0.171662	0.223347	0.494722	0.302489	0.878262	0.432476
chr1	59447865	59449502	Gm37737	ENSMUSG00000104502.1	-	0.00976376	0.0717508	0	0.0449799	0	0.429041	0.170644	0.316225	0.154343	0.109518	0.544135	0.191007	0.363143	0.312607
chr1	59482424	59486955	Fzd7	ENSMUSG00000041075.8	+	72.4529	42.0734	82.1284	51.418	71.1496	54.1245	63.0995	64.3706	60.0823	73.9119	83.0579	87.6779	53.5207	51.9677
chr1	59488480	59492605	Gm26813	ENSMUSG00000097819.1	-	0.0275746	0	0.142827	0.0896783	0.040629	0	0.0275227	0.075626	0	0	0	0	0.0308074	0.0239674
chr1	59516264	59636417	Gm973	ENSMUSG00000047361.16	+	4.42115	4.26982	9.44412	6.38629	9.05063	11.8066	1.98794	1.34268	2.62355	4.24001	2.84409	3.40278	6.81925	4.58872
chr1	59532991	59549521	Gm28411	ENSMUSG00000099811.6	-	0	0	0	0	0	0	0	0	0	0	0	0	0	0
chr1	59534811	59537229	1700122D07Rik	ENSMUSG00000101409.1	-	0	0	0	0	0	0	0	0	0	0	0	0	0	0
chr1	59586558	59670834	Sumo1	ENSMUSG00000026021.15	-	324.791	196.729	483.723	332.098	651.521	621.706	156.596	169.527	200.687	224.11	276.52	226.094	462.151	487.802
chr1	59626580	59626664	Gm24545	ENSMUSG00000089276.1	+	0.633811	0	1.33882	0.405595	0	0	0	0	0.382184	0.370261	0	0.238832	0.183907	1.45745
chr1	59646200	59648071	D430013B06Rik	ENSMUSG00000103821.1	-	9.06105	2.20285	12.8081	7.8739	5.99899	5.16766	3.06156	4.65681	2.88478	5.51529	5.33973	5.88393	4.41884	5.72632
chr1	59673241	59673625	Gm29596	ENSMUSG00000101400.1	+	1.13586	0.570594	3.70811	0.778478	2.34191	0.692693	1.04469	1.05934	0.894411	1.24981	1.02678	1.08746	1.4295	0.583095
chr1	59684971	59719044	Nop58	ENSMUSG00000026020.9	+	405.903	229.08	434.509	333.988	532.79	479.389	203.104	192.294	236.575	355.282	282.015	251.911	383.335	449.379
chr1	59691934	59692020	Snord70	ENSMUSG00000077345.1	+	31.6877	8.64195	22.9291	14.5086	35.7198	18.9632	10.974	13.9128	7.39769	17.2836	8.69997	17.0998	12.0695	19.4002
chr1	59692509	59692592	Gm26293	ENSMUSG00000077358.1	+	0.00211012	0	0.004446	0	0.00297526	0	0	0	0	0	0	0.00203561	0	0.00228
chr1	59704258	59704338	Gm26287	ENSMUSG00000089512.3	+	22.4838	7.88312	35.5309	16.7297	26.9706	22.0801	7.52602	14.9691	10.3756	12.291	10.3168	19.5223	17.6352	24.823
chr1	59704790	59704873	Snord11	ENSMUSG00000089093.3	+	21.7109	6.76689	25.5278	10.7107	24.9432	11.1304	6.14967	7.48741	9.16105	13.5047	5.62619	11.9843	9.91443	18.3323
chr1	59763400	59879014	Bmpr2	ENSMUSG00000067336.6	+	25.8417	12.5451	35.9226	24.7631	40.717	31.7168	8.65309	10.1286	10.6402	12.9652	12.4407	14.0591	17.2079	19.8413
chr1	59801263	59804700	Gm38125	ENSMUSG00000104052.1	+	1.06385	0.150958	1.94319	0.868131	1.38334	0.593769	0.566391	0.506911	0.099603	0.462084	0.322967	0.8785	0.527904	1.02718
chr1	59886969	59887689	Gm37977	ENSMUSG00000103131.1	-	0	0	0	0	0	0	0	0	0	0	0	0	0	0
chr1	59913006	59985346	Fam117b	ENSMUSG00000041040.12	+	58.3301	30.5062	78.6869	46.6253	57.7644	50.8189	24.273	25.5994	28.8195	36.1392	33.9156	34.6178	37.1601	41.6033
chr1	59929688	59935102	Gm37531	ENSMUSG00000103696.1	+	1.30503	0.386821	2.91127	1.91652	1.36256	1.4306	0.768836	1.26183	0.434131	0.751173	1.22527	1.37813	0.837672	1.17121
chr1	59950403	59952464	Gm18829	ENSMUSG00000100901.1	-	0	0	0	0	0	0	0	0	0	0	0	0	0	0
chr1	59982490	60043184	Ica1l	ENSMUSG00000026018.12	-	1.38257	0.677837	1.41535	0.915465	1.52187	1.36326	0.709136	0.456652	0.419387	0.3531	1.28622	1.55712	0.996012	2.08515
chr1	60069785	60098645	Wdr12	ENSMUSG00000026019.15	-	111.313	60.169	157.011	115.3	168.51	161.842	56.8237	48.3721	52.8923	76.8633	75.6185	62.9427	113.395	109.041
chr1	60098247	60153953	Carf	ENSMUSG00000026017.13	+	23.5185	9.18162	25.9679	14.4346	19.6937	12.9425	6.78293	6.0764	9.73186	13.8703	10.3206	12.8233	7.84508	10.6229
chr1	60117255	60117685	Gm15464	ENSMUSG00000082609.1	+	16.6067	8.51484	30.0814	5.50079	21.885	7.63938	4.39745	3.0733	6.4449	10.7008	8.4497	13.1085	10.9096	20.4335
chr1	60180599	60338328	Nbeal1	ENSMUSG00000073664.11	+	45.5115	18.5298	54.1895	34.6545	29.9558	23.3261	15.2086	19.9868	24.6889	34.7188	24.484	31.8236	19.7143	25.7455
chr1	60267402	60267628	Gm29332	ENSMUSG00000100516.1	-	0	0	0	0	0	0	0	0	0	0	0	0	0	0
chr1	60343323	60388060	Cyp20a1	ENSMUSG00000049439.13	+	32.6935	16.4084	35.1704	24.487	48.5529	38.3035	14.9351	12.5225	21.5633	31.0367	22.3905	20.7871	34.3998	42.2
chr1	60353119	60354176	6030460B20Rik	ENSMUSG00000103822.1	+	2.13548	0.275809	2.98935	1.91256	2.95196	0.967181	0.652029	0.808164	0.705849	2.02014	1.96032	1.7698	0.968789	1.51013
chr1	60409619	60481158	Abi2	ENSMUSG00000026782.15	+	88.3394	44.074	106.491	75.3691	117.739	87.6803	34.8554	35.4495	43.4384	65.3034	57.1417	52.7279	69.3869	110.17
chr1	60482292	60567104	Raph1	ENSMUSG00000026014.15	-	52.837	23.7745	55.7165	40.3765	53.6472	45.7801	24.5114	27.5302	22.1571	33.9533	36.2274	35.0777	38.4902	47.4594
chr1	60522839	60523066	Gm11575	ENSMUSG00000081562.1	-	5.13479	1.32401	8.68391	4.83745	6.95913	2.17213	3.71299	2.06181	2.94974	1.74473	5.15003	6.03943	3.83203	12.007
chr1	60537020	60537436	Gm11576	ENSMUSG00000084400.1	+	0	0	0	0	0	0	0	0	0	0	0.0165283	0	0	0
chr1	60592251	60592709	Gm11578	ENSMUSG00000082160.1	-	3.5982	1.40909	3.38642	3.85393	2.13633	3.09374	0.815637	0.892632	2.54831	2.63601	3.72597	2.40627	4.42562	3.56675
chr1	60594807	60596236	Gm38388	ENSMUSG00000103215.1	-	0	0	0	0	0	0	0	0	0	0.146723	0	0	0	0
chr1	60613698	60613803	Gm23762	ENSMUSG00000088973.1	-	0	0	0	0	0	0	0	0	0	0	0	0	0	0
chr1	60700872	60701937	Gm11577	ENSMUSG00000084151.1	+	0	0	0	0	0	0	0	0.047457	0	0	0	0	0	0
chr1	60703932	60705149	Eif4a-ps4	ENSMUSG00000101188.1	+	143.002	104.145	220.198	128.429	270.902	198.638	77.5268	62.7849	92.1349	115.911	133.946	101.6	177.178	217.305
chr1	60716800	60773359	Cd28	ENSMUSG00000026012.2	+	0.044346	0.107556	0.259631	0.20358	0.091079	0.231192	0.0239721	0.025109	0.146248	0.140133	0	0.21142	0.186871	0.13023
chr1	60776665	60781834	Gm11579	ENSMUSG00000086795.1	-	0	0.0545951	0	0.103315	0	0.182913	0	0	0.0784722	0	0.166039	0.280945	0.34862	0
chr1	60778843	60803790	2310016D23Rik	ENSMUSG00000085965.1	+	0	0	0	0	0.137726	0.160054	0	0	0	0	0	0	0	0
chr1	60779352	60781461	Gm37198	ENSMUSG00000104069.1	+	0.0305185	0.00221757	0	0	0.00736637	0	0	0	0	0	0.0327808	0	0.0380654	0
chr1	60792490	60793832	Gm11609	ENSMUSG00000083118.1	+	0	0	0	0	0	0	0	0	0	0	0	0	0	0
chr1	60809116	60809942	Gm11581	ENSMUSG00000083355.1	+	0	0	0.363217	0.0661373	0	0.147708	0	0.04393	0	0	0.145494	0	0.365245	0.288319
chr1	60880338	60881738	Gm38137	ENSMUSG00000102549.1	+	0	0.0868938	0	0.19726	0	0.362487	0	0	0.120575	0.0748804	0.072737	0.151039	0.251051	0.185425
chr1	60887000	60915832	Ctla4	ENSMUSG00000026011.13	+	0.129772	0.00274686	0	0	0	0	0.018285	0	0.0326226	0	0	0	0	0.112459
chr1	60900898	60901422	Rpl18-ps1	ENSMUSG00000081382.1	+	6.05066	4.93649	11.2182	4.7962	8.64594	2.98947	2.21207	1.65488	4.23188	5.82169	4.36928	5.40174	4.76184	5.63129
chr1	60948230	60948465	Gm11582	ENSMUSG00000080800.1	-	0.126623	0	0.15317	0.409973	0	0	0	0	0.072874	0	0	0.0404797	0	0
chr1	60977927	61000320	Icos	ENSMUSG00000026009.14	+	0	0	0.0327712	0	0	0	0.0186778	0.039827	0.0505888	0	0.0428343	0	0	0
chr1	60989479	60991963	Gm37039	ENSMUSG00000102561.1	+	0	0	0	0	0	0	0	0	0	0	0	0	0	0
chr1	61075674	61076225	Rpl17-ps1	ENSMUSG00000082804.3	+	0	0.0847346	0.0307217	0.056411	0	0	0	0	0	0	0	0	0	0
chr1	61121378	61124004	Gm11590	ENSMUSG00000082661.1	-	0	0	0	0	0	0	0	0	0	0	0	0	0	0
chr1	61196541	61197242	Gm11591	ENSMUSG00000080785.1	-	0	0	0	0	0	0	0	0	0	0	0	0	0	0
chr1	61265291	61271514	Gm28083	ENSMUSG00000100893.1	-	0	0	0	0	0	0	0	0	0	0	0	0	0	0
chr1	61301909	61307746	Gm11587	ENSMUSG00000085248.2	+	0	0	0	0	0	0	0	0	0	0	0	0	0	0
chr1	61378432	61395904	9530026F06Rik	ENSMUSG00000085447.1	+	0	0	0	0	0	0	0	0	0	0	0	0	0	0
chr1	61440101	61469475	Gm11588	ENSMUSG00000086408.1	+	0	0	0	0	0	0	0	0	0	0	0	0	0	0
chr1	61470441	61470543	Gm25839	ENSMUSG00000089546.1	+	0	0	0	0	0	0	0	0	0	0	0	0	0	0
chr1	61474951	61476028	Gm28449	ENSMUSG00000100965.1	+	0	0	0	0	0	0	0	0	0	0	0	0	0	0
chr1	61545882	61546163	Gm36943	ENSMUSG00000102168.1	+	0	0	0	0	0	0	0	0	0	0	0	0	0	0
chr1	61548122	61548511	Gm28094	ENSMUSG00000100381.1	+	0	0	0	0	0	0	0	0	0	0	0	0	0	0
chr1	61616943	61621149	4930587A21Rik	ENSMUSG00000086009.1	-	0	0	0	0	0	0	0	0	0	0	0	0	0	0
chr1	61638824	62642284	Pard3b	ENSMUSG00000052062.14	+	1.04997	0.904228	1.54384	1.23108	0.497403	0.572149	0.527766	0.257488	0.743195	0.338156	0.526355	0.771883	0.341495	0.342657
chr1	61654423	61657158	Gm37205	ENSMUSG00000103656.1	+	0.203215	0.0270316	0.165394	0.392654	0.190695	0.074271	0.0815212	0.041242	0.0605548	0.0177655	0.273405	0.24276	0.0728967	0.177411
chr1	61677249	61680277	Gm38012	ENSMUSG00000104402.1	+	0.105743	0.0255645	0.270357	0.224516	0.209138	0.125972	0.0946264	0.083853	0.0392404	0.0272451	0.074518	0.144923	0.0585474	0.115632
chr1	61702527	61703891	Gm38278	ENSMUSG00000104081.1	+	0.139679	0.0367474	0.4005	0.122821	0	0	0.0327399	0	0	0	0.0562615	0.160971	0	0.0709566
chr1	61767415	61851540	Pard3bos1	ENSMUSG00000085842.7	-	0	0	0	0	0	0	0	0	0	0	0	0	0	0
chr1	61805221	61806140	Gm38075	ENSMUSG00000103002.1	+	0.137247	0.0692469	0	0.182229	0	0.373127	0.2155	0.151617	0.102609	0.38428	0.0494975	0.112148	0	0
chr1	61980930	61981207	Gm29640	ENSMUSG00000100344.1	-	0	0	0	0	0	0	0	0	0	0	0	0	0	0
chr1	62095081	62095339	Gm29641	ENSMUSG00000101509.1	-	0	0	0	0	0	0	0	0	0	0	0	0	0	0
chr1	62131195	62136109	Pard3bos2	ENSMUSG00000085019.2	-	0	0	0	0	0	0	0	0	0	0	0	0	0	0
chr1	62247153	62249670	Gm38351	ENSMUSG00000102359.1	+	0.0434608	0.0157768	0.0482068	0.0270525	0	0	0	0.02158	0	0	0	0.0170732	0	0
chr1	62456725	62499261	Pard3bos3	ENSMUSG00000085400.1	-	0	0	0	0	0	0	0	0	0	0	0	0	0	0
chr1	62534491	62535942	Gm29084	ENSMUSG00000100750.1	-	0.158324	0.0397141	0.260632	0	0.308138	0.196453	0.0221321	0	0.149037	0.18468	0.0832349	0.111768	0.129006	0.158435
chr1	62656695	62657788	Gm11600	ENSMUSG00000081950.1	-	0	0	0	0	0	0	0	0	0	0	0	0	0	0.591261
chr1	62660839	62661716	Gm11599	ENSMUSG00000084333.1	+	2.90664	2.19038	4.23796	2.32756	4.7418	2.24447	2.00882	0.960835	1.49234	2.60698	2.79558	2.78374	3.55594	3.11942
chr1	62703285	62818695	Nrp2	ENSMUSG00000025969.15	+	9.32328	4.34072	4.9297	4.52621	7.83497	8.87557	4.78654	4.03596	10.1801	15.8774	5.75044	3.60685	12.909	19.5857
chr1	62714723	62718073	Gm29083	ENSMUSG00000100811.1	-	0	0	0	0	0	0	0	0	0	0.115928	0	0	0	0
chr1	62809302	62811857	Gm37121	ENSMUSG00000103032.1	+	0.472595	0.0581576	0.342385	0.316426	0.21895	0.14915	0.251773	0.111914	0.338075	0.562843	0.183069	0.216874	0.247901	0.655783
chr1	62821355	62832370	Gm4208	ENSMUSG00000100426.1	-	0	0	0	0	0	0	0	0	0.0438792	0	0	0	0	0
chr1	62958418	63114667	Ino80d	ENSMUSG00000040865.15	-	99.625	74.4386	116.355	83.0399	63.3703	76.4439	32.9732	42.758	69.9585	88.6369	64.7311	53.6904	66.4862	77.9079
chr1	63025742	63025846	Gm44468	ENSMUSG00000104991.1	+	0	0	0	0	0	0	0	0	0	0	0	0	0	0
chr1	63032706	63032819	Gm24942	ENSMUSG00000088953.1	+	0	0	0	0	0	0	0	0	0	0	0	0	0	0.375404
chr1	63038214	63038581	Rps13-ps7	ENSMUSG00000081617.1	+	0	0	0	0	0	0	0	0	0	0	0	0	0	0
chr1	63073774	63074019	Rps27-ps1	ENSMUSG00000081429.1	+	0.0268056	0	0.0603187	0.00904227	0.111081	0.19494	0.13157	0	0.00854498	0.0497522	0	0.00967137	0	0.0200851
chr1	63113078	63158290	Ino80dos	ENSMUSG00000084799.7	+	35.7749	16.119	37.7538	24.9133	10.1993	12.3154	7.28808	10.7705	15.1958	19.9477	15.6561	15.3616	12.5153	10.3922
chr1	63117118	63126837	Gm20342	ENSMUSG00000101599.1	+	18.0465	5.21575	23.0506	13.081	8.42066	7.10266	5.25977	6.15879	7.31459	13.6712	9.71124	12.0557	6.82332	8.69567
chr1	63143596	63176833	Ndufs1	ENSMUSG00000025968.16	-	242.756	165.552	310.205	225.066	329.381	308.454	104.214	94.9992	160.83	203.673	168.22	139.124	225.676	226.283
chr1	63161855	63161943	Gm24557	ENSMUSG00000077884.2	+	0	0	0	0	0	0.345002	0	0	0	0	0	0	0	0
chr1	63176825	63180486	Eef1b2	ENSMUSG00000025967.16	+	1628.49	1108.86	1428.62	1211.25	1736.73	1566.09	753.961	664.398	1109.84	1603.52	1056.93	867.512	1188.87	1474
chr1	63177983	63178158	Gm27390	ENSMUSG00000098850.1	+	0.058026	0.002983	0.0224352	0.0243925	0.0196559	0.0835264	0.341413	0.143142	0.00224702	0.00417073	0.0929083	0.095611	0.0381752	0.233246
chr1	63178677	63178754	Gm26457	ENSMUSG00000064612.2	+	35.6494	10.5958	34.8373	23.7089	49.1715	32.5299	11.4888	10.738	8.91688	23.6427	15.7578	20.8801	23.7466	44.6864
chr1	63178686	63178720	Gm26457	ENSMUSG00000105060.1	+	0.0289225	0.00186336	0.0138472	0.00428018	0.0129847	0.00450063	0.00303144	0.002537	0.00168491	0.00405395	0.00399826	0.00532596	0.00464233	0.0348967
chr1	63179004	63179135	Snora41	ENSMUSG00000064602.1	+	57.2442	22.3465	76.7047	38.4858	89.9124	67.4296	24.4393	31.0661	23.2669	39.9893	26.9157	32.4685	53.9262	66.2589
chr1	63182691	63214543	Gpr1	ENSMUSG00000046856.13	-	0.446925	0.533437	1.74748	0.862427	0.55672	1.36652	0.475174	0.39998	0.582362	0.411156	0.716855	0.482649	1.41729	1.52879
chr1	63198031	63198156	Gm27512	ENSMUSG00000094290.2	+	0.133615	0	0	0	0	0	0	0	0.370051	0	0	0	0	0
chr1	63200313	63207967	Platr12	ENSMUSG00000086730.2	+	41.0302	20.0047	61.7299	29.7495	71.9992	42.9602	22.7596	31.5258	24.9832	33.7433	33.1695	37.8888	49.3683	58.1641
chr1	63248021	63248499	1700039I01Rik	ENSMUSG00000102536.1	-	0	0	0.33913	0.0702326	0	0	0	0	0.115692	0.221933	0.025693	0	0.142918	0.177905
chr1	63266848	63273120	Gm11608	ENSMUSG00000087561.7	-	0	0	0	0	0.721766	0	0	0	0	0.26795	0	0	0	0
chr1	63273226	63273363	Gm24513	ENSMUSG00000092705.1	-	0	0	0	0	0	0	0	0	0.108022	0	0	0	0	0
chr1	63273265	63314576	Zdbf2	ENSMUSG00000027520.15	+	73.5807	36.924	101.708	52.9811	97.661	69.2834	42.3567	54.6729	43.4132	52.5931	50.6761	52.6385	63.263	77.4746
chr1	63300280	63300383	Gm23448	ENSMUSG00000094214.1	-	0	0	0	0	0.588558	0.258752	0	0	0	0	0	0	0	0
chr1	63357434	63358050	Gm11606	ENSMUSG00000083039.1	-	0	0	0	0	0	0	0	0	0	0	0	0	0	0
chr1	63364720	63365365	Gm11605	ENSMUSG00000081643.1	-	6.38296	6.47315	13.1533	7.44349	17.9922	14.1445	5.54664	3.62109	6.87503	8.12165	10.1023	5.54459	19.6365	14.7493
chr1	63445891	63596276	Adam23	ENSMUSG00000025964.15	+	206.518	115.79	255.13	174.898	211.222	159.446	122.85	133.858	106.46	129.785	189.784	131.053	130.373	151.698
chr1	63575488	63575590	Gm22281	ENSMUSG00000087823.1	-	0	0	0	0	0	0	0	0	0	0	0	0	0	0
chr1	63615968	63620819	Gm39653	ENSMUSG00000115378.1	+	0	0	0	0	0	0	0	0	0	0	0	0	0	0
chr1	63622851	63686927	Dytn	ENSMUSG00000069085.5	-	0	0.00950407	0.0195751	0	0	0	0	0	0	0	0.0112662	0	0	0
chr1	63671468	63671971	Gm12748	ENSMUSG00000083066.1	+	0	0	0	0	0	0	0	0	0	0	0	0	0	0
chr1	63698819	63730318	Mdh1b	ENSMUSG00000025963.5	-	0.768326	0.453457	0.647211	0.213171	0.313973	0.454986	0.273092	0.16568	0.854857	1.0983	0.429288	0.393468	0.27485	0.194364
chr1	63730614	63754655	Fastkd2	ENSMUSG00000025962.15	+	52.0004	24.4463	59.8102	44.1481	75.0064	71.0522	25.3403	25.1311	26.8804	38.4018	41.3027	34.0356	50.9895	67.6269
chr1	63754907	63769267	4933402D24Rik	ENSMUSG00000025961.1	-	0	0	0	0	0.0699116	0	0	0	0	0	0	0	0	0
chr1	63844827	63845578	Gm13751	ENSMUSG00000080817.1	-	0	0	0	0	0	0	0	0	0	0	0	0	0	0
chr1	63917848	63935932	Gm13754	ENSMUSG00000082373.2	+	0	0	0	0	0	0	0	0	0	0	0	0	0	0
chr1	63964727	63968999	Gm13749	ENSMUSG00000044689.5	+	0	0	0	0	0	0	0	0	0	0	0	0	0	0
chr1	64029447	64122282	Klf7	ENSMUSG00000025959.13	-	17.5127	9.35688	18.1369	12.1404	12.4894	9.62553	8.26482	7.12085	9.33723	12.4969	9.50192	10.1921	7.7046	9.6342
chr1	64029463	64032927	Gm26649	ENSMUSG00000097272.1	+	0	0	0.000483867	0	0	0	0	0	0	0	0	0	0	0
chr1	64042438	64042501	Mir6899	ENSMUSG00000098487.1	-	0.749711	0	0.892544	0	0	0	0.40627	1.04746	0.47773	0	0.509598	0.716497	0.539036	0.633496
chr1	64078654	64090782	Gm13748	ENSMUSG00000086836.1	+	0.623763	0	0	0	0.537399	0	0	0	0	0	0.254884	0	0	0
chr1	64150201	64150665	Gm13750	ENSMUSG00000086721.2	+	0.117668	0	0.110826	0.275039	0.908071	0.00111388	0	0.023729	0.0813688	0	0.0508176	0.000770431	0.0724512	0.212948
chr1	64185991	64303043	Gm28981	ENSMUSG00000101895.1	-	0	0	0	0	0	0	0	0	0	0	0.0814109	0	0	0
chr1	64396334	64396403	Gm25748	ENSMUSG00000093228.1	+	0	0	0	0	0	0	0	0	0	0	0	0	0	0
chr1	64454359	64454577	Gm28980	ENSMUSG00000099658.1	-	0	0	0	0	0	0	0	0	0	0	0	0	0	0
chr1	64532645	64604548	Creb1	ENSMUSG00000025958.14	+	48.2412	24.1919	57.0359	39.9724	43.6108	53.6798	26.0083	29.656	30.1621	36.7266	47.8861	35.2401	33.7262	36.7587
chr1	64606473	64617242	Mettl21a	ENSMUSG00000025956.10	-	18.1238	10.2492	17.9748	13.3581	19.6032	18.2358	8.16202	7.74862	9.90869	13.1983	12.4646	11.3213	12.9044	16.1788
chr1	64617784	64626033	Gm28982	ENSMUSG00000101832.1	+	0.599276	0.168411	0	0.551169	0	0.357131	0.111883	0.197211	0.0809902	0.553224	0.129322	0.414692	0.125292	0
chr1	64649935	64652756	Gm29152	ENSMUSG00000100437.1	+	0	0	0.92001	0	0	0	0	0	0	0.361532	0	0.207967	0	0
chr1	64679871	64690659	2810408I11Rik	ENSMUSG00000087213.2	-	15.6779	8.7512	28.766	18.2282	37.5573	30.3125	8.77191	9.64993	10.1904	13.6832	11.9822	13.2714	19.2696	23.3312
chr1	64690455	64725644	Ccnyl1	ENSMUSG00000070871.10	+	49.0628	29.8312	69.3305	50.4835	72.8308	84.9973	22.471	22.7349	29.7113	30.0898	40.2701	33.0424	57.6698	44.8386
chr1	64730558	64737751	Fzd5	ENSMUSG00000045005.9	-	160.791	124.322	243.189	148.239	155.391	142.354	85.423	81.2701	116.528	111.362	145.471	126.784	114.639	93.617
chr1	64736240	64740607	Gm38058	ENSMUSG00000102140.1	+	0.919444	0.248938	0.941921	0.306653	0.729662	0.521476	0.178855	0.246643	0.397748	0.346389	0.271811	0.287565	0.356235	0.481243
chr1	64785983	64956824	Plekhm3	ENSMUSG00000051344.13	-	19.7141	13.6777	30.9274	19.2168	15.4497	14.0629	7.14966	7.055	13.0211	16.5255	14.485	13.4928	9.96669	10.7077
chr1	64934402	64934780	Rpl31-ps24	ENSMUSG00000097264.1	+	0	0	0	0	0	0	0	0	0	0	0	0	0	0
chr1	64993951	64994604	Rpl10a-ps1	ENSMUSG00000084416.3	-	424.339	225.398	432.808	224.767	405.556	276.123	190.679	156.295	246.763	336.756	260.424	269.681	264.19	347.546
chr1	65001307	65001462	Gm24788	ENSMUSG00000077471.1	-	0	0	0.380621	0	0	0	0	0	0	0	0	0	0	0
chr1	65012689	65032759	Akr1cl	ENSMUSG00000025955.13	-	18.6003	15.2414	19.7855	18.0913	14.6909	16.3294	0.471204	0.385241	2.75055	5.66366	2.46795	3.51976	6.374	6.69559
chr1	65028080	65028732	Gm8550	ENSMUSG00000090042.1	+	3.99704	2.28524	1.22159	1.43742	1.16616	2.18499	0.0748718	0.052704	3.32851	2.94397	0.54053	1.30719	1.93694	1.97178
chr1	65048554	65051149	Cryge	ENSMUSG00000070870.6	-	16.0219	15.4599	11.3405	6.94804	15.4947	27.4758	0.0722717	0.95164	5.4194	5.84808	1.45823	1.27228	9.04603	6.79955
chr1	65061872	65063452	Crygd	ENSMUSG00000067299.11	-	14.64	13.2911	6.259	9.41796	15.3334	41.606	0.273221	0	5.35023	6.85047	0.529758	1.41166	12.2867	11.8282
chr1	65071525	65073689	Crygc	ENSMUSG00000025952.15	-	4.83831	2.66197	6.82934	4.31663	4.5482	6.66601	0.0773102	0.057432	1.37778	0.771116	0.888718	1.15799	2.66283	1.11392
chr1	65080219	65082288	Crygb	ENSMUSG00000073658.4	-	0.346868	0.0710315	0.597755	0.324513	0.792289	0.657908	0	0.088661	0.0705294	0.248203	0	0	0.8821	0
chr1	65095227	65095436	Gm7329	ENSMUSG00000100774.1	+	5.54673	4.33996	14.2033	7.44321	13.1315	16.3802	4.05012	2.75802	6.93665	6.62915	4.38608	3.83453	9.51015	8.35724
chr1	65100389	65103373	Cryga	ENSMUSG00000044429.8	-	1.98249	1.11656	0.724511	1.3414	3.77944	4.49677	0.0456417	0.211094	0.89377	1.09381	0	0.635405	0.963159	1.36245
chr1	65100619	65119558	Gm28845	ENSMUSG00000100846.1	-	2.49231	1.20037	0.351391	0.653638	4.52799	2.18162	0.11296	0	0	2.01304	0	0.00623349	0.994399	3.17519
chr1	65105285	65123214	D630023F18Rik	ENSMUSG00000044816.10	-	39.2276	20.3723	22.7428	10.0776	31.2241	29.4956	3.30919	2.5931	13.4338	23.1861	7.46994	8.24297	18.887	24.0533
chr1	65158616	65186500	Idh1	ENSMUSG00000025950.16	-	227.158	162.917	251.798	143.614	284.63	330.427	37.6358	34.9694	128.902	198.957	76.4089	88.0993	213.563	206.409
chr1	65186683	65278695	Pikfyve	ENSMUSG00000025949.16	+	66.9667	28.8298	70.8313	50.6431	71.882	64.1513	26.5263	26.6026	31.8616	51.5039	39.6623	41.6383	43.5347	50.8176
chr1	65282056	65389244	Pth2r	ENSMUSG00000025946.13	+	0.657141	0.0726506	0.770189	0.364308	0.596656	0.499771	0.139098	0.151277	0.230405	0.299136	0.268782	0.118624	0.176404	0.241665
chr1	65420850	65421121	Gm28927	ENSMUSG00000100503.1	-	0	0	0	0	0	0	0	0	0	0	0	0	0	0
chr1	65421124	65421803	Gm28926	ENSMUSG00000100504.1	-	0	0	0	0	0	0	0	0	0	0	0	0	0	0
chr1	65421770	65421937	Gm28925	ENSMUSG00000099383.1	-	0	0	0	0	0	0	0	0	0	0	0	0	0	0
chr1	65438664	65438985	Gm28923	ENSMUSG00000100340.1	-	0	0	0.0928568	0	0	0	0	0	0.0158252	0	0	0.0756543	0.0502212	0
chr1	65470201	65470508	Gm28922	ENSMUSG00000100439.1	-	0	0	0	0	0	0	0	0	0	0	0	0	0	0
chr1	65523671	65524075	Gm28728	ENSMUSG00000099819.1	-	0	0	0	0	0	0	0	0	0	0	0	0	0	0
chr1	65550464	65551237	Gm5255	ENSMUSG00000082565.1	-	0	0	0	0	0	0	0	0	0	0	0	0	0	0
chr1	65552682	65552994	Gm8805	ENSMUSG00000082774.1	+	0.0396228	0.0124776	0.213869	0.0133242	0.210562	0	0.012115	0	0.018316	0.093847	0.0188744	0.0323015	0.0921352	0.164314
chr1	65926520	65928307	Crygf	ENSMUSG00000025945.11	+	0	0	0	0	0	0	0	0	0	0	0	0	0	0
chr1	66032183	66032925	Gm8809	ENSMUSG00000081623.1	-	0	0	0	0	0	0	0	0	0	0	0	0	0	0
chr1	66033085	66033425	Gm15659	ENSMUSG00000083242.1	+	0	0.493901	0	0	0.123942	0.234724	0	0	0	0	0	0.154085	0.173884	0
chr1	66062965	66063376	Gm8812	ENSMUSG00000083289.1	+	0	0	0	0	0	0	0	0	0	0	0	0	0	0
chr1	66175273	66442583	Map2	ENSMUSG00000015222.17	+	7.01716	1.95183	6.57321	3.36863	8.79336	6.09731	3.74934	4.35911	2.13059	3.19006	3.98604	3.30336	8.70097	10.0828
chr1	66305889	66306025	Gm24729	ENSMUSG00000088850.1	+	0	0	1.38768	0	0.34041	0	0	0.705111	0.191093	0	0	0	0	0
chr1	66322276	66328796	Gm10558	ENSMUSG00000073656.4	-	0	0	0	0	0	0	0	0	0	0.0246648	0	0	0	0
chr1	66436082	66436232	Gm25411	ENSMUSG00000065694.1	+	0	0	0.608821	0	0	0	0	0	0	0	0	0	0	0
chr1	66468367	66699148	Unc80	ENSMUSG00000055567.18	+	0.190519	0.121979	0.420549	0.372267	0.112446	0.145243	0.338545	0.176057	0.134215	0.229277	0.213743	0.183813	0.0601878	0.25688
chr1	66690630	66692356	Gm37181	ENSMUSG00000103375.1	-	0.419428	0.206386	0.589431	0.230698	0.0635726	0.140838	0.0951574	0	0.143735	0.426634	0.169893	0.229843	0.160432	0.119122
chr1	66700831	66719805	Rpe	ENSMUSG00000026005.15	+	177.61	90.2733	140.721	91.4058	191.61	151.62	47.524	46.9158	95.2146	168.633	79.0549	87.5326	104.963	164.341
chr1	66719248	66817562	Kansl1l	ENSMUSG00000026004.15	-	12.9727	4.71345	14.3102	8.35263	7.70326	6.13366	4.43141	5.79669	8.01863	15.2949	7.90254	11.0613	5.30808	8.68265
chr1	66765626	66768731	Gm37570	ENSMUSG00000102559.1	-	1.001	0.58515	1.14341	1.12572	0.612951	0.251142	0.498812	0.555866	0.904366	1.46131	0.698496	1.07148	0.60325	0.881222
chr1	66769290	66771866	Gm38387	ENSMUSG00000102374.1	-	0.983138	0.739081	1.54801	0.699547	0.218675	0.315281	0.147957	0.526171	0.501459	1.35765	0.703287	0.964227	0.444072	0.386331
chr1	66775511	66780107	Gm38162	ENSMUSG00000102776.1	+	2.68736	0.718436	1.51879	1.33999	2.08154	0.744118	0.146447	0.24037	0.723618	1.75326	0.492959	0.6821	0.454459	1.35705
chr1	66783913	66786445	Gm15789	ENSMUSG00000082057.1	+	2.05753	0.429578	1.53453	1.27005	1.89063	0.520422	0.0940195	0.16407	0.425211	0.973936	0.377459	0.344103	0.425995	0.648601
chr1	66793645	66796298	6820402A03Rik	ENSMUSG00000103706.1	-	0	0	0	0	0	0	0	0	0	0	0	0	0	0
chr1	66799659	66800797	Gm37285	ENSMUSG00000103756.1	-	6.65031	2.59825	3.97381	3.41918	3.45797	2.84356	2.46059	3.09807	2.68546	3.82498	2.87066	4.40331	2.9764	3.3841
chr1	66812315	66814493	Gm37755	ENSMUSG00000103382.1	+	0.447738	0.116946	0.234298	0.108583	0.449456	0.110832	0.0577985	0.073282	0.101466	0.292559	0.108217	0.0554606	0.118001	0.37506
chr1	66821226	66825914	Gm38218	ENSMUSG00000103553.1	-	0.286967	0.0637939	0.170458	0.146397	0.148462	0.0523877	0.0310615	0.112509	0.0216399	0.158401	0.202523	0.138085	0.0171866	0.154516
chr1	66830839	66863277	Acadl	ENSMUSG00000026003.5	-	49.5211	23.7293	33.1224	26.7833	38.2335	35.0818	12.0672	10.8287	27.9088	43.2671	19.4246	18.7345	26.1321	32.1
chr1	66849108	66849602	Gm15793	ENSMUSG00000082769.3	-	16.2917	9.12348	21.7232	5.60876	15.1758	5.95726	4.84312	4.44886	7.95401	9.28455	8.68681	10.2901	7.4926	14.6471
chr1	66856641	66856703	Gm27934	ENSMUSG00000089420.2	+	0	0	0	0	0	0	0	0	0	0	0	0	0	0
chr1	66866797	66866926	Gm25832	ENSMUSG00000077328.1	+	0	0	0	0	0	0	0	0	0	0.336241	0	0	0	0
chr1	66924295	66945404	Myl1	ENSMUSG00000061816.15	-	0	0	0	0	0	0.189081	0	0.065413	0.141729	0	0	0	0	0.122833
chr1	66948563	66948940	Rpl31-ps14	ENSMUSG00000094191.1	-	14.1865	13.9875	31.8907	10.9921	31.1328	10.8222	9.4826	4.81687	7.94702	12.6709	14.8058	15.4494	19.5832	21.6247
chr1	66951829	66953469	Gm15826	ENSMUSG00000082212.1	+	0	0	0	0	0	0	0	0	0	0	0	0	0	0
chr1	67000517	67038872	Lancl1	ENSMUSG00000026000.16	-	44.4058	26.7389	40.4858	28.2617	40.1497	28.8146	13.8254	14.3836	27.5882	33.3374	20.7541	22.6162	22.4531	22.6183
chr1	67123026	67231259	Cps1	ENSMUSG00000025991.8	+	0.839127	0.614678	1.08624	0.798299	1.09297	1.05668	0.466351	0.244394	0.859864	1.66435	0.831224	1.02868	1.01655	1.54315
chr1	67249200	67323609	Gm15668	ENSMUSG00000086204.1	+	0	0	0	0	0	0	0	0	0	0	0.0660754	0	0	0
chr1	67257224	67257352	Gm26342	ENSMUSG00000077745.1	+	0	0	0	0	0	0	0	0	0	0	0	0	0	0
chr1	67585053	67587036	Kif22-ps	ENSMUSG00000082473.1	+	0	0	0	0	0	0	0	0	0	0	0	0	0	0
chr1	67616975	67617052	Gm22548	ENSMUSG00000095282.1	+	0	0	0	0	0	0	0	0	0	0	0	0	0	0
chr1	67792481	67805324	Gm15669	ENSMUSG00000085075.1	+	0	0	0	0	0	0	0	0	0	0	0	0	0	0
chr1	67903230	67905532	Gm37957	ENSMUSG00000104395.1	+	0.0356373	0	0	0	0	0	0	0	0	0	0	0	0	0
chr1	67973676	67973777	Gm23189	ENSMUSG00000096031.1	+	0	0	0	0	0	0	0	0	0	0	0	0	0	0
chr1	68024243	68025763	Gm15671	ENSMUSG00000087329.3	+	0	0	0	0	0	0	0	0	0	0	0	0	0	0
chr1	68032186	69108059	Erbb4	ENSMUSG00000062209.15	-	0.0121689	0.00349736	0.0580235	0	0	0	0	0.009028	0.013224	0	0.0040693	0.0125996	0.00394144	0.00901233
chr1	68115195	68116547	Gm37100	ENSMUSG00000102449.1	-	0	0	0	0	0	0	0	0	0	0	0	0	0	0
chr1	68293280	68293726	Gm15670	ENSMUSG00000083795.1	-	0	0	0	0	0	0	0	0	0	0	0	0	0	0
chr1	68384942	68385035	Gm25542	ENSMUSG00000080539.1	-	0	0	0	0	0	0	0	0	0	0	0	0	0	0
chr1	68591618	68593686	Gm19335	ENSMUSG00000103307.1	-	0	0	0	0	0	0	0	0	0	0	0	0.0686831	0	0
chr1	68639424	68640829	Gm37735	ENSMUSG00000104508.1	-	0	0	0	0	0	0	0	0	0	0	0	0	0	0
chr1	68711037	68713405	Gm37769	ENSMUSG00000103642.1	-	0	0	0	0	0	0	0	0	0	0	0	0	0	0
chr1	68758485	68761727	Gm37061	ENSMUSG00000103809.1	-	0	0	0	0	0	0	0	0	0	0	0	0	0	0
chr1	69091913	69106740	Gm16076	ENSMUSG00000087514.1	-	0	0	0	0.0335955	0	0	0	0	0	0	0.199994	0	0	0
chr1	69130914	69131299	Gm8840	ENSMUSG00000084332.1	-	0	0	0	0	0	0	0	0	0	0	0	0	0	0.0116702
chr1	69377321	69378071	Pced1c-ps	ENSMUSG00000101387.1	+	1.48573	0.694236	1.87541	1.77553	0.329899	0.21132	0.471457	0.290801	0.414754	1.18597	0.249095	1.00176	0.240449	0.0959753
chr1	69441056	69444084	Gm28497	ENSMUSG00000099804.1	+	0	0	0	0	0	0	0	0	0	0	0	0	0	0
chr1	69490357	69493788	Gm29113	ENSMUSG00000100354.1	-	0.0691667	0	0.074898	0.109283	0.0699256	0	0	0	0.0165924	0.0372919	0.0123368	0.0363265	0	0.0837879
chr1	69513932	69547707	Gm29114	ENSMUSG00000101156.1	+	0	0	0	0	0	0	0	0	0	0	0	0	0	0
chr1	69531214	69687245	Ikzf2	ENSMUSG00000025997.13	-	3.67429	1.32163	5.13218	3.12074	1.50855	1.50472	2.54428	2.23004	3.11907	3.71382	2.68549	2.64624	1.24497	1.27919
chr1	69595036	69598522	Gm29112	ENSMUSG00000100815.1	-	0.233076	0.0353848	0.181478	0.166003	0.103791	0	0.0461962	0.174397	0.00389034	0.131172	0.0489886	0.104656	0.0417388	0.19497
chr1	69660187	69662061	Gm28112	ENSMUSG00000099954.1	-	0.427176	0.115698	0.545761	0.265425	0.317384	0.112976	0.247553	0.285803	0.139319	0.499266	0.332396	0.288255	0	0.0991061
chr1	69770868	69772753	Gm37930	ENSMUSG00000103402.1	+	0	0	0	0	0	0	0	0	0	0	0	0	0	0
chr1	69826970	70725132	Spag16	ENSMUSG00000053153.14	+	4.26943	2.2539	4.51951	2.75862	1.40099	1.1746	1.68363	1.1125	2.87577	5.55233	2.06389	2.62006	0.521337	0.948324
chr1	69921473	69921747	Gm22665	ENSMUSG00000089345.1	-	0	0	0	0	0	0	0	0	0	0	0	0	0	0
chr1	69955004	69955129	Gm23879	ENSMUSG00000080524.1	-	0.280594	0.0358381	0	0	0	0	0.033318	0	0	0	0	0	0.0399296	0
chr1	70067968	70068055	Gm28580	ENSMUSG00000101730.1	-	0	0	0	0	0	0	0	0	0	0	0	0	0	0
chr1	70310512	70312911	Gm38272	ENSMUSG00000103052.1	-	0	0	0	0	0	0	0	0	0	0	0	0	0	0
chr1	70571435	70577271	Gm37456	ENSMUSG00000104287.1	-	0	0	0	0	0	0	0	0	0	0	0	0	0	0
chr1	70596815	70596921	Gm23422	ENSMUSG00000075952.1	+	0	0	0	0	0	0	0	0	0	0	0	0	0	0
chr1	70725715	70885397	Vwc2l	ENSMUSG00000045648.15	+	0	0	0	0	0	0	0	0	0	0	0.0223143	0	0	0
chr1	71027498	71103146	Bard1	ENSMUSG00000026196.7	-	59.3238	34.1887	77.4357	50.2504	72.2144	65.5877	31.9816	31.6143	35.5337	39.8286	49.1636	46.0887	53.5762	55.087
chr1	71039652	71040030	Gm16236	ENSMUSG00000089965.1	-	5.74698	2.0002	8.84301	6.69102	4.35676	4.20465	3.06739	4.22807	2.98689	3.74972	4.89564	5.22469	4.2554	5.09718
chr1	71155246	71156020	Gm8870	ENSMUSG00000101551.1	-	0	0	0	0	0	0	0	0	0	0	0	0	0	0
chr1	71242276	71414910	Abca12	ENSMUSG00000050296.14	-	0.258939	0.139184	0	0.0434185	0.210492	0.451936	0.0196754	0.106059	0.251986	0.488181	0.27744	0.159233	0.284208	0.26669
chr1	71493737	71493814	Gm6947	ENSMUSG00000101617.1	-	0	0	0	0	0	0	0	0	0	0	0	0	0	0
chr1	71557150	71579631	Atic	ENSMUSG00000026192.13	+	273.452	139.127	315.749	232.152	500.172	427.849	151.994	137.08	136.65	208.566	195.694	158.722	318.664	351.12
chr1	71585520	71653200	Fn1	ENSMUSG00000026193.15	-	1382.67	939.965	1617.66	998.741	676.984	756.134	614.421	584.814	834.061	990.893	912.433	795.735	580.33	439.548
chr1	71652837	71662843	Apol7d	ENSMUSG00000073652.10	+	7.19232	3.40635	10.1972	5.07656	3.19032	3.73805	1.53892	2.19811	2.81221	3.4213	3.13767	3.74958	2.42592	2.66247
chr1	71709705	71710055	Gm5829	ENSMUSG00000101834.1	-	0.498833	0.324928	1.79797	0.241854	0.841075	0.634305	0.123559	0.046858	0.242903	0.0589463	0.240885	1.29487	0.2967	0.614979
chr1	71714048	71714924	Gm5256	ENSMUSG00000100319.1	-	0.0671415	0.180005	0.555471	0.126523	0.798422	0.212824	0.0884811	0.052226	0.284677	0.10387	0.154087	0.0546023	0.339127	0.38301
chr1	71843090	71846610	Gm37217	ENSMUSG00000102689.1	-	0	0	0	0	0	0	0.0148842	0.017561	0	0.0075481	0	0.0444287	0	0
chr1	71888112	71891204	Gm8883	ENSMUSG00000099707.6	+	0	0	0	0	0	0	0	0	0	0	0	0	0	0
chr1	71894068	71917125	Gm28818	ENSMUSG00000101211.1	-	0	0	0	0.0275327	0	0	0	0	0	0	0	0	0	0
chr1	71958998	72005195	4933417E11Rik	ENSMUSG00000101848.1	-	0	0	0	0	0	0	0	0	0	0	0	0	0	0
chr1	71983681	72038731	4930556G22Rik	ENSMUSG00000101764.1	-	0	0	0	0	0	0	0	0	0	0	0	0	0	0
chr1	72004288	72004767	Gm5528	ENSMUSG00000059483.5	+	0.0280596	0.0249171	0.119006	0.0176665	0.0308673	0.211313	0.00329155	0.022843	0	0	0	0.199525	0.389399	0
chr1	72087857	72088454	Gm8885	ENSMUSG00000101496.1	+	11.971	11.9927	18.7808	8.18024	19.706	10.3212	6.102	3.74323	9.00363	10.8247	11.4626	9.37796	17.522	16.3608
chr1	72107155	72122001	Gm4319	ENSMUSG00000102123.1	-	0.227915	0.132115	0.0503373	0.10046	0	0.0736155	0	0	0.0952667	0.293002	0.062738	0	0	0
chr1	72159442	72212307	Mreg	ENSMUSG00000039395.8	-	252.333	130.927	328.857	207.164	454.859	375.718	133.749	116.212	139.027	181.556	154.652	151.962	299.676	345.545
chr1	72226240	72226430	Gm25360	ENSMUSG00000094655.1	+	616.221	489.204	1024.97	196.084	680.64	228.877	270.452	81.8045	372.842	385.178	231.628	331.269	704.624	523.389
chr1	72236465	72274869	D230017M19Rik	ENSMUSG00000097131.1	+	7.21334	1.86637	5.96444	4.67348	5.10808	2.86702	2.1196	2.0328	1.82498	4.13919	3.24628	3.45382	1.74662	4.67541
chr1	72236946	72237136	Gm23472	ENSMUSG00000094050.1	+	298.979	321.343	477.849	110.375	314.548	133.152	178.292	49.7005	275.959	226.272	137.001	182.841	509.894	241.355
chr1	72244213	72244403	Gm24497	ENSMUSG00000093956.1	+	315.514	337.759	499.92	116.12	335.54	142.105	187.464	52.4685	292.056	241.942	144.698	194.223	531.565	258.677
chr1	72255008	72255198	Gm25939	ENSMUSG00000093843.1	+	67.5586	75.2513	106.886	26.3676	63.261	26.7593	44.5069	13.3576	65.8572	50.046	35.5084	46.8799	99.0802	44.2292
chr1	72259167	72284314	Pecr	ENSMUSG00000026189.13	-	29.2833	14.3413	33.5185	27.3357	69.3927	63.3054	16.174	15.8231	16.4992	20.4499	20.6252	15.9305	45.9887	45.7036
chr1	72284369	72303104	Tmem169	ENSMUSG00000026188.11	+	0.215612	0	0.162931	0.11575	0.751513	0.17262	0.0431519	0	0.0719275	0	0.0643951	0.0564173	0.19524	0.356862
chr1	72307421	72394952	Xrcc5	ENSMUSG00000026187.8	+	239.184	170.883	297.488	221.431	288.877	289.873	132.237	118.061	164.822	168.059	210.39	154.977	216.506	202.746
chr1	72427112	72536930	2004-03-01	ENSMUSG00000039372.5	-	0	0	0	0	0	0	0.0108412	0	0	0	0	0	0	0
chr1	72459499	72460027	Gm15843	ENSMUSG00000085812.1	+	1.09235	0.508823	1.82398	0.204623	1.10628	0.424743	0.305215	0.182544	0.373705	0.648041	0.680894	0.81048	0.537848	0.914975
chr1	72583251	72633134	Smarcal1	ENSMUSG00000039354.16	+	50.8639	31.0123	56.6758	38.851	51.5638	46.3112	22.3725	21.3692	32.7221	43.3892	29.6678	28.7032	39.9396	41.63
chr1	72641188	72642963	Gm39662	ENSMUSG00000110712.1	+	1.19318	0.909128	2.1188	1.76743	1.89933	1.86706	0.662483	0.696519	0.90241	0.838185	0.964194	0.754693	1.6078	0.977326
chr1	72642980	72700579	Ankar	ENSMUSG00000039342.5	-	0	0.0193434	0	0.048355	0.142306	0.0761948	0.0101326	0	0	0.0868309	0	0	0	0.0451208
chr1	72692864	72693452	Gm18035	ENSMUSG00000110487.1	+	0	0	0	0	0	0	0	0	0	0	0	0	0	0
chr1	72706289	72706502	Gm45859	ENSMUSG00000110596.1	-	0	0	0.131379	0	0	0.0999542	0.0113904	0	0	0.0571928	0.162181	0	0	0
chr1	72711290	72713813	Rpl37a	ENSMUSG00000046330.10	+	2333.18	1606.48	3028.4	2021.67	3410.74	3196.95	1555.49	1297.99	1834.7	2244.72	2094.84	1719.25	2702.24	2695.92
chr1	72824503	72852474	Igfbp2	ENSMUSG00000039323.18	+	241.669	207.562	299.008	212.73	454.549	639.657	237.567	211.52	227.091	268.988	234.865	207.261	536.969	306.54
chr1	72857932	72874884	Igfbp5	ENSMUSG00000026185.8	-	0.107641	0.0543468	0.102177	0.0769189	0.264252	0.434095	0.119426	0.043156	0.0396663	0.0457631	0.101024	0.0739644	0.275128	0.420409
chr1	72984844	73025507	1700027A15Rik	ENSMUSG00000101968.6	+	0	0	0	0	0	0	0	0	0	0	0	0	0	0
chr1	73015074	73015909	Tnp1	ENSMUSG00000026182.6	-	0	0	0	0.295842	0.246789	0.191054	0	0	0	0	0	0.351963	0	0
chr1	73206890	73209423	Gm38106	ENSMUSG00000102266.1	-	0	0	0	0	0	0	0	0	0	0	0	0	0	0
chr1	73269064	73306360	Gm29185	ENSMUSG00000101112.1	+	0	0	0	0	0	0	0	0	0	0	0	0	0	0
chr1	73311717	73312050	Gm29184	ENSMUSG00000100697.1	-	0	0	0	0	0	0	0	0	0	0	0	0	0	0
chr1	73390775	73407569	Pinc	ENSMUSG00000099877.6	-	0	0.0382823	0	0	0	0.0476971	0	0	0	0	0	0	0	0
chr1	73392246	73392399	Gm27315	ENSMUSG00000098697.1	+	0	0	0	0	0	0	0	0	0	0	0	0	0	0
chr1	73398968	73430790	D530049I02Rik	ENSMUSG00000101812.1	+	0	0	0	0	0	0	0	0	0	0	0	0	0	0
chr1	73512046	73513041	Gm9553	ENSMUSG00000100044.1	+	0	0	0	0	0	0	0	0	0.0571735	0	0	0	0	0
chr1	73522095	73529790	C530043A13Rik	ENSMUSG00000100444.1	-	0	0.0304204	0.106045	0.0487626	0	0.434744	0.137041	0.023889	0.00658906	0	0.182317	0.17179	0.168511	0
chr1	73528937	73536349	Gm29186	ENSMUSG00000100429.1	+	0	0	0	0	0	0	0	0	0	0	0	0	0	0
chr1	73618088	73864466	6030407O03Rik	ENSMUSG00000100301.6	-	0.224716	0.0629456	0.559439	0.255723	0.231761	0.191943	0.38829	0.263668	0.093447	0.343846	0.108967	0.221039	0.289598	0.918971
chr1	73750321	73841917	Gm29183	ENSMUSG00000101344.1	-	0.131062	0	1.05241	0.345247	0	0	0.122395	0.304116	0.053699	0.0845454	0.181025	0.190763	0.0869968	0.441932
chr1	73763710	73763835	Gm25329	ENSMUSG00000088666.1	+	0	0	0	0	0	0	0	0	0	0	0	0	0	0
chr1	73855477	73855575	Mir6351	ENSMUSG00000098504.1	-	0.0595192	0	1.28021	0.904293	0	0	0	0.828555	0	0.519238	0.228742	0.238832	0.125231	0
chr1	73910231	74124449	Tns1	ENSMUSG00000055322.15	-	17.3421	16.3349	25.5863	12.0645	18.0525	26.2994	3.53012	3.46162	10.6947	8.79349	7.16178	7.36001	16.431	9.95908
chr1	74125541	74148223	Rufy4	ENSMUSG00000061815.11	+	0.940357	1.17267	1.28602	0.590418	0.696624	0.949739	0.0902034	0.084052	0.483803	0.970718	0.313926	0.22019	0.489598	0.0778156
chr1	74153989	74161246	Cxcr2	ENSMUSG00000026180.8	+	0	0.12369	0	0	0.0581484	0.290636	0	0	0.108094	0	0.0567604	0.11708	0.11217	0
chr1	74191785	74194631	Cxcr1	ENSMUSG00000048480.5	-	0	0.0378494	0.108262	0	0.212262	0	0	0	0	0	0	0	0.0460644	0.140226
chr1	74206554	74206620	Mir1928	ENSMUSG00000087820.1	-	0	0.366131	0	0.311225	0.485795	0	0	0	0	0	0	0	0.539036	0
chr1	74212813	74212919	Gm25524	ENSMUSG00000094768.1	+	0	0	0	0	0	0	0	0	0	0	0	0	0	0
chr1	74236084	74268209	Arpc2	ENSMUSG00000006304.14	+	257.416	180.222	323.708	234.766	464.709	489.253	98.871	91.4555	182.114	216.683	166.207	139.668	320.431	317.84
chr1	74278550	74279624	Gpbar1	ENSMUSG00000064272.3	+	0	0.0197546	0.486124	0.434501	0.672881	0.535636	0.276641	0.036796	0	0.11613	0.112883	0	0.180766	0.499027
chr1	74279840	74284738	Aamp	ENSMUSG00000006299.13	-	241.058	171.567	288.466	223.893	272.017	278.445	128.903	104.869	189.423	225.194	206.044	163.769	251.97	238.77
chr1	74281161	74281866	Gm28364	ENSMUSG00000101503.1	+	0.218762	0	0	0.0245843	0.256751	0	0	0	0	0	0	0	0.0137792	0.0988422
chr1	74284930	74353694	Pnkd	ENSMUSG00000026179.14	+	65.2619	46.1497	66.6444	55.8116	85.2366	103.959	28.7359	26.593	44.2622	51.6588	50.9804	37.7724	78.2543	62.4177
chr1	74287542	74287860	Gm37503	ENSMUSG00000103013.1	-	0.959207	0.0906721	2.0369	0.253624	1.1924	1.29998	0	0.0992	0.0299512	0.514121	0.220683	0.363115	0.750259	0.511915
chr1	74288247	74305622	Tmbim1	ENSMUSG00000006301.17	-	21.9907	18.0182	18.5474	18.1136	50.6939	42.7809	4.77861	4.10466	12.3298	14.31	8.22608	7.47968	22.1053	20.2902
chr1	74295603	74298867	Gm29358	ENSMUSG00000099931.1	+	0.176094	0.138266	0.371065	0.327862	0.0692304	0.03135	0.371491	0.2145	0.10193	1.45555	0.285676	0.427291	0.0647077	0.167004
chr1	74307848	74310713	Gm37931	ENSMUSG00000103403.1	+	1.31803	0.226373	0.70164	0.581279	0.782254	0.46863	0.423989	0.482339	0.343047	0.855803	0.442565	0.589581	0.592452	0.460283
chr1	74362108	74369321	Catip	ENSMUSG00000073650.8	+	6.06198	16.6937	9.0443	10.2754	11.9374	35.4052	4.47986	3.99741	13.0314	7.34887	16.8619	9.75613	23.1957	13.5947
chr1	74375195	74386062	Slc11a1	ENSMUSG00000026177.11	+	2.91625	6.78854	5.05806	6.53417	18.8711	34.4252	2.41506	1.83034	3.59706	1.90845	6.6304	2.69867	16.3724	9.8856
chr1	74391509	74397285	Ctdsp1	ENSMUSG00000026176.13	+	75.8948	57.4591	82.9399	64.151	75.3502	79.7026	25.96	23.734	55.0343	59.1717	62.6479	45.6731	56.0003	44.3733
chr1	74394310	74394394	Mir26b	ENSMUSG00000065468.1	+	0.188163	0.353209	0.325516	0.510264	0.691541	2.14713	0.112322	0.107769	0.200085	1.02439	0.159271	0.157348	0.390009	0.335656
chr1	74409376	74435559	Vil1	ENSMUSG00000026175.12	+	1.40092	0.67449	2.03714	1.51434	3.13056	3.09522	0.516537	0.566027	0.856162	0.753501	0.793428	0.749008	1.50123	1.75254
chr1	74435511	74544284	Usp37	ENSMUSG00000033364.13	-	135.107	67.1882	170.923	111.873	134.897	120.596	51.4173	48.7482	62.7809	86.1017	73.8156	75.858	87.6536	98.7785
chr1	74500340	74503301	Gm37733	ENSMUSG00000103227.1	-	7.52771	1.69419	12.9817	7.15383	7.21954	5.02268	2.4225	3.84308	2.59168	5.2809	3.72159	4.91896	3.72713	5.19026
chr1	74506058	74530842	Cnot9	ENSMUSG00000026174.9	+	122.214	70.1251	173.418	118.963	199.463	189.33	67.2804	56.6328	67.5952	91.8147	95.6911	83.9707	159.106	164.046
chr1	74542888	74567794	Plcd4	ENSMUSG00000026173.15	+	5.09907	3.26144	1.10238	0.633861	6.03317	4.8712	0.136738	0.18541	1.85361	3.1415	0.296927	0.421991	2.22424	3.04917
chr1	74565127	74588246	Zfp142	ENSMUSG00000026135.17	-	30.4628	17.0885	52.2936	35.0109	59.8396	47.1304	19.3536	18.3174	16.0113	22.6762	25.2631	22.5331	38.7928	44.6501
chr1	74586896	74586972	Gm25035	ENSMUSG00000093155.1	-	4.64072	0.159291	9.97447	7.56092	6.32794	4.47607	0.327126	2.27116	1.06217	3.00189	0.74483	3.17926	3.11171	4.25621
chr1	74588289	74592443	Bcs1l	ENSMUSG00000026172.12	+	32.757	18.5266	41.3129	32.0139	46.4816	40.726	16.4383	16.5111	21.3963	27.5093	24.2448	19.7592	32.3135	30.3749
chr1	74593748	74601397	Rnf25	ENSMUSG00000026171.12	-	62.2276	37.045	61.8115	41.312	68.0522	61.2717	29.1876	27.7482	41.4388	61.6249	50.8982	39.7825	49.106	53.7442
chr1	74601445	74636894	Stk36	ENSMUSG00000033276.18	+	3.12924	1.98861	4.10738	1.74863	2.24854	2.20874	1.75541	1.7242	2.65045	4.01674	3.51512	3.1541	2.91913	3.19591
chr1	74661745	74703730	Ttll4	ENSMUSG00000033257.14	+	39.7747	21.4938	42.558	30.3938	63.9526	44.0268	18.2153	18.5013	22.0339	28.1202	27.6095	27.3448	44.0649	60.5796
chr1	74713574	74737892	Cyp27a1	ENSMUSG00000026170.6	+	3.75091	0.998328	2.35585	1.35278	2.69523	0.808621	0.649181	0.752746	1.44207	2.63263	0.615683	0.939107	0.491545	1.19436
chr1	74738922	74749221	Prkag3	ENSMUSG00000006542.13	-	0.155903	0.0903694	0.313115	0.367759	0.661656	0.45111	0.147403	0.088363	0.0358433	0	0	0.110055	0.117724	0.135474
chr1	74764798	74764890	Gm27507	ENSMUSG00000098351.1	+	0	0	0	0	0	0	0	0	0	0	0	0	0.440504	0
chr1	74771892	74785322	Wnt6	ENSMUSG00000033227.7	+	9.09334	11.2384	8.93191	9.16892	6.89368	10.4094	0.753569	1.1862	5.9026	5.01517	2.79969	3.07559	3.73568	4.31
chr1	74774943	74777405	Gm29539	ENSMUSG00000099472.1	-	2.45371	1.51162	2.54045	2.11309	0.819058	1.18748	0.333645	0	0.686974	1.37293	0.558861	0.817323	0.727487	0.469503
chr1	74791516	74804179	Wnt10a	ENSMUSG00000026167.14	+	0.134556	0.452249	0.671034	0.515389	0.636964	0.748296	0.0371212	0.100552	0.185535	0.207009	0.198373	0.125899	0.197771	0.573602
chr1	74850895	74879953	Gm16582	ENSMUSG00000089964.1	+	0	0	0	0	0.0553759	0.056487	0	0	0	0	0.0218087	0.0167066	0	0
chr1	74854934	74857732	Cdk5r2	ENSMUSG00000090071.4	+	4.17341	4.06299	6.69312	6.67675	7.12793	9.57057	1.75673	1.6894	3.10302	2.94345	4.67844	3.56371	5.62301	2.77899
chr1	74881509	74885419	Fev	ENSMUSG00000055197.4	-	0.64587	0.193987	0.105427	0.291493	0	0.179448	0	0	0.100291	0.225774	0.217568	0.108036	0.127528	0.291253
chr1	74889934	74893143	Cryba2	ENSMUSG00000006546.3	-	0	0.0698141	0	0	0	0	0	0	0	0	0	0	0	0
chr1	74900658	74900721	Mir375	ENSMUSG00000065616.3	-	0	0	0	0	0	0	0	0	0	0	0	0	0	0
chr1	74902071	74935599	Cfap65	ENSMUSG00000047021.14	-	0.0346895	0.0320299	0.218541	0.158954	0.0980541	0.0377103	0.0829759	0.01585	0.0625222	0.119783	0.064985	0.107527	0	0.101293
chr1	74902371	74907653	Gm15841	ENSMUSG00000089653.1	+	0	0	0	0	0	0	0	0	0	0	0	0	0	0
chr1	74945315	74951672	Ihh	ENSMUSG00000006538.12	-	0.644809	0.298786	0.666566	0.0959811	0.53146	0.431661	0.105432	0.138344	1.03571	0.829609	0.154095	0.0998685	0.1849	1.08893
chr1	74954252	74955841	Gm37744	ENSMUSG00000103145.1	+	0	0	0	0	0	0	0	0	0	0	0	0.0309424	0	0
chr1	74967139	75046639	Nhej1	ENSMUSG00000026162.7	-	21.7968	11.1907	15.0349	10.6071	NA	NA	6.50321	NA	10.7037	NA	10.9071	9.48434	NA	15.6479
chr1	74967139	75125200	Nhej1	ENSMUSG00000026162.7	-	NA	NA	NA	NA	25.9538	21.358	NA	7.35522	NA	16.1163	NA	NA	17.9455	NA
chr1	75125136	75125200	Nhej1	ENSMUSG00000026162.7	-	2.10445	1.3406	1.73016	1.03084	NA	NA	0.131256	NA	0.382184	NA	0.492292	0	NA	0.71038
chr1	75125541	75133890	Slc23a3	ENSMUSG00000026205.8	-	0.142887	0	0.451258	0.26385	0.502782	0.0914874	0.165152	0	0.141254	0.180025	0.11859	0.0252871	0	0.109577
chr1	75134554	75142711	Cnppd1	ENSMUSG00000033159.14	-	55.3848	18.4646	36.5619	26.2245	36.61	20.7881	8.79181	9.7083	22.5427	42.3166	12.6481	11.2625	13.4057	17.6445
chr1	75142778	75147913	Retreg2	ENSMUSG00000049339.16	+	42.0018	19.8382	45.3789	28.8692	37.7293	25.4542	12.4909	10.4676	24.5241	34.8837	17.2879	17.661	17.5655	23.2275
chr1	75168646	75171629	Zfand2b	ENSMUSG00000026197.12	+	20.5559	12.9393	25.3592	14.6136	24.4509	24.6758	8.00114	8.24046	12.6832	18.5322	11.2359	9.96456	17.2302	14.5199
chr1	75171717	75180392	Abcb6	ENSMUSG00000026198.15	-	41.725	18.8928	44.4982	32.4865	29.8435	28.7591	12.1266	11.4591	21.8505	28.6615	28.8	21.5948	21.8524	22.1162
chr1	75171731	75185146	Gm29253	ENSMUSG00000099519.1	-	2.106	2.34606	4.22797	2.72946	4.29122	2.10847	1.91184	1.48328	2.78435	3.86383	0.596823	1.12809	3.12402	0.807481
chr1	75180860	75192196	Atg9a	ENSMUSG00000033124.15	-	11.4939	5.60933	14.4956	8.50361	17.0073	12.2261	6.59242	6.6596	7.40515	9.21998	8.93746	8.96659	12.2279	13.5716
chr1	75192151	75199387	Ankzf1	ENSMUSG00000026199.17	+	41.9892	26.8123	60.4788	42.8012	36.9912	32.4421	31.5672	27.9507	26.7987	33.3749	39.6576	33.6311	30.113	26.8572
chr1	75198236	75210813	Glb1l	ENSMUSG00000026200.13	-	15.0459	5.80142	9.29687	5.60571	10.8287	6.78859	4.18809	3.41656	6.42627	9.90956	6.46397	5.92496	5.58269	4.53834
chr1	75209613	75209728	Gm27943	ENSMUSG00000099204.2	-	0.0219886	0.00269393	0.0546263	0.0561709	0.00322296	0.0105379	0	0.00185	0.00666649	0.010766	0.00678713	0.00842855	0.000255444	0.00218711
chr1	75210838	75215606	Stk16	ENSMUSG00000026201.12	+	56.8825	37.6487	62.9726	52.3647	75.2929	69.697	31.5301	31.4	31.5291	45.8948	57.5514	43.169	56.9618	64.3286
chr1	75214228	75219865	Tuba4a	ENSMUSG00000026202.13	-	36.0098	37.7958	59.346	74.7181	209.317	213.331	45.915	42.2915	28.3152	25.1954	88.2794	45.5438	161.215	179.811
chr1	75220095	75232102	A630095N17Rik	ENSMUSG00000096094.2	-	0.32541	0.184195	0	0.43163	2.42484	2.0748	0.218496	0.240318	0	0.0766302	0.463802	0.178831	1.92157	0.994705
chr1	75236406	75245692	Dnajb2	ENSMUSG00000026203.16	+	14.9742	8.34958	22.4663	19.2688	22.9849	21.4843	6.56663	6.92027	8.31614	12.8191	10.0594	10.4838	15.4861	17.305
chr1	75247027	75264502	Ptprn	ENSMUSG00000026204.15	-	4.24648	2.08192	10.4696	9.62031	4.90032	3.52355	3.66649	3.37842	2.37532	3.48304	7.66808	4.52221	4.38373	5.86056
chr1	75252322	75257427	Gm28294	ENSMUSG00000101840.1	+	0	0	0	0	0.084816	0	0	0	0	0.165934	0	0.0786496	0	0
chr1	75272199	75278415	Resp18	ENSMUSG00000033061.15	-	0	0	0	0.073967	0	0.104239	0	0	0	0	0	0	0.419769	0
chr1	75272605	75275652	Gm28902	ENSMUSG00000100556.1	+	0	0	0	0	0	0	0	0	0	0	0	0	0	0
chr1	75307896	75317990	Dnpep	ENSMUSG00000026209.15	-	84.9437	52.7812	112.192	73.9421	125.442	115.842	34.4197	33.468	61.5048	71.3202	54.3061	54.7833	92.2615	96.3024
chr1	75360329	75368579	Des	ENSMUSG00000026208.9	+	10.1695	6.02231	6.87824	2.31039	15.7594	12.1187	1.37602	2.05789	6.76623	11.583	2.10611	2.56411	10.4762	7.96602
chr1	75368212	75375012	Gm15179	ENSMUSG00000085653.7	-	0	0	0.265797	0.0131497	0	0	0.0481776	0.064485	0	0	0	0	0.000844444	0.130251
chr1	75375297	75432320	Speg	ENSMUSG00000026207.16	+	5.77876	2.5596	8.23224	3.43481	6.36273	3.15122	2.08295	3.15956	2.5931	4.83805	1.99987	2.11295	3.5027	5.36484
chr1	75392131	75396363	Gm15178	ENSMUSG00000086053.1	-	0	0	0	0	0	0	0	0	0	0	0	0	0	0
chr1	75435930	75443179	Gmppa	ENSMUSG00000033021.16	+	64.7889	42.5802	69.6679	55.8407	88.6011	69.7101	32.5487	26.9957	40.6925	55.517	41.8832	40.8563	62.2958	53.5607
chr1	75450436	75474343	Asic4	ENSMUSG00000033007.15	+	0.0470284	0	0	0	0	0	0	0	0.0236145	0	0	0	0	0
chr1	75468570	75470761	Gm37264	ENSMUSG00000102605.1	-	0.028994	0.0155339	0.0517129	0.0554282	0.144276	0	0	0.049388	0.025493	0.148841	0.0336878	0	0	0.167835
chr1	75474569	75479307	Chpf	ENSMUSG00000032997.16	-	29.34	21.5524	23.2045	19.0441	30.5337	29.3724	10.8568	10.8858	22.0147	23.4866	22.6488	18.5887	25.672	24.1713
chr1	75479310	75506452	Obsl1	ENSMUSG00000026211.17	-	35.1453	37.4022	54.4903	38.7386	55.0502	70.892	16.0002	16.4751	33.6345	25.8334	33.8048	25.3357	50.9915	30.9702
chr1	75479532	75485705	Tmem198	ENSMUSG00000051703.14	+	0.869845	1.07355	0.633262	0.892516	1.01821	1.75188	0.378937	0.40597	0.822666	1.19343	0.877742	0.615099	0.771947	1.43436
chr1	75507077	75510366	Inha	ENSMUSG00000032968.4	+	1.48325	1.27674	3.38985	2.39707	1.50152	1.67309	0.881262	0.507137	0.739494	0.455664	0.912824	1.18121	1.07789	0.543636
chr1	75514107	75514283	Gm15181	ENSMUSG00000082745.1	-	1.17231	1.63983	1.43576	0.541134	1.79085	1.40145	0.223793	0.5687	1.2394	1.17058	1.10766	0.496556	0.759829	1.71477
chr1	75521529	75537335	Stk11ip	ENSMUSG00000026213.15	+	35.0923	25.7755	43.1006	27.4934	40.3662	45.0263	17.8125	17.1166	27.0915	33.0739	28.1252	26.2653	35.9424	33.1126
chr1	75542211	75542558	Gm15183	ENSMUSG00000082059.1	+	0	0	0	0.140612	0	0	0	0.168706	0	0	0	0	0	0
chr1	75546266	75562172	Slc4a3	ENSMUSG00000006576.16	+	9.21632	3.99635	16.5027	9.76741	6.16238	3.53342	5.22517	4.86492	3.17906	4.24774	6.82583	7.49735	3.64833	3.75759
chr1	75568083	75568574	Gm15180	ENSMUSG00000083244.1	+	0	0	0	0	0.148107	0	0	0	0	0	0	0	0.0608063	0
chr1	75624654	75626329	Gm15182	ENSMUSG00000082528.1	+	0	0	0	0	0	0.0617547	0	0	0	0	0	0	0.0181724	0
chr1	75636390	75637179	Gm5257	ENSMUSG00000082012.1	+	0.00767153	0	0	0.0756666	0.0190619	0	0.00359983	0	0.00387026	0	0.0102203	0	0	0.0150163
chr1	76016658	76018756	Gm29065	ENSMUSG00000099996.1	-	0	0	0	0	0	0	0	0	0	0	0	0	0	0
chr1	76110181	76110580	Gm29068	ENSMUSG00000101763.1	-	0	0	0	0	0	0	0	0	0	0	0	0	0	0
chr1	76420692	76528422	Gm29069	ENSMUSG00000100827.1	+	0	0	0	0	0	0	0	0	0	0	0	0	0	0
chr1	76489133	76502028	Gm17751	ENSMUSG00000100553.6	+	0	0	0	0	0	0	0	0	0	0	0	0	0	0
chr1	76509560	76509643	Mir6343	ENSMUSG00000098611.1	+	0	0	0	0	0	0	0	0	0	0	0	0	0	0
chr1	76890472	77027792	Gm816	ENSMUSG00000100534.1	-	0	0	0	0	0	0	0	0	0	0	0	0	0	0
chr1	77143227	77146992	Gm38265	ENSMUSG00000102904.1	-	0	0	0	0	0	0	0	0	0	0	0	0	0	0
chr1	77144753	77144846	Gm25974	ENSMUSG00000089326.1	+	0	0	0	0	0	0	0	0	0	0	0	0	0	0
chr1	77367185	77515088	Epha4	ENSMUSG00000026235.14	-	210.423	135.17	234.931	166.921	143.623	158.776	92.3398	90.6784	134.96	195.58	179.931	161.444	122.556	109.48
chr1	77496653	77496768	Mir6352	ENSMUSG00000099141.1	-	5.96866	3.57136	15.431	7.65057	5.80859	7.60194	4.92252	7.20948	3.27492	6.34267	4.59825	10.311	6.16872	5.26537
chr1	77515280	77517128	Gm28386	ENSMUSG00000101849.1	+	1.34098	0.677609	1.56811	1.02475	1.14631	1.02717	0.303988	0.317859	0.585989	0.446144	0.436912	0.886482	0.776196	0.71
chr1	77570672	77570963	Gm28385	ENSMUSG00000101506.1	+	0	0	0	0	0	0	0	0	0	0	0	0	0	0
chr1	77898283	77898446	Gm26263	ENSMUSG00000065215.1	-	0	0	0	0	0	0	0	0	0	0	0	0	0	0
chr1	77942966	77972376	Gm28387	ENSMUSG00000102052.1	-	0	0	0	0	0	0	0	0	0	0	0	0	0	0
chr1	78101267	78197134	Pax3	ENSMUSG00000004872.15	-	0.0670074	0	0	0.069103	0.0363421	0	0.0232956	0	0	0	0.0143376	0	0	0
chr1	78310345	78420289	Sgpp2	ENSMUSG00000032908.9	+	0.491566	0.481171	1.04792	0.320276	0.571754	0.348512	0.237521	0.183113	0.328944	0.2285	0.158158	0.226307	0.172298	0.209771
chr1	78325628	78340106	Gm28410	ENSMUSG00000099561.1	-	0	0	0	0	0	0	0	0	0	0	0	0	0	0
chr1	78375614	78376431	Gm37884	ENSMUSG00000102945.1	+	0	0.0384926	0	0	0	0	0	0	0	0	0	0.0715324	0	0
chr1	78417975	78488897	Farsb	ENSMUSG00000026245.16	-	253.212	146.14	332.718	240.464	455.344	379.383	117.642	113.018	146.986	184.288	179.558	155.935	264.464	307.641
chr1	78433352	78433612	Gm28995	ENSMUSG00000101798.1	+	0	0	0	0	0	0	0	0	0.0556435	0	0	0	0.0691874	0
chr1	78465448	78466926	4833412K13Rik	ENSMUSG00000104018.1	-	5.77209	2.23912	12.0309	8.40081	5.93595	6.02132	3.80778	4.59046	2.19517	6.49517	4.15152	5.68176	5.16313	6.60093
chr1	78497026	78512158	BC035947	ENSMUSG00000090486.2	-	0.295846	0	0	0.0727061	0	0	0.102131	0.067358	0.300243	1.00808	0.0761817	0.209592	0	0
chr1	78510991	78538173	Mogat1	ENSMUSG00000012187.13	+	0	0	0	0	0	0	0	0	0	0.260726	0	0	0	0
chr1	78595031	78609508	5730419F03Rik	ENSMUSG00000099364.1	-	0.403587	0.299276	0.399768	0.298628	0.265887	0.52245	0.173907	0.187988	0.388488	1.38389	0.185433	0.217256	0.62149	0.754218
chr1	78615467	78620165	Gm29611	ENSMUSG00000100562.1	+	0	0.0880012	0	0	0.295032	0.0156964	0	0	0	0.111722	0	0.0597673	0.216467	0
chr1	78657825	78707743	Acsl3	ENSMUSG00000032883.15	+	46.9297	33.9236	77.4439	46.8867	101.616	97.9828	21.6593	22.6372	25.5672	22.8326	26.0136	23.4821	63.3749	56.0924
chr1	78658038	78671512	Utp14b	ENSMUSG00000079470.8	+	33.4014	24.5083	49.3851	34.2072	65.9034	72.9709	19.8563	20.0046	20.7144	20.9078	27.0981	23.5616	54.4276	50.9858
chr1	78783136	78784859	Gm6159	ENSMUSG00000099377.1	-	5.05092	4.02978	7.12521	3.70242	6.37746	3.43601	2.22818	1.65634	2.50653	3.80857	3.47495	3.98894	4.51881	6.67083
chr1	78791623	79224511	Gm29536	ENSMUSG00000099706.1	-	0	0	0	0	0	0	0.0548206	0	0	0	0	0	0	0
chr1	78816758	78820028	Kcne4	ENSMUSG00000047330.8	+	0	0	0	0	0	0	0	0	0	0	0	0	0	0
chr1	78821258	78822652	Gm29187	ENSMUSG00000101324.1	+	0	0	0	0	0	0	0	0	0	0.117748	0	0	0	0
chr1	78967637	78968079	Gm5830	ENSMUSG00000072978.3	-	2.21182	2.51753	6.30876	2.07381	5.73441	1.77662	1.67659	0.736734	1.84751	3.02486	2.39589	1.4134	3.33298	3.65651
chr1	79434669	79440120	Scg2	ENSMUSG00000050711.7	-	0	0	0	0.0579275	0.0307153	0	0	0	0	0.0323964	0	0.0915338	0.0235769	0
chr1	79505803	79507157	Gm19027	ENSMUSG00000099562.1	-	0	0	0.0081244	0	0	0	0	0	0	0	0.00224035	0	0.00382322	0
chr1	79513739	79513864	Gm24160	ENSMUSG00000077782.1	-	0	0	0	0	0	0	0	0	0	0	0	0	0	0
chr1	79606876	79671972	Ap1s3	ENSMUSG00000054702.14	-	2.73026	0.877656	7.16574	3.43284	5.42865	3.6625	1.83782	2.31831	1.68347	3.72478	2.13617	1.91512	4.72279	6.77184
chr1	79619522	79621034	Gm37886	ENSMUSG00000102235.1	-	0.250644	0.0658214	0.384036	0.21996	0.159898	0.269296	0	0.098522	0.00467328	0.072111	0.0536874	0.14491	0.149456	0.722027
chr1	79702262	79776143	Wdfy1	ENSMUSG00000073643.11	-	55.0216	22.0407	54.3728	37.3841	47.0806	33.3931	21.9789	21.332	29.0004	53.0413	29.5556	31.9839	22.2494	26.1581
chr1	79762717	79764507	Gm10555	ENSMUSG00000104497.1	+	0	0	0	0	0	0	0.0747433	0	0.0315816	0.0839578	0	0	0	0
chr1	79776018	79781445	Mrpl44	ENSMUSG00000026248.9	+	73.294	43.151	81.4565	58.6905	104.213	108.981	36.2642	35.8531	49.0263	64.0158	56.6266	42.9218	82.34	87.3431
chr1	79794197	79861180	Serpine2	ENSMUSG00000026249.10	-	29.6402	15.3165	24.0914	15.1211	41.5361	23.5832	7.95454	7.79808	15.7815	21.7894	11.2048	9.50691	17.0137	23.98
chr1	79922536	79923426	Gm5529	ENSMUSG00000067106.6	-	5.03537	2.57032	11.0315	2.09429	15.7855	4.63681	1.93279	1.76331	1.91993	2.54432	2.09715	3.71129	6.21727	10.4852
chr1	79957580	79958057	Gm28071	ENSMUSG00000100397.1	+	0	0.112597	0.13911	0.339682	0.37705	0.0506065	0	0.013502	0	0.035846	0	0.0244824	0.201856	0.202624
chr1	80098622	80098885	Gm28058	ENSMUSG00000099753.1	+	0	0	0	0	0	0	0	0	0	0	0	0	0	0
chr1	80135466	80135572	Gm23934	ENSMUSG00000096297.1	+	3.66083	0.0316513	0	0.595032	1.06352	0.425609	0.694836	0	0.850092	0.271255	0	0	0	2.284
chr1	80146973	80148801	Gm38339	ENSMUSG00000102518.1	-	0	0	0	0	0	0	0	0	0	0	0	0	0	0
chr1	80184719	80192073	9830004L10Rik	ENSMUSG00000099552.1	+	1.63106	0.263685	0.390592	0.327709	0.13188	0.0630729	0.0953618	0.048581	0.143342	0.469313	0.0678399	0.564962	0.0817106	0.471037
chr1	80198706	80218473	Fam124b	ENSMUSG00000043230.2	-	0.381824	0.368597	0.500668	0.166136	0	0.379805	0.0850965	0.087579	0.507525	0.208787	0.174673	0.270475	0.516853	0.202496
chr1	80225044	80228792	2310015K22Rik	ENSMUSG00000101257.1	+	0.431262	0	0	0	0	0	0	0	0	0.211347	0	0	0	0
chr1	80255031	80256197	Gm37932	ENSMUSG00000103404.1	-	0.357415	0.0467468	0.552963	0.322342	1.11645	0.33288	0.00905149	0.133798	0.327821	0.311335	0.194048	0.369607	0.10947	0.0636943
chr1	80264923	80340480	Cul3	ENSMUSG00000004364.14	-	180.968	80.6388	212.799	141.785	206.214	192.78	64.3938	73.7255	94.7073	139.032	109.952	118.659	150.659	174.219
chr1	80274731	80276413	Gm37902	ENSMUSG00000103076.1	-	9.98032	2.70726	13.8832	6.93187	7.80128	5.1367	2.99705	4.94436	2.70776	5.94371	4.27589	8.68531	3.64394	7.0903
chr1	80326177	80327994	Gm37262	ENSMUSG00000103525.1	-	4.16144	0.956613	4.61467	3.69481	3.98095	1.52006	1.19624	1.70972	1.25335	2.39436	1.45954	2.60509	1.18852	3.2723
chr1	80382822	80386251	Gm29125	ENSMUSG00000101722.1	+	0	0	0	0	0	0.119244	0.136878	0	0	0	0	0	0	0.100702
chr1	80383104	80385185	Gm6189	ENSMUSG00000090637.2	-	0.720218	0.257979	3.25165	2.97311	1.72478	1.25193	2.90665	0.965054	0.584933	0.462223	3.09834	2.1363	1.44856	3.44197
chr1	80445932	80479867	1700016L21Rik	ENSMUSG00000101483.1	+	0	0	0	0	0.217025	0	0	0	0	0	0.0868746	0	0	0
chr1	80449597	80461448	Gm45261	ENSMUSG00000110100.1	-	0	0	0	0	0	0	0	0	0	0	0	0	0	0
chr1	80501073	80758527	Dock10	ENSMUSG00000038608.15	-	3.38451	5.73528	11.0142	7.34644	1.60752	3.25876	2.55689	2.76566	4.3646	1.60899	8.282	5.96695	2.18714	0.918895
chr1	80666009	80669564	Gm37645	ENSMUSG00000103192.1	-	0.0563406	0.0612628	0.26179	0.198514	0.0345631	0.02736	0.027877	0.101753	0.0635718	0	0.192916	0.260056	0.0497948	0.0314598
chr1	80728809	80730664	Gm38062	ENSMUSG00000104488.1	-	0.621584	0.153278	1.01445	0.816259	0.27771	0.362104	0.200071	0.37196	0.18893	0.347242	0.449852	0.886743	0.180356	0.0995136
chr1	80747222	80749054	A630081D01Rik	ENSMUSG00000102721.1	-	0.28886	0.368528	1.06224	0.806933	0.141259	0.700732	0.146506	0.418766	0.166593	0.0295696	0.546005	0.605745	0.22879	0.0366594
chr1	80897654	80898105	Gm29124	ENSMUSG00000099949.1	-	0	0	0	0	0	0	0	0	0	0	0	0	0	0
chr1	80949426	80949897	Gm28066	ENSMUSG00000099918.1	+	0	0	0	0	0	0	0	0	0	0	0	0	0.095931	0
chr1	81076950	81341764	Nyap2	ENSMUSG00000054976.14	+	0.0118962	0.0120569	0	0	0	0	0	0	0	0	0	0	0	0
chr1	81520338	81522341	Gm37210	ENSMUSG00000104029.1	-	0	0	0	0	0	0	0	0	0	0	0	0	0	0
chr1	81554157	81557483	Gm6198	ENSMUSG00000101986.1	-	0	0	0	0	0	0	0	0	0	0	0	0	0	0
chr1	81741985	81742969	Gm5530	ENSMUSG00000087008.4	-	0	0.391407	0.746203	0.0349997	0.481356	0.450079	0.164777	0.039313	0.390914	0.429215	0.249019	0.143542	0.562157	0.711934
chr1	81797241	81797946	Gm7516	ENSMUSG00000100561.1	+	0.980089	0.570459	1.04362	1.28933	3.05101	1.8076	0.394818	0.887315	1.00066	0.678083	0.668707	1.83474	1.13152	2.07058
chr1	82105180	82106983	Gm37114	ENSMUSG00000103571.1	+	0	0	0	0	0	0	0	0	0	0	0	0	0	0
chr1	82131916	82132019	Mir6344	ENSMUSG00000098797.1	+	0	0	0	0	0	0	0	0	0	0	0	0	0	0
chr1	82233101	82291416	Irs1	ENSMUSG00000055980.2	-	2.78536	1.188	4.90328	2.99966	1.81078	0.634731	2.36571	2.48883	1.89291	2.15987	2.6217	2.81923	0.491935	0.770515
chr1	82233112	82235933	Gm9747	ENSMUSG00000022591.5	+	0	0	0	0	0	0	0	0	0	0	0	0	0	0
chr1	82316452	82445366	Rhbdd1	ENSMUSG00000026142.15	+	8.88989	5.5161	10.9225	7.12411	11.8836	10.5075	4.4818	3.32264	7.0035	9.71733	5.30961	6.2528	7.41657	10.3245
chr1	82352217	82355049	Gm19552	ENSMUSG00000104493.1	+	0.610016	0.220092	0.839301	0.47205	0.916371	0.608777	0.292549	0.272418	0.20836	0.322659	0.163691	0.473702	0.685355	0.992376
chr1	82392493	82402746	Gm28940	ENSMUSG00000100786.1	-	0.776137	0.0670442	3.77901	2.7822	2.00266	0.0876256	1.90675	1.22043	0.216571	1.0641	2.11917	2.0593	1.02778	2.00048
chr1	82396697	82396817	Gm22112	ENSMUSG00000096779.1	-	1.85169	0.724698	6.61442	3.72924	2.23884	0.473024	4.17232	1.84725	0.843708	0.706848	3.81047	3.01381	1.8299	2.94456
chr1	82448423	82586849	Col4a4	ENSMUSG00000067158.9	-	0.0380581	0	0	0.0382332	0	0	0.00412006	0	0.0254084	0.0140804	0.0285644	0.00708886	0.0139186	0.0163041
chr1	82586921	82722059	Col4a3	ENSMUSG00000079465.8	+	0.0331628	0.0608964	0.0596828	0.00682618	0	0.0225055	0.0165755	0.009432	0.0110802	0.0244145	0	0.0131778	0.00941978	0
chr1	82635013	82635110	n-R5s213	ENSMUSG00000065055.1	+	0	0	0	0	0	0	0	0	0	0	0	0	0	0
chr1	82691928	82725169	C430014B12Rik	ENSMUSG00000097564.2	-	0.0491139	0.123033	0.0483183	0.039729	0.586073	0.134401	0	0.056088	0	0.147075	0.0317515	0.0178168	0.0961104	0.588968
chr1	82724890	82752394	Mff	ENSMUSG00000026150.14	+	162.739	69.6754	174.736	115.672	154.733	117.112	56.1098	57.3012	75.3575	117.149	85.548	84.4081	96.1782	126.214
chr1	82739691	82740707	Gm28941	ENSMUSG00000101450.1	+	4.04791	1.49116	5.38532	3.46291	3.73923	1.7993	2.01237	2.18446	2.16815	3.23146	2.72987	3.86241	1.62268	2.35025
chr1	82756649	82768461	Tm4sf20	ENSMUSG00000026149.2	-	0	0	0	0	0	0	0	0	0	0	0	0	0	0
chr1	82770824	82771243	Gm47791	ENSMUSG00000114299.1	-	0	0	0	0.132394	0.364347	0	0	0	0.167434	0.208981	0.0714995	0	0.130268	0
chr1	82777028	82777210	Gm19257	ENSMUSG00000099771.1	-	0	0	0	0	0	0	0	0	0	0	0	0	0	0
chr1	82806423	82807468	Gm36999	ENSMUSG00000102280.1	-	0	0	0	0	0.0705927	0	0	0	0	0	0	0	0	0
chr1	82819835	82820377	Gm28942	ENSMUSG00000100170.1	+	0.141834	0	0	0	0	0.0510411	0	0	0	0	0.429575	0.130213	0.196416	0
chr1	82822471	82822861	Gm17764	ENSMUSG00000100744.1	-	0.142091	0.236908	0	0.135814	0	0	0	0	0.0948136	0.160983	0	0	0	0.143057
chr1	82839446	82839498	Gm22396	ENSMUSG00000093782.1	+	0.365301	0.0103618	0.37049	0.330488	1.05414	0.494739	0.183985	0.263197	0.183881	0	0.366948	0.220807	0.147499	0.184165
chr1	82839483	82901182	Agfg1	ENSMUSG00000026159.13	+	151.039	59.6001	199.516	133.092	168.342	149.458	56.3868	64.9259	70.9119	91.8813	76.4419	93.1822	84.9741	100.291
chr1	82913325	82914130	A030005L19Rik	ENSMUSG00000113880.1	+	2.49558	0.417255	4.20802	1.53778	2.28014	1.389	0.623266	0.625604	0.845691	2.0617	0.749738	1.04452	0.611944	0.952485
chr1	82924917	82925712	A030014E15Rik	ENSMUSG00000113973.1	+	0.226838	0.0717766	0	0.0223544	0.0634713	0.169034	0	0	0	0	0.0599904	0.00700094	0	0.26882
chr1	82930571	82931399	Gm6217	ENSMUSG00000113846.1	-	0	0	0	0	0	0	0	0	0	0	0	0	0	0
chr1	82942559	82943388	A030003K21Rik	ENSMUSG00000113084.1	-	0	0	0	0	0	0	0	0	0	0	0	0	0	0
chr1	82955186	82956013	Gm7544	ENSMUSG00000113925.1	-	0	0	0	0	0	0	0.0731088	0	0	0	0	0	0	0
chr1	82960286	82960924	Gm47955	ENSMUSG00000114011.1	+	0	0	0	0	0	0	0	0.011077	0	0	0	0.00872063	0	0
chr1	83000548	83001480	Gm47959	ENSMUSG00000113097.1	+	0	0	0	0	0.378013	0	0	0	0	0	0	0.00597271	0	0.193135
chr1	83003482	83004907	Gm7553	ENSMUSG00000101784.1	-	0.157908	0.0610429	0.233776	0.0350947	0.131497	0	0.124644	0.128768	0.16255	0.0652302	0.192635	0.0566096	0.0653959	0.279579
chr1	83012523	83038448	Slc19a3	ENSMUSG00000038496.16	-	1.82399	1.48532	3.68857	3.78161	3.37024	2.53939	1.6147	1.28589	0.759679	1.28259	1.50237	1.23416	1.70076	1.54255
chr1	83015393	83016022	Gm7539	ENSMUSG00000100432.1	+	0.0146948	0	0	0	0	0	0	0	0	0	0	0	0	0.0254262
chr1	83041524	83042480	Krtap28-10	ENSMUSG00000100190.1	-	0	0	0	0	0	0	0	0	0	0	0	0	0	0
chr1	83044932	83045946	Gm47969	ENSMUSG00000113267.1	+	0	0.0274143	0.218079	0	0.0196221	0	0	0.061534	0	0	0	0	0	0
chr1	83058286	83059378	A030005K14Rik	ENSMUSG00000104423.1	-	0	0	0	0	0	0	0	0	0	0	0	0	0	0
chr1	83060930	83061921	Krtap28-13	ENSMUSG00000101315.1	+	0	0	0	0	0	0	0	0	0	0	0	0	0.067108	0
chr1	83067102	83067473	Gm29518	ENSMUSG00000099691.1	+	0	0	0	0	0	0	0	0	0	0	0	0	0	0
chr1	83116766	83119167	Ccl20	ENSMUSG00000026166.14	+	0.677694	0.731109	0.88861	0.687717	0.254521	0.138294	0.214903	0.151939	0.168469	0	0.285826	0.321309	0.304141	0.588166
chr1	83157984	83159017	Gm29519	ENSMUSG00000101173.1	+	0	0	0	0	0	0	0	0	0	0	0	0	0	0
chr1	83159752	83210574	Daw1	ENSMUSG00000053161.16	+	0.0736753	0	0	0	0	0	0	0	0	0	0	0	0	0
chr1	83212044	83212884	Gm6244	ENSMUSG00000101896.1	-	0	0.00217686	0.0090212	0	0.005776	0	0	0	0.00207781	0	0	0	0	0
chr1	83216671	83216791	n-R5s214	ENSMUSG00000084443.1	-	0	0	0	0	0	0	0	0	0	0	0	0	0	0
chr1	83254139	83408200	Sphkap	ENSMUSG00000026163.17	-	0.0626642	0.0169507	0.263801	0.140831	0.128508	0.101854	0.153809	0.112419	0.0277472	0.212552	0.274573	0.292151	0.253428	0.317488
chr1	83314513	83315300	Gm6374	ENSMUSG00000079140.3	+	0	0	0.0860827	0.0102324	0	0	0.0768199	0	0.149866	0.132244	0	0.284598	0.222661	0.0409703
chr1	83331298	83332586	Gm37517	ENSMUSG00000104374.1	-	0	0	0	0	0	0	0.107477	0	0	0	0.0416282	0	0	0.0856246
chr1	83426596	83427398	Gm37989	ENSMUSG00000104219.1	-	0	0	0	0	0	0	0	0	0	0	0	0	0	0
chr1	83659550	83911644	4933436I20Rik	ENSMUSG00000100580.6	-	0.318507	0.0777453	0	0.0465327	0.379082	0.314595	0.082019	0	0.141452	0.428225	0.0854736	0.121415	0.0926968	0.202439
chr1	83795912	83796032	Gm25754	ENSMUSG00000094946.1	+	0	0	0	0	0	0	0	0	0	0	0	0	0	0
chr1	83921918	83922041	Gm24555	ENSMUSG00000077736.1	+	0	0	0	0	0	0	0	0	0	0	0	0	0	0
chr1	84036296	84364180	Pid1	ENSMUSG00000045658.16	-	35.7034	15.0228	24.4184	15.1707	33.2543	26.9686	5.08108	5.42088	15.7262	26.8964	13.7296	14.5163	20.2244	31.5121
chr1	84132867	84134510	Gm37058	ENSMUSG00000102750.1	-	2.35995	0.476371	0.970723	0.934878	0.884122	0.660834	0.296671	0.541624	0.626048	1.5919	0.623	1.41033	0.427557	2.01106
chr1	84168188	84168733	Gm18304	ENSMUSG00000101934.1	+	0.191945	0	1.21213	0.524485	0.258912	0	0.148073	0.077023	0	0.0960696	0.410243	0.380557	0.15796	0.134072
chr1	84218849	84218961	Mir6353	ENSMUSG00000098851.1	-	3.22186	0.915328	0.315945	0.799639	0.808223	0.479339	0.336161	0.055272	0.431225	1.59063	0.041387	1.24277	0.500876	2.25575
chr1	84369839	84696221	Dner	ENSMUSG00000036766.12	-	1.70486	0.302875	1.25883	1.16626	1.20947	1.11554	0.744793	0.935331	0.455151	1.13151	1.29373	0.858994	0.937224	1.86313
chr1	84392503	84395399	Gm37959	ENSMUSG00000104396.1	-	0.140781	0.0288149	0.0305013	0.0197704	0.0424249	0.0354896	0.0752379	0	0.0534954	0.0352473	0.0429929	0.0762578	0	0.167293
chr1	84665189	84669443	Gm37925	ENSMUSG00000102481.1	-	0.0633058	0.0111001	0.137081	0.0416877	0.0633643	0	0.0138448	0.01825	0.01747	0	0.034015	0.0926142	0.050483	0.0734054
chr1	84695839	84695915	Mir5126	ENSMUSG00000093254.1	+	0	0	0	0	0	0	0	0	0	0	0	0	0	0
chr1	84721189	84840516	Trip12	ENSMUSG00000026219.14	-	1068.48	647.418	1191.33	931.561	963.173	944.723	411.56	384.857	599.301	865.995	772.24	635.331	710.17	795.122
chr1	84807158	84809190	Gm38374	ENSMUSG00000103505.1	-	19.9609	2.40407	21.8861	15.1702	11.4383	6.04763	4.48981	7.5908	4.74131	11.1416	7.54653	12.2331	5.63502	12.8517
chr1	84819968	84824683	Gm37738	ENSMUSG00000104503.1	-	15.1295	2.99748	18.2247	15.1345	10.2548	7.36019	3.99869	6.97773	3.84522	11.7552	8.16717	10.0221	6.21772	13.4642
chr1	84839841	84900487	Fbxo36	ENSMUSG00000073633.9	+	10.9079	7.04417	11.5277	8.15018	12.3704	18.431	2.81177	3.15218	6.05676	8.94107	5.22608	4.80027	12.4963	12.1391
chr1	84905898	84935134	Slc16a14	ENSMUSG00000026220.6	-	1.85691	0.979735	2.50925	2.29011	2.3506	0.898168	0.777955	0.606199	0.79146	1.00319	1.28102	0.839153	0.958938	0.764621
chr1	84963669	84964559	Gm15433	ENSMUSG00000096802.1	+	0.0911687	0.10499	0	0.294255	0	0	0	0.072434	0.0493283	0	0.00895148	0.169139	0.319194	0.0176953
chr1	84990638	84993032	Gm29284	ENSMUSG00000099693.1	-	1.21208	0.317156	0.534579	0.985637	0	0.976344	0.31311	0.211185	0.42267	0.148665	0.858397	0.61231	0.304462	1.10816
chr1	84992690	85270566	C130026I21Rik	ENSMUSG00000052477.15	-	0.465958	0.192269	0.928011	0.882488	1.50287	0.39535	0.899705	0.78558	0.548062	0.854583	1.33747	0.389195	0.412826	0.441336
chr1	85012114	85012704	Rpl19-ps1	ENSMUSG00000064281.7	+	11.214	8.10626	21.1856	6.193	20.9895	7.3593	3.6568	2.64556	4.90514	8.26939	7.30606	8.57717	9.38006	16.9489
chr1	85012367	85012446	Gm27907	ENSMUSG00000098842.1	+	3.89122	3.56908	7.17829	2.06695	9.04032	2.66944	1.78631	1.03383	2.57453	3.00488	5.16639	3.25125	5.18114	6.82734
chr1	85027954	85041958	Gm7582	ENSMUSG00000061852.8	-	0.0698127	0	0	0	0	0	0	0	0.323882	0	0.0955188	0	0.169583	0.113785
chr1	85061154	85062642	Gm2389	ENSMUSG00000089976.1	+	0.860354	0.770199	1.18891	1.1484	0.525205	0.686665	0.0867021	0.238668	0.272996	0.437888	0.459298	0.769572	0.34136	1.16131
chr1	85067394	85080236	Gm18342	ENSMUSG00000101279.1	-	0.400388	0	1.82475	0.385394	0.975204	0.551316	0.491056	0.23857	0.458419	0.733949	0.850514	0.709076	0.599233	0.830849
chr1	85083069	85109853	A530032D15Rik	ENSMUSG00000089844.7	-	1.11719	0.523559	4.61345	1.20359	1.85144	0.63251	0.444985	0.678745	0.571444	0.897401	0.747726	1.45893	0.676879	2.644
chr1	85100164	85100535	Gm10553	ENSMUSG00000073631.1	+	0	0	0.0519055	0.0746959	0	0	0.0207897	0.022548	0.0250312	0	0	0.0308038	0.0268723	0.0333049
chr1	85105946	85114035	A530040E14Rik	ENSMUSG00000072109.11	+	0.422978	0.0784171	1.94144	3.24189	1.45155	0.492095	2.80547	1.03497	0.451384	0.706794	2.01047	1.64561	0.946337	1.86741
chr1	85115319	85117237	Gm16038	ENSMUSG00000090128.1	+	0	0	0.109833	0	0	0	0	0.317139	0	0	0.0554783	0	0.554464	0
chr1	85156809	85327306	Gm2619	ENSMUSG00000091199.9	-	0	0.0175926	0	0	0	0	0.0567934	0	0	0	0	0	0	0.0464318
chr1	85159764	85194260	Gm6264	ENSMUSG00000089716.7	+	1.72811	1.04825	3.59552	2.22923	2.62321	1.48426	1.2778	0.919613	1.04802	1.85368	2.18068	1.46111	1.57344	3.31672
chr1	85199613	85213786	Gm7609	ENSMUSG00000079457.9	+	0	0	0.0778037	0.0357925	0	0.090402	0.00683358	0.006504	0	0	0.00518452	0.0408403	0.100041	0.0915842
chr1	85246851	85255465	Gm16028	ENSMUSG00000090252.1	+	0	0	0	0	0	0	0	0	0	0	0	0	0	0
chr1	85266698	85285491	Gm16026	ENSMUSG00000079455.9	+	0.138682	0.0803904	2.79517	2.51596	2.06958	0.13423	2.14978	0.661516	0.57031	1.51091	2.54679	1.82913	1.32892	4.1667
chr1	85326729	85342615	Gm16025	ENSMUSG00000089652.1	+	0	0	0	0	0	0	0	0	0	0	0.019793	0	0	0
chr1	85332716	85342086	Gm7281	ENSMUSG00000089937.1	-	0	0.131485	0.154169	0.150141	0.386491	0.281046	0	0	0.0161952	0	0	0.137713	0.330387	0.221928
chr1	85484252	85485142	Gm2666	ENSMUSG00000096292.1	-	0	0	0	0	0.0330825	0	0	0	0	0	0	0	0	0
chr1	85501090	85514604	Gm2427	ENSMUSG00000101751.1	+	12.4612	7.68882	17.7243	11.1557	15.551	10.0332	6.17723	4.06325	6.80905	9.18342	7.65935	7.86628	10.6528	11.0329
chr1	85511133	85527161	Gm16092	ENSMUSG00000089714.1	-	0.0130541	0	0	0	0	0	0	0	0	0.0144845	0	0.0493076	0.0307694	0.0453994
chr1	85526690	85550577	Gm7592	ENSMUSG00000090186.5	+	0	0	0	0	0.0273825	0	0	0	0.0678221	0	0	0	0.0959521	0.067336
chr1	85575676	85577295	G530012D18Rik	ENSMUSG00000094127.1	+	0	0	0	0	0	0	0	0	0	0	0	0	0	0
chr1	85576899	85598817	Sp110	ENSMUSG00000070034.13	-	0.6756	0.145445	2.73077	3.22399	2.55249	0.510086	3.11435	2.49166	0.689557	1.67329	3.55548	1.94681	1.72151	3.44202
chr1	85599286	85599839	Gm16094	ENSMUSG00000090103.1	+	0	0	0	0	0	0	0	0	0	0	0	0	0	0
chr1	85600378	85645037	Sp140	ENSMUSG00000070031.11	+	3.04522	2.22882	5.06331	3.63977	5.27726	3.22571	1.92351	1.80476	1.88823	2.95187	3.09858	2.31201	3.00836	2.96309
chr1	85604085	85611896	Gm10552	ENSMUSG00000073628.5	-	0	0.0738231	0.700616	0.556684	0.421955	0.162011	0.943857	0.284505	0.0330471	0	0.891728	0.697741	0.108963	0.348889
chr1	85641222	85650585	Gm17017	ENSMUSG00000090246.1	-	0.00115341	0.00851336	0.00343013	0	0.000861333	0	0.000368225	0	0.00469909	0.00423746	0.0135462	0.026606	0.00549522	0.00805389
chr1	85649988	85709998	Sp100	ENSMUSG00000026222.16	+	0.0165948	0.0608136	0	0	0.147347	0.0253579	0.19826	0	0	0	0	0.0619668	0.0768402	0.0477301
chr1	85674882	85674985	n-R5s215	ENSMUSG00000064414.1	+	0	0	0	0	0	0	0	0	0	0	0	0	0	0
chr1	85717083	85778643	A630001G21Rik	ENSMUSG00000052760.16	-	0.654914	0.976084	0.90325	0.489314	1.53086	1.6147	0.597771	0.756675	1.38205	1.09359	0.951385	0.842529	1.07618	1.50122
chr1	85751948	85752074	Mir8096	ENSMUSG00000098634.1	+	0	0	0	0	0	0	0	0	0	0	0	0	0	0
chr1	85763794	85763871	Gm25472	ENSMUSG00000094834.1	+	0	0	0	0	0	0	0	0	0	0	0	0	0	0
chr1	85775271	85784694	9930111H07Rik	ENSMUSG00000100217.1	+	0	0.0584209	0	0	0	0	0	0	0.0519166	0.114576	0	0	0	0
chr1	85784713	85784962	Gm22906	ENSMUSG00000092932.2	+	0.58588	0	0	0	0	0	0	0	0	0	0	0	0	0
chr1	85793441	85851576	Cab39	ENSMUSG00000036707.16	+	79.8182	51.6512	116.894	80.8135	117.942	103.02	42.1923	42.0831	53.7647	60.6957	61.7008	55.9547	72.1531	84.3657
chr1	85894281	85908675	Itm2c	ENSMUSG00000026223.15	+	40.4382	25.8774	48.7868	31.4317	62.3507	51.2233	14.5649	14.8288	19.0554	21.7527	20.2754	21.5501	32.0047	28.1331
chr1	85928483	85940624	4933407L21Rik	ENSMUSG00000026224.11	+	0	0	0	0	0	0.0324686	0.0184798	0.084932	0.0151312	0.0365653	0	0	0.0651024	0
chr1	85933247	85937332	Gm28884	ENSMUSG00000099767.1	-	0	0	0	0	0	0	0	0	0	0	0	0	0	0
chr1	85938318	85961007	Gpr55	ENSMUSG00000049608.8	-	0.135734	0	0	0	0.0877321	0	0	0.012533	0.0390411	0.15478	0	0.0891525	0.0162239	0.057304
chr1	85972365	85986917	Gm28100	ENSMUSG00000100108.1	-	0	0	0	0	0	0.0800256	0	0	0	0	0	0.154298	0	0
chr1	86014403	86015886	Gm18180	ENSMUSG00000099342.1	-	15.2476	5.59648	16.4762	8.39628	15.8793	11.9237	3.54338	3.84599	6.55321	10.2571	5.78025	7.71456	9.0836	11.6298
chr1	86016816	86029958	Spata3	ENSMUSG00000026226.16	+	0	0.0375386	0	0.0492255	0.137422	0	0	0	0	0	0	0	0	0
chr1	86045863	86055456	2810459M11Rik	ENSMUSG00000026227.11	+	0.895647	0.310779	1.08579	0.765308	1.51319	0.787583	0.84993	0.480256	0.639768	0.946938	0.515971	0.452713	0.463237	1.26786
chr1	86064387	86139151	Psmd1	ENSMUSG00000026229.17	+	387.131	235.684	645.089	506.232	672.255	622.991	221.453	200.039	206.992	265.113	348.039	259.233	430.447	430.706
chr1	86087301	86087422	Gm22786	ENSMUSG00000077274.1	+	14.4897	5.20836	19.0214	6.80941	6.8927	6.37405	7.11638	3.10749	3.60726	2.92365	6.06487	5.74372	9.00899	7.86503
chr1	86099026	86111970	Htr2b	ENSMUSG00000026228.6	-	0	0	0	0	0	0	0	0	0	0	0	0	0	0
chr1	86120883	86123561	Gm37914	ENSMUSG00000103272.1	+	3.67034	0.867016	7.7567	4.43859	3.7645	2.95963	1.36053	2.59022	0.952465	2.21771	2.77082	2.94671	2.15605	3.04626
chr1	86133637	86162788	Gm21972	ENSMUSG00000094638.1	+	0.433104	0.648788	0.891571	1.09387	1.69211	1.21143	0.579528	0.423745	0.7489	0.559998	1.17512	0.385117	1.15088	1.28582
chr1	86154780	86278284	Armc9	ENSMUSG00000062590.13	+	31.7065	19.8546	44.5084	31.6859	26.6727	21.7382	14.3717	16.5462	19.5022	27.2195	26.0042	23.4994	17.3982	22.4962
chr1	86275509	86301375	Gm16341	ENSMUSG00000087538.1	-	0.319296	0.658939	1.54011	0.836297	0.146897	0	0.244624	0.440678	0.179435	0.133569	0.204359	0.41178	0.627684	0.255913
chr1	86302832	86307305	B3gnt7	ENSMUSG00000079445.3	+	170.685	98.2058	243.437	160.873	176.125	127.134	84.8284	80.4263	93.577	128.378	144.098	130.442	95.9115	131.414
chr1	86303195	86304059	Gm28626	ENSMUSG00000099644.1	-	0.32264	0.137549	0.263667	0.22853	0.0414228	0.306517	0.0272936	0.032467	0.0289058	0.0451996	0.106453	0.215938	0.1514	0.0468667
chr1	86323267	86323593	Gm5258	ENSMUSG00000091806.1	+	0.723364	0.132121	0	0.127537	0	0	0	0	0	0.0331508	0.0233353	0	0.170612	0
chr1	86328039	86328873	Gm28627	ENSMUSG00000101853.1	+	0	0	0	0	0	0	0	0	0	0	0	0	0	0
chr1	86344719	86359400	Ncl	ENSMUSG00000026234.12	-	1254.4	845.774	1556.94	1261.63	2184.07	2020.99	726.601	654.27	815.937	1120.77	1073.84	810.634	1760.53	1664.72
chr1	86351169	86351301	Snora75	ENSMUSG00000064837.1	-	0.010906	0.002071	0.0522449	0.0192021	0.0226396	0.00565962	0.0188566	0.023855	0.00226566	0.0104973	0.00749922	0.0902165	0.0314387	0.140271
chr1	86351981	86352127	Mir3535	ENSMUSG00000104627.1	-	10.6778	2.76904	21.6505	14.6769	18.9278	17.5289	5.92593	12.7806	5.0074	8.13203	7.87344	13.0269	10.2351	17.7076
chr1	86352008	86352087	Gm24148	ENSMUSG00000064696.1	-	0.0111184	0.00523721	0.0322519	0.0161414	0.0262735	0.0163851	0.0161666	0.016512	0.00603842	0.0126827	0.0105805	0.0173682	0.00878011	0.017613
chr1	86356261	86356330	Snord82	ENSMUSG00000064823.1	-	50.4587	16.6956	95.1515	37.1366	81.8077	40.0597	23.2009	24.3791	18.9345	43.6015	37.8326	38.3019	46.4496	54.6589
chr1	86359574	86373791	C130036L24Rik	ENSMUSG00000073627.7	+	8.96983	4.20857	9.86074	7.1743	8.11389	7.53001	2.79949	2.62838	3.79518	5.49886	3.90075	4.75	5.32125	6.25253
chr1	86377100	86378276	Gm45908	ENSMUSG00000110510.1	-	0.0783135	0	0	0	0.123821	0	0	0	0	0	0	0.118301	0	0.013395
chr1	86386303	86426228	Nmur1	ENSMUSG00000026237.5	-	0	0.169879	0.448142	0	0.180979	0	0	0.04628	0	0	0	0.139694	0.479486	0
chr1	86426329	86428052	Tex44	ENSMUSG00000036574.5	+	0	0	0	0	0.0766446	0.0764441	0	0	0	0.060648	0	0.0290916	0	0.197936
chr1	86473659	86474006	Rpl30-ps6	ENSMUSG00000101328.1	+	0.454755	0.234619	0.303336	0	0.291756	0.416383	0.553951	0.177081	0.128493	0.625022	0.161267	0	0.760384	1.1726
chr1	86526726	86530712	Ptma	ENSMUSG00000026238.14	+	2805.93	2077.03	3936.6	3216.56	7338.21	7296.05	2178.93	2053.62	2133.19	2356.94	3260.19	2288.41	5724.88	5414
chr1	86542994	86582629	Pde6d	ENSMUSG00000026239.14	-	49.7044	26.9649	62.6634	38.2309	58.1528	48.6963	17.242	18.0005	27.8548	30.5069	25.8136	25.6802	36.1683	36.8332
chr1	86580058	86581232	Gm37152	ENSMUSG00000102927.1	+	0	0	0	0	0	0	0	0	0	0	0	0	0	0
chr1	86582904	86609375	Cops7b	ENSMUSG00000026240.12	+	31.0963	29.1374	35.4415	33.5112	64.2837	68.4064	18.4055	16.9133	28.604	30.004	31.2911	23.9201	43.3946	43.2781
chr1	86637552	86637608	Gm22955	ENSMUSG00000084468.1	-	0	0	0	0	0	0	0	0	0	0	0	0	0	0
chr1	86638201	86640454	Gm37022	ENSMUSG00000103609.1	+	0	0.0424189	0.185716	0	0.0150508	0	0	0	0.0245394	0.0415776	0.0926506	0.0224632	0	0.00539811
chr1	86666291	86670571	Nppc	ENSMUSG00000026241.5	-	0.890463	0.287804	0.922095	0.775169	2.27676	1.56211	0.394732	0.278065	0.118972	0.19431	0	0.0515712	0.371169	0.787271
chr1	86703808	87050095	Dis3l2	ENSMUSG00000053333.15	+	27.6296	16.0959	35.6951	24.9913	25.6085	20.3889	14.4574	12.8063	17.0037	23.2149	20.8696	19.1897	15.2995	15.9203
chr1	86764944	86765365	Gm29097	ENSMUSG00000100225.1	-	0	0	0	0	0	0	0	0	0	0	0	0	0	0
chr1	86774819	86776528	Gm29055	ENSMUSG00000100768.1	+	1.81545	0.536203	4.30248	2.97161	2.73776	1.11995	1.46271	1.88982	0.649115	1.86429	1.83783	2.18116	1.383	1.49172
chr1	86801075	86804027	Gm37485	ENSMUSG00000104121.1	+	0.734075	0.180803	1.37116	1.38277	0.738748	0.406571	0.578419	0.691967	0.366015	0.470004	0.388704	0.852938	0.490939	0.767539
chr1	86826101	86829655	Gm38142	ENSMUSG00000102383.1	+	0.92764	0.272653	1.57256	1.27855	1.2121	1.0681	0.329903	0.794562	0.244459	0.772173	0.718787	0.805983	0.797411	0.591846
chr1	86834995	86837778	Gm38010	ENSMUSG00000104400.1	+	1.01444	0.108569	1.87662	1.24582	0.744718	0.335089	0.327191	0.656031	0.308547	0.584451	0.475205	0.773804	0.179679	0.514512
chr1	86874350	86876664	Gm37541	ENSMUSG00000102293.1	+	0.779854	0.179325	1.31433	0.73763	0.527463	0.301485	0.240813	0.255999	0.207927	0.588811	0.517507	0.565976	0.103035	0.392128
chr1	86893573	86895132	Gm38021	ENSMUSG00000102649.1	+	1.14242	0.127816	1.7582	1.99249	1.16254	0.439879	0.573745	0.772039	0.313341	0.830068	0.770764	1.29459	0.431921	0.505178
chr1	86908793	86909683	Gm6136	ENSMUSG00000084106.4	-	288.159	252.256	389.459	255.746	465.946	326.406	205.83	153.465	220.844	321.586	302.406	215.373	363.556	343.906
chr1	86917992	86920656	Gm37967	ENSMUSG00000102571.1	+	0.496738	0.114589	0.74669	0.735979	0.243158	0.356799	0.247359	0.709212	0.117452	0.28168	0.780203	0.522858	0.143507	0.436557
chr1	86929387	87057596	Gm28375	ENSMUSG00000099401.1	-	0	0	0	0	0	0	0	0.014471	0	0	0.0872546	0	0	0
chr1	86988270	86989016	Gm37017	ENSMUSG00000102956.1	+	0.171811	0	0.351282	0.600695	0.307651	0	0.0596354	0.068436	0.0839714	0.196369	0.175087	0.46139	0	0.115991
chr1	87036723	87039650	Gm37447	ENSMUSG00000103984.1	+	1.50844	0.610845	2.22938	1.34092	1.14061	0.705021	0.651371	0.746577	0.299668	1.26501	1.05366	0.923787	0.586258	0.640872
chr1	87067672	87071098	Akp-ps1	ENSMUSG00000101940.2	+	0.1623	0.0147644	0.04579	0.0316488	0.127027	0	0	0	0	0	0	0	0	0.0936172
chr1	87080171	87096418	Gm29371	ENSMUSG00000101625.1	+	0	0	0	0	0	0	0	0	0	0	0	0	0	0
chr1	87086694	87089928	Alppl2	ENSMUSG00000026246.12	-	1.05437	0.629441	0.676448	0	0.632089	0.906089	0.197697	0.145827	1.14769	0.912645	0.160226	0.352467	0.910849	0.425651
chr1	87098002	87101606	Alpi	ENSMUSG00000079440.2	-	0	0	0	0	0	0	0	0	0	0	0	0	0	0
chr1	87116321	87117158	Gm29372	ENSMUSG00000100940.1	-	0	0	0	0	0	0	0	0	0	0	0	0	0	0
chr1	87124973	87127912	Akp3	ENSMUSG00000036500.4	+	0	0	0	0	0	0	0.0328887	0	0	0	0	0	0.143583	0
chr1	87142874	87146983	Gm29374	ENSMUSG00000099839.1	-	0.320273	0	0	0.129262	0	0.0664264	0.0350178	0.077649	0.11109	0.602304	0.0665529	0.142089	0.154873	0.0697574
chr1	87147655	87156521	Ecel1	ENSMUSG00000026247.13	-	1.65691	1.33084	2.78131	1.82513	2.42262	1.40182	0.545112	0.453032	0.996298	1.50466	1.18245	0.81034	0.86405	1.11544
chr1	87183313	87188405	Prss56	ENSMUSG00000036480.9	+	0.277769	0.363864	0.893773	0.283257	0.805701	0.122491	0.0708181	0.06012	0.126226	0	0.0811069	0.0885564	0.641035	0.418283
chr1	87190607	87200070	Chrnd	ENSMUSG00000026251.13	+	0	0	0	0	0.24729	0.132245	0	0	0	0	0	0	0.311203	0.296284
chr1	87204657	87212694	Chrng	ENSMUSG00000026253.14	+	0	0	0.271295	0.316032	0.386978	0.126473	0.0937861	0.022825	0.0449547	0	0.069811	0	0	0.0802117
chr1	87213914	87240488	Eif4e2	ENSMUSG00000026254.17	+	290.148	229.535	436.069	337.996	568	611.115	151.834	151.811	207.332	222.339	245.37	178.05	469.589	396.143
chr1	87251148	87251248	Gm26187	ENSMUSG00000088318.1	+	1.59656	0	0.706965	0.820322	0	0.345002	0	0.214806	0.788965	0	0	0.149003	0	0.680187
chr1	87264363	87310839	Efhd1	ENSMUSG00000026255.15	+	1.15329	0.856167	4.62108	3.3594	6.95502	3.94507	3.92473	3.15528	0.713142	0.453429	3.46955	2.22592	3.92603	4.5711
chr1	87264481	87265174	Efhd1os	ENSMUSG00000089821.1	-	0	0	0	0	0.0318102	0	0	0	0	0	0	0	0	0
chr1	87326998	87450796	Gigyf2	ENSMUSG00000048000.15	+	149.747	79.2061	159.974	120.54	157.07	139.207	70.4655	73.9054	85.1516	128.774	103.874	90.7184	113.576	137.545
chr1	87341455	87341561	Gm22549	ENSMUSG00000095281.1	-	0	0	0	0	0	0	0	0	0	0	0	0	0	0
chr1	87386363	87394729	Kcnj13	ENSMUSG00000079436.3	-	0	0	0	0	0	0	0	0	0	0	0	0	0	1.03905
chr1	87415255	87415349	Gm23504	ENSMUSG00000089613.1	-	0	0	0	0	0	0	0	0	0	0	0	0	0	0
chr1	87470271	87475482	Snorc	ENSMUSG00000026258.5	+	0	0	0.268404	0.161227	0.398392	0.257049	0	0	0	0.244976	0	0	0	0.175136
chr1	87476834	87573870	Ngef	ENSMUSG00000026259.14	-	0.86019	0.23818	1.44685	0.954653	1.35876	0.655557	0.296503	0.296473	0.0424109	0.102129	0.631347	0.216171	0.493046	0.557139
chr1	87509889	87597845	Neu2	ENSMUSG00000079434.8	+	0	0	0	0	0	0	0	0	0	0	0	0	0	0
chr1	87514175	87514297	Gm17181	ENSMUSG00000091123.1	+	0	0	0	0	0	0	0	0	0	0	0	0	0	0.265529
chr1	87543635	87544692	Gm6153	ENSMUSG00000090994.1	-	0.353659	0.412504	0.603101	0.646268	0.536875	0.0536085	0.118234	0.157028	0.160749	0.18037	0.242423	0.0198792	0.357023	0.375334
chr1	87620312	87720507	Inpp5d	ENSMUSG00000026288.14	+	185.271	99.0982	115.428	75.6693	176.946	148.264	36.0051	29.4149	74.4486	116.101	37.7433	32.9021	97.0331	92.8408
chr1	87755870	87792428	Atg16l1	ENSMUSG00000026289.15	+	89.2582	56.0818	105.288	77.5601	116.071	111.674	44.3873	39.8309	57.7544	75.8889	68.1479	58.4857	90.7024	97.2253
chr1	87776938	87777209	Gm25395	ENSMUSG00000087968.1	+	143.349	162.378	194.023	85.186	119.536	72.3248	94.112	40.6912	173.644	122.025	72.0229	93.9937	134.52	74.0251
chr1	87784556	87784820	Scarna6	ENSMUSG00000089281.1	+	105.04	95.955	134.011	38.7267	119.148	44.3581	56.3979	15.1531	100.824	67.6263	39.0972	51.1651	117.126	68.9639
chr1	87803680	87845158	Sag	ENSMUSG00000056055.13	+	0.208873	0.0807894	0.151534	0.517826	0.751474	0.483182	0.0589728	0.157648	0.216852	0.141136	0.460778	0.309248	0.852034	0.621359
chr1	87853287	87945180	Dgkd	ENSMUSG00000070738.10	+	91.2174	49.1194	88.0027	56.8665	95.4214	67.7094	34.7825	33.2003	42.1268	57.8183	47.0494	46.8579	51.8173	61.8633
chr1	87853347	87854299	Gm19582	ENSMUSG00000101942.1	-	0	0	0.0998488	0	0	0	0	0	0	0	0	0	0	0
chr1	87865073	87865916	4833421G17Rik	ENSMUSG00000103996.1	+	1.91595	0.423393	1.76447	1.23334	0.966985	1.65552	0.71025	0.938829	0.246789	1.03871	0.651528	1.7338	1.30033	1.77694
chr1	87897540	87900532	Gm38365	ENSMUSG00000103591.1	+	2.68228	0.446623	3.98618	1.69762	2.27283	1.40099	0.75709	1.45003	0.644976	1.25213	1.44472	1.35104	1.27979	2.37798
chr1	87945119	88008551	Usp40	ENSMUSG00000005501.14	-	27.9246	14.7384	32.671	23.022	26.4684	22.487	10.5725	10.79	15.2978	20.629	16.5013	17.626	19.4749	20.5274
chr1	88015924	88016033	Gm25198	ENSMUSG00000095942.1	+	0	0	0	0	0	0	0	0	0	0	0	0	0	0
chr1	88022381	88023962	Gm5832	ENSMUSG00000084021.1	+	0.00870871	0	0.00485133	0.012654	0.0206776	0.0971066	0.0374937	0.027504	0.016307	0.0171315	0.0367972	0.0236271	0.11389	0.280864
chr1	88025211	88026059	Gm15375	ENSMUSG00000083478.1	+	0	0	0	0	0	0	0	0	0	0	0	0	0	0
chr1	88055388	88219004	Ugt1a10	ENSMUSG00000090165.8	+	0	0	0	0	0	0	0	0	0	0	0	0	0	0
chr1	88055393	88218584	Gm20528	ENSMUSG00000092220.1	-	0	0	0	0.102419	0	0	0	0	0	0	0	0	0	0
chr1	88070800	88218997	Ugt1a9	ENSMUSG00000090175.1	+	0	0	0	0	0	0	0	0	0	0	0	0	0	0
chr1	88087813	88219004	Ugt1a8	ENSMUSG00000089675.1	+	0	0	0	0	0	0	0	0	0	0.482381	0	0	0	0
chr1	88095062	88220002	Ugt1a7c	ENSMUSG00000090124.7	+	0.105653	0.0456421	0.133801	0	0	0	0	0	0.0182873	0	0	0	0	0.008436
chr1	88097918	88098131	Gm15373	ENSMUSG00000082837.1	+	0	0	0	0	0	0	0	0	0	0	0	0	0	0
chr1	88103252	88219003	Ugt1a6b	ENSMUSG00000090145.7	+	0	0	0	0	0	0.135629	0.012449	0	0.0118632	0	0	0.060274	0.138005	0.032927
chr1	88126776	88127609	Gm15372	ENSMUSG00000084195.1	+	0.107998	0	0.154108	0	0	0	0	0	0	0	0	0	0	0
chr1	88129581	88129833	Gm15370	ENSMUSG00000081261.1	+	0	0	0	0	0	0	0	0	0	0	0	0	0	0
chr1	88134809	88218997	Ugt1a6a	ENSMUSG00000054545.17	+	0.0196616	0.0106671	0	0.0946476	0.0215249	0.141089	0.0272348	0.034885	0.00507623	0.0343168	0	0.0142239	0.0945778	0.0352682
chr1	88146376	88146769	Gm15369	ENSMUSG00000081602.1	+	0	0	0	0	0	0	0	0.099868	0	0	0.11745	0	0	0.109573
chr1	88151038	88151881	Gm15374	ENSMUSG00000082513.1	+	0	0.0633351	0	0.0876245	0	0.167186	0.0719634	0	0	0	0	0.0781012	0.0705723	0.0951858
chr1	88153788	88154571	Gm15371	ENSMUSG00000082677.1	+	0	0	0	0	0	0	0	0	0	0	0.0649899	0	0	0
chr1	88166012	88218997	Ugt1a5	ENSMUSG00000089943.1	+	0	0	0	0.0999659	0	0.0710932	0.0115659	0.095022	0	0	0.135196	0	0	0
chr1	88186662	88187519	Gm15368	ENSMUSG00000081488.1	+	0	0	0	0	0	0	0	0	0.000519094	0	0	0	0	0
chr1	88191901	88192683	Gm15376	ENSMUSG00000083277.1	+	0.00322553	0	0	0	0	0	0	0	0	0	0	0	0	0
chr1	88200601	88218997	Ugt1a2	ENSMUSG00000090171.1	+	0	0	0	0.0631854	0	0	0.0247578	0	0	0	0	0.058213	0	0
chr1	88204732	88205782	Dnajb3	ENSMUSG00000081984.3	-	4.99381	2.24033	6.7841	3.61331	3.6141	2.9335	1.32163	1.87411	2.23456	2.70603	2.34506	2.16994	1.90381	2.08348
chr1	88211959	88218997	Ugt1a1	ENSMUSG00000089960.1	+	0	0	0	0	0.0954363	0	0	0.078307	0	0	0	0.0227508	0	0
chr1	88226986	88262289	Mroh2a	ENSMUSG00000079429.9	+	0.0147082	0	0.103236	0.108772	0.0485415	0.0475831	0	0.018064	0	0	0.0295987	0.0273227	0	0.0180563
chr1	88262471	88277633	Hjurp	ENSMUSG00000044783.16	-	234.763	132.396	267.774	180.108	201.505	181.676	141.083	123.689	156.345	197.765	189.577	179.608	185.294	200.091
chr1	88277661	88389293	Trpm8	ENSMUSG00000036251.16	+	0	0	0.0592015	0.0482151	0	0	0.0108284	0.023601	0	0.0123361	0.032001	0	0	0.0526068
chr1	88347489	88352930	4930453O03Rik	ENSMUSG00000085420.1	-	0	0	0	0	0	0	0	0	0	0	0	0	0	0
chr1	88406961	88426438	Spp2	ENSMUSG00000026295.12	+	0	0	0	0	0	0	0	0	0	0	0	0	0	0
chr1	88443969	88462608	Gm29538	ENSMUSG00000099553.1	-	0	0	0	0	0	0	0	0	0	0	0	0	0	0
chr1	88459683	88465558	Gm28888	ENSMUSG00000100908.1	+	0.779179	0.16163	0	0	1.18835	2.2305	0.122138	0.366309	1.40296	0.71711	0	0.744462	0.798321	2.80484
chr1	88499871	88510066	Glrp1	ENSMUSG00000062310.7	-	0	0.0275961	0	0	0	0	0	0	0	0	0	0	0	0
chr1	88551517	88562167	Gm19589	ENSMUSG00000100798.1	+	0	0	0	0	0	0	0.0442202	0.043337	0	0	0	0.0467102	0	0
chr1	88653085	88654845	Gm38130	ENSMUSG00000104057.1	+	0	0	0	0	0	0	0	0	0	0	0	0	0	0
chr1	88656308	88658100	Gm29336	ENSMUSG00000100367.1	+	0	0	0	0	0	0	0	0	0	0	0	0	0	0
chr1	88673125	88702221	Arl4c	ENSMUSG00000049866.12	-	5.90173	6.82348	7.78084	6.5698	5.32198	6.1068	6.49472	6.07041	7.24867	7.50047	9.20355	8.76644	5.0222	5.85169
chr1	88722366	88722824	Gm29335	ENSMUSG00000101736.1	-	0	0	0	0	0	0	0	0	0	0	0	0	0	0
chr1	88754890	88755736	Platr5	ENSMUSG00000097398.2	+	12.5924	14.5107	28.6812	26.9147	45.1521	63.7102	14.5187	11.1344	2.83381	8.74977	14.0901	17.4157	19.861	33.1584
chr1	88868475	88875410	Gm29337	ENSMUSG00000099848.1	-	0	0	0	0	0	0	0	0	0	0	0	0	0	0
chr1	88932319	88933573	Gm4753	ENSMUSG00000101333.1	+	0	0	0	0	0	0	0	0	0	0	0	0	0	0
chr1	89016113	89022210	1700067G17Rik	ENSMUSG00000099378.1	+	0	0	0	0	0	0	0	0	0	0	0	0	0	0
chr1	89048974	89049216	Gm18699	ENSMUSG00000099544.1	+	0	0	0	0.324938	0	0	0	0.128512	0.255838	0	0	0.292889	0	0.213193
chr1	89070415	89155068	Sh3bp4	ENSMUSG00000036206.12	+	24.5935	23.3591	36.2268	27.2027	35.5407	41.1681	16.689	13.7685	22.699	20.9413	24.4887	22.6111	32.9723	31.9473
chr1	89097073	89098818	Gm38312	ENSMUSG00000102700.1	+	0.200057	0.0198374	0.335743	0.184048	0.0509847	0.133048	0.0416277	0.027027	0.176251	0.209595	0.13039	0.11321	0.050597	0.12635
chr1	89256182	89256981	Gm5259	ENSMUSG00000102083.1	-	0.102066	0	0	0.0312775	0.060724	0.0319129	0.030978	0	0.0353515	0	0	0	0	0
chr1	89302719	89358144	Gm28342	ENSMUSG00000101288.1	-	0	0	0	0	0	0	0	0	0	0	0	0	0	0
chr1	89360342	89406133	C030007H22Rik	ENSMUSG00000099938.1	-	0	0	0	0	0	0	0	0	0	0	0	0	0	0
chr1	89454806	89897617	Agap1	ENSMUSG00000055013.15	+	51.6202	37.0363	67.7129	39.605	57.3638	33.1786	24.6963	22.3603	31.4557	39.061	33.8285	29.6424	22.5223	34.2638
chr1	89483438	89485821	Gm37297	ENSMUSG00000104114.1	+	1.86417	0.696555	4.0668	2.65789	2.01185	1.76263	1.13803	2.15888	0.921315	1.74508	2.66414	2.50128	1.39948	3.4506
chr1	89563360	89563474	Gm25180	ENSMUSG00000088371.1	+	0.0256187	0	0.0271649	0.778478	1.17435	0.0630016	0.438065	0.561208	0.659683	0.218937	1.05736	0.762186	0.536693	2.16429
chr1	89568765	89576602	Gm28499	ENSMUSG00000101662.1	+	0.902449	0.322701	1.35557	1.50035	2.00518	1.45668	0.152808	0.621132	0.45535	0.922008	1.32534	1.0206	0.808556	1.13241
chr1	89650529	89683908	4933400F21Rik	ENSMUSG00000102009.6	-	0	0	0	0	0	0	0	0	0	0	0	0	0	0
chr1	89684802	89685112	Gm26037	ENSMUSG00000088775.1	+	2.09362	0.56097	3.54291	1.77277	3.63643	0.657832	0.608098	1.86099	0.656841	1.5157	1.85599	1.3155	0.983613	0.934287
chr1	89825481	89827525	Gm37521	ENSMUSG00000103252.1	+	1.31556	0.242863	2.2905	1.21014	1.72546	0.966511	0.687877	0.768217	0.336116	0.921509	0.966287	1.59767	0.915836	0.883348
chr1	89927956	89931179	Gbx2	ENSMUSG00000034486.8	-	62.8271	97.7743	129.544	120.92	111.211	142.933	69.0061	65.5308	83.4862	50.6229	139.458	70.5615	102.179	75.6218
chr1	89930234	89933290	D130058E05Rik	ENSMUSG00000092627.2	+	11.3723	8.27939	10.0186	7.40024	7.71812	8.80242	3.35896	4.0534	8.18797	6.74328	7.18693	5.15685	5.14737	3.66214
chr1	89950220	90014666	Asb18	ENSMUSG00000067081.12	-	0.101572	0.0781185	0.0975283	0.0844446	0.0323281	0.11238	0.0370816	0.021455	0.0396835	0.0707171	0.0625877	0	0	0
chr1	90042132	90153401	Iqca	ENSMUSG00000026301.16	-	0.0938756	0.40122	0.436311	0.688862	1.56932	2.42372	0.720241	0.403456	0.203118	0.149828	0.580885	1.59923	2.12864	1.194
chr1	90153628	90159462	4930434B07Rik	ENSMUSG00000100850.1	+	0	0	0	0	0	0	0.0981813	0	0	0	0	0	0.076893	0
chr1	90203980	90216751	Ackr3	ENSMUSG00000044337.5	+	0.987066	0.677611	0.49796	0.518964	2.882	2.3678	1.81508	1.02652	1.19824	2.03138	0.581113	0.589016	2.62699	3.96156
chr1	90227160	90228526	Gm38277	ENSMUSG00000104087.1	-	0	0	0	0	0	0	0	0	0	0	0	0	0	0
chr1	90255276	90260120	Gm28721	ENSMUSG00000101951.1	-	0	0	0	0	0	0	0	0	0	0	0	0.078049	0	0
chr1	90280458	90283912	Gm28723	ENSMUSG00000101028.1	+	0.650466	0.158559	0.319659	0.254975	0.268376	0.130969	0.213078	0.256026	0	0.337116	0.18049	0.301105	0.160472	0
chr1	90327312	90327418	Gm27648	ENSMUSG00000098368.1	+	0	0	0	0	0	0	0	0	0	0	0	0	0	0
chr1	90453394	90454501	Gm28722	ENSMUSG00000101997.1	-	0	0	0	0	0	0	0	0	0	0	0	0	0	0
chr1	90520496	90523297	Gm35048	ENSMUSG00000103292.1	+	0.326708	0.19979	0.507272	0.238338	0.260581	0.106136	0.223579	0.293636	0.441858	1.07878	0.785698	0.648648	0.545963	0.293812
chr1	90602981	90613341	Cops8	ENSMUSG00000034432.11	+	78.494	49.8151	90.9318	71.1444	114.306	108.119	40.1604	35.4294	51.892	66.4877	62.0474	51.6596	84.3036	82.0093
chr1	90675161	90679793	Gm9991	ENSMUSG00000056128.3	+	0	0	0	0	0	0	0	0	0	0	0	0	0	0
chr1	90765923	90843971	Col6a3	ENSMUSG00000048126.16	-	0.56014	0.283678	0.759263	0.398496	0.626727	0.363881	0.0971879	0.047938	0.256438	0.361827	0.220236	0.595518	0.253285	0.301868
chr1	90837275	90839133	Gm36970	ENSMUSG00000103061.1	-	0.185201	0	0	0.0448676	0	0	0.0111452	0	0	0	0	0	0	0
chr1	90870583	90871419	4930474B08Rik	ENSMUSG00000103978.1	-	0	0	0.0879751	0	0	0	0	0	0.0408665	0	0	0	0	0.0717609
chr1	90915085	90951142	Mlph	ENSMUSG00000026303.6	+	0.954801	0.580386	0.708074	0.223832	0.779594	0.259497	0.124402	0.116764	0.687041	2.19413	0.154559	0.314056	0.258556	0.448691
chr1	90953108	90954027	Prlh	ENSMUSG00000090550.2	+	0	0	0	0	0	0	0	0	0	0	0	0	0	0
chr1	90958133	90969661	Rab17	ENSMUSG00000026304.13	-	0.40434	0.111079	0.293697	0.0701532	0.321297	0.278865	0.23908	0.270512	0.322383	0.574097	0.127442	0.129525	0.14646	0.355927
chr1	90974459	90975260	Gm28199	ENSMUSG00000100791.1	-	0	0	0	0	0	0	0	0	0.0487762	0	0	0	0	0
chr1	90998737	91128944	Lrrfip1	ENSMUSG00000026305.15	+	22.8823	12.8933	29.6472	18.4606	26.0445	15.9011	15.5036	13.5875	18.2567	17.7243	14.1849	12.3732	13.1557	15.6816
chr1	91145089	91170795	Rbm44	ENSMUSG00000070732.2	+	12.3103	10.9671	17.3761	13.8651	9.76331	9.74276	7.62176	8.75515	7.93951	6.52339	6.04653	7.22707	5.61782	4.3745
chr1	91171429	91172148	Gm7776	ENSMUSG00000100018.1	-	0.0356596	0	0	0	0	0	0	0	0	0	0	0	0	0.0297202
chr1	91179822	91225196	Ramp1	ENSMUSG00000034353.14	+	0	0	0	0.111689	0.043669	0	0.0496259	0	0	0	0.0632403	0.0281468	0	0.088483
chr1	91250304	91290337	Ube2f	ENSMUSG00000034343.14	+	62.6056	34.9386	99.4448	69.5585	113.181	109.98	31.2393	31.0211	34.8805	44.6974	53.6883	47.2472	75.9009	71.6158
chr1	91296045	91296936	Gm7785	ENSMUSG00000083064.1	+	4.17139	1.81773	5.96163	3.37436	5.7236	2.00368	1.79542	2.18611	1.70055	2.43588	2.40999	2.64108	3.03344	4.14334
chr1	91297203	91304405	Gm26683	ENSMUSG00000097285.1	-	0	0	0	0	0	0	0	0	0	0	0	0	0	0
chr1	91298338	91321075	Scly	ENSMUSG00000026307.12	+	25.6286	13.0416	27.44	16.4918	26.0277	19.5873	13.6124	12.3906	16.9378	27.4956	16.4898	17.9281	20.9049	20.9175
chr1	91305092	91321101	Gm17090	ENSMUSG00000090322.1	-	0.573876	0	0	0	0.416187	0	0	0	0	0	0	0	0	0
chr1	91322075	91348306	Espnl	ENSMUSG00000049515.12	+	0.400714	0.133239	0.297841	0.138477	0.421645	0.156565	0.089163	0.113367	0.169334	0.481412	0.283576	0.177688	0.274172	0.776182
chr1	91351016	91362416	Klhl30	ENSMUSG00000026308.8	+	0.26338	0.20849	0.321883	0.208363	0.261691	0.235324	0.0293949	0.03963	0.230127	0.0965645	0.0478106	0.0658741	0.200241	0.17002
chr1	91366430	91374217	Erfe	ENSMUSG00000047443.14	+	3.08412	1.04349	3.34433	2.35988	4.81173	2.36275	1.33064	1.19733	0.761625	1.4207	1.21736	1.20501	1.35703	3.20791
chr1	91373861	91398815	Ilkap	ENSMUSG00000026309.14	-	93.7626	55.5847	102.061	65.3677	111.38	88.4253	40.7661	38.92	51.7978	66.7256	60.0075	55.4135	78.9182	73.2931
chr1	91404879	91406029	1700020N18Rik	ENSMUSG00000100253.1	-	0	0	0	0	0	0	0	0	0	0	0	0	0	0
chr1	91411483	91414038	Hes6	ENSMUSG00000067071.8	-	11.9168	6.55624	11.9859	7.81912	15.0664	10.1849	5.81658	4.7468	5.91881	7.21928	6.95963	5.65125	10.3814	13.2879
chr1	91415982	91459324	Per2	ENSMUSG00000055866.9	-	2.0944	0.673384	2.89701	1.83776	0.856323	0.503042	2.27049	1.90651	1.18999	1.79504	2.45969	2.26819	0.929153	1.24502
chr1	91469906	91470098	Gm28381	ENSMUSG00000101911.1	-	0	0.132794	0	0	0	0	0	0	0	0	0	0	0	0
chr1	91483024	91484774	Gm28382	ENSMUSG00000100151.1	+	0	0	0	0	0	0.0401019	0	0	0	0	0	0	0	0
chr1	91487729	91490009	Gm19085	ENSMUSG00000101958.1	-	0	0	0	0	0	0.0473931	0	0	0	0	0	0	0.032661	0
chr1	91494647	91529307	Traf3ip1	ENSMUSG00000034292.13	+	25.0935	17.551	33.6982	23.1685	28.2098	24.1629	13.8254	12.8819	17.7391	22.8917	21.0707	18.034	23.0448	25.0668
chr1	91540544	91559589	Asb1	ENSMUSG00000026311.16	+	15.6556	11.0294	15.9282	9.40116	22.1701	18.6638	4.6589	5.37893	11.2912	14.864	10.9644	10.4966	15.7599	17.9438
chr1	91611406	91624500	Gm28380	ENSMUSG00000101705.1	+	0	0	0	0	0	0.473145	0	0	0	0	0.0895082	0.0818848	0	0
chr1	91798528	91802937	Gm29100	ENSMUSG00000100980.1	-	0	0	0	0	0	0	0	0.011519	0.0228789	0	0	0	0	0
chr1	91801461	91848028	Twist2	ENSMUSG00000007805.4	+	0	0.0515389	0.292557	0.107784	0	0	0.119598	0.175374	0	0.0264517	0.0729732	0.073872	0	0
chr1	91822515	91823985	Gm29101	ENSMUSG00000101414.1	+	0	0.0228991	0.0543045	0	0	0	0	0	0	0	0.0500328	0	0	0
chr1	91916260	91919551	Gm37600	ENSMUSG00000102745.1	+	0	0	0.172436	0.0503362	0.126318	0.0308109	0.0254225	0	0.0222895	0	0.0176452	0.0216928	0.0637767	0.0228063
chr1	91928779	92195699	Hdac4	ENSMUSG00000026313.16	-	37.3296	19.9561	48.9143	32.3838	41.4802	27.8352	24.9846	24.5239	25.6778	31.5785	32.4457	33.3626	27.7457	30.217
chr1	91975987	91981564	Gm37048	ENSMUSG00000103101.1	+	0	0	0.034162	0.0489457	0	0.0175655	0.0287697	0	0.00602981	0	0.0135032	0.0404186	0	0.0358044
chr1	91989051	91992628	Gm26720	ENSMUSG00000096941.1	+	0	0	0.0279553	0	0	0	0	0	0.00726302	0	0.00512009	0	0	0
chr1	92019592	92022097	Gm37036	ENSMUSG00000102565.1	-	1.59539	0.578929	3.81397	2.0486	2.42218	1.33884	1.03408	1.48051	0.647014	0.987396	1.48709	1.59744	1.03581	2.4274
chr1	92324510	92329888	Gm29099	ENSMUSG00000101265.1	+	0	0	0	0	0	0	0	0	0	0	0.0942483	0	0.0726982	0
chr1	92430121	92430532	Gm7837	ENSMUSG00000101522.1	-	0.379005	0.185732	1.22508	0.211895	0.530601	1.82298	0.254905	0.180903	0	0	0.546658	0.365785	0.938735	0.748986
chr1	92439010	92473860	Ndufa10	ENSMUSG00000026260.12	-	205.49	131.394	256.559	190.177	289.532	265.058	93.249	78.0907	122.435	150.979	143.075	109.202	182.687	184.336
chr1	92464483	92464542	Mir6900	ENSMUSG00000098288.1	-	1.34685	0.793284	2.35037	1.83962	1.77315	1.25926	0.281003	1.32548	0.191093	1.04907	1.47687	1.71959	1.42396	1.25761
chr1	92475925	92485113	Olfr1416	ENSMUSG00000067064.4	-	0	0	0	0	0.00172548	0	0	0	0	0	0	0	0	0
chr1	92489101	92496101	Olfr1415	ENSMUSG00000057464.4	-	0	0	0	0	0.00173111	0	0	0	0	0	0	0	0	0
chr1	92506366	92518661	Olfr1414	ENSMUSG00000042849.11	-	0	0	0	0	0	0	0	0	0	0	0	0	0	0
chr1	92571322	92574397	Olfr1413	ENSMUSG00000058904.3	+	0	0	0	0	0	0	0	0	0	0	0	0	0	0
chr1	92572374	92572749	1700054K02Rik	ENSMUSG00000097001.1	-	0	0	0	0	0	0	0	0	0	0	0	0	0	0
chr1	92574614	92574796	Gm28478	ENSMUSG00000099363.1	+	0	0	0	0	0	0	0	0	0	0	0	0	0	0
chr1	92585779	92591375	Olfr1412	ENSMUSG00000046300.4	+	0	0	0	0	0	0	0	0	0	0	0	0	0	0
chr1	92589872	92589917	Gm44098	ENSMUSG00000107778.1	+	0	0	0	0	0	0	0	0	0	0	0	0	0	0
chr1	92594411	92597753	Olfr1411	ENSMUSG00000062497.3	+	0	0	0	0	0	0	0	0	0	0	0	0	0	0
chr1	92595365	92595476	Gm44099	ENSMUSG00000108131.1	+	0	0	0	0	0	0	0.377251	0	0	0	0	0	0	0
chr1	92605782	92614806	Olfr1410	ENSMUSG00000063583.6	+	0.038494	0.00692821	0.0590571	0	0.0907609	0.0175821	0	0.016152	0.0145361	0.0339683	0.0137874	0.033443	0.0965939	0.0546039
chr1	92617788	92623412	Olfr12	ENSMUSG00000061616.5	+	0.112639	0.0359276	0	0	0	0.0486258	0	0	0.00776634	0.022876	0	0	0	0.0632932
chr1	92637145	92641985	Cops9	ENSMUSG00000073616.10	-	99.4272	80.1134	165.666	123.002	225.269	201.028	63.7045	61.5606	82.1824	96.9616	93.5565	65.3717	162.144	123.233
chr1	92644218	92648841	Otos	ENSMUSG00000044055.5	-	0	0	0	0	0	0	0	0.015875	0	0	0.039021	0	0.0243369	0
chr1	92714234	92717202	Gm29483	ENSMUSG00000100546.1	-	0	0	0	0	0	0	0	0	0	0	0	0	0	0.21208
chr1	92759213	92760480	Gm29482	ENSMUSG00000099665.1	-	0	0	0	0	0	0	0	0	0	0	0	0	0	0
chr1	92820958	92837896	Gm29481	ENSMUSG00000100781.1	-	0	0	0	0	0	0	0	0	0	0	0	0	0	0
chr1	92831645	92860779	Gpc1	ENSMUSG00000034220.7	+	22.7467	11.6048	27.04	12.9947	35.729	23.1689	11.3449	10.4904	11.2585	14.4564	12.6102	15.512	19.1359	26.3844
chr1	92842177	92848771	Gm29480	ENSMUSG00000101995.1	-	0	0	0	0	0	0	0	0	0.0413354	0	0.060681	0	0.0654656	0
chr1	92850378	92850443	Mir149	ENSMUSG00000065470.1	+	0	0	0.216375	0	0	0	0	0.126176	0	0	0	0.141128	0	0
chr1	92859803	92902906	Ankmy1	ENSMUSG00000034212.14	-	0.89735	0.529544	0.994756	0.530361	0.681641	0.543697	0.0939606	0	0.175822	0.382894	0.151813	0.294102	0.397759	0.355815
chr1	92906981	92908435	Dusp28	ENSMUSG00000047067.7	+	6.08085	4.02044	8.78518	6.92856	11.2153	8.33589	2.38119	2.09187	3.16541	5.41365	5.22435	4.05568	5.55931	7.61752
chr1	92908378	92910764	5033417F24Rik	ENSMUSG00000097251.2	-	0.517898	0.296086	0.939487	0.373661	0.536439	0.27749	0.16972	0.10172	0.224543	0.726908	0.216232	0.3608	0.194465	0.724962
chr1	92910783	92924384	Rnpepl1	ENSMUSG00000026269.14	+	30.753	14.261	23.0943	12.1277	20.3201	12.1363	6.41979	5.48487	17.1934	25.7256	8.73274	9.75053	10.3385	13.9818
chr1	92933526	92950590	9430060I03Rik	ENSMUSG00000100632.1	-	1.62356	1.17433	3.43173	1.94903	0.801507	1.0352	1.09226	1.00047	0.661242	1.22869	0.950978	0.990261	0.652648	0.950866
chr1	92934376	92947941	Capn10	ENSMUSG00000026270.11	+	33.7523	15.9188	52.6924	31.0307	47.778	35.7719	20.3644	19.1795	23.1596	25.3212	29.35	27.1237	35.5848	36.2138
chr1	92950865	92986391	Gpr35	ENSMUSG00000026271.15	+	0.924866	0.0854457	1.86841	0.724924	0.976	0.556379	0.762793	0.810597	0.418166	0.665925	0.699511	0.127929	0.0686913	0.0945187
chr1	92999396	93002771	Gm18697	ENSMUSG00000100021.1	-	0	0	0	0	0	0	0	0	0	0	0	0	0	0
chr1	93006334	93012269	Aqp12	ENSMUSG00000045091.4	+	0	0	0	0	0	0	0	0	0	0	0	0	0	0
chr1	93015464	93101951	Kif1a	ENSMUSG00000014602.15	-	0.983033	0.348596	4.32505	1.16168	2.93251	0.906103	5.21269	3.47953	0.2773	1.42173	0.942018	1.32965	0.807538	2.68842
chr1	93122931	93124103	Gm28086	ENSMUSG00000101378.1	-	0	0	0	0	0.884237	0	0	0	0	0.113622	0	0	0.210854	0
chr1	93135240	93145421	Agxt	ENSMUSG00000026272.6	+	0.314922	0	0.146553	0.0920187	0.460456	0.26124	0	0	0	0	0	0	0.0954518	0
chr1	93151349	93160948	2310007B03Rik	ENSMUSG00000034159.12	-	0.0399112	0	0.0580412	0.0861045	0	0.103695	0.0952505	0.018564	0	0.0800076	0	0	0.102461	0.199867
chr1	93168725	93231072	Crocc2	ENSMUSG00000084989.3	+	8.45507	8.18798	15.2973	15.1717	8.29181	9.38817	8.68914	8.34087	8.18957	7.97589	23.3593	18.3483	8.92308	10.8829
chr1	93235841	93301065	Sned1	ENSMUSG00000047793.13	+	23.8089	27.626	33.4063	36.2459	21.2913	23.4281	10.8358	10.6899	23.3727	19.1496	39.4911	30.0291	14.2458	15.0869
chr1	93274549	93274610	Mir6901	ENSMUSG00000098997.1	+	0.835097	0.921317	2.82197	1.27818	1.11274	1.36351	0.773293	0.597753	0.372986	0.0282034	2.50132	1.93406	0.991253	0.339099
chr1	93299211	93305915	Mterf4	ENSMUSG00000026273.13	-	45.9407	32.8531	55.0768	34.9679	57.9981	56.0734	22.4881	22.4089	36.467	47.2114	36.4583	32.9638	46.9136	50.9296
chr1	93305964	93317309	Gm28535	ENSMUSG00000101172.1	+	0.876709	0.125423	1.29418	1.31354	0.576727	0	0.379331	0.20089	0.156556	0.371824	0	0	0.354901	0.518147
chr1	93306694	93307239	Gm7867	ENSMUSG00000100351.1	-	5.61612	2.87433	10.0336	2.59275	7.81935	3.07218	1.59389	2.04091	2.19619	3.49669	3.60402	4.62496	3.92411	5.82018
chr1	93308770	93343482	Pask	ENSMUSG00000026274.11	-	62.8134	34.2304	78.2822	50.1146	65.927	58.1943	28.4228	26.5753	33.8277	39.9333	39.8349	37.7384	45.055	46.0556
chr1	93342854	93373489	Ppp1r7	ENSMUSG00000026275.13	+	47.9002	29.8258	54.995	36.5412	52.4557	50.8119	19.7636	18.0979	28.7906	39.8257	33.0427	30.7127	40.677	42.115
chr1	93346092	93346155	Mir6902	ENSMUSG00000106302.1	+	4.62979	0.623566	3.6678	3.70559	4.57329	3.22361	1.26325	0.715654	0.991291	0.73763	2.26531	2.43684	1.93295	2.62197
chr1	93352158	93352285	Mir6345	ENSMUSG00000098689.1	+	1.72631	0.657891	2.57652	1.68772	2.04944	1.28567	0.650667	0.847399	1.09729	1.15835	1.07881	1.03929	3.0384	2.36094
chr1	93363255	93363357	Gm26446	ENSMUSG00000064389.1	+	4.65431	0.227499	10.7409	4.96402	1.34419	1.58433	1.79271	2.38509	0.994421	5.4287	2.83665	2.79643	2.38642	1.06425
chr1	93373930	93404303	Ano7	ENSMUSG00000034107.10	+	0.546219	0.331638	0.435184	0.479012	1.11659	0.78279	0.320595	0.2721	0.225399	0.51868	0.519496	0.21041	0.690718	0.848741
chr1	93405940	93478815	Hdlbp	ENSMUSG00000034088.15	-	355.246	234.973	480.923	338.186	603.004	547.869	167.34	144.407	234.664	302.1	262.298	220.726	413.092	455.076
chr1	93421700	93422488	Gm17415	ENSMUSG00000090489.3	+	0.00470082	0.00620621	0.0259819	0	0.0311713	0.0479892	0.0787499	0	0.00759857	0.0115242	0.0149059	0.0490662	0.00694978	0.0414538
chr1	93478964	93510260	2002-09-01	ENSMUSG00000026276.20	+	120.082	66.4628	167.139	105.025	196.135	275.895	60.1311	62.6564	82.9337	128.697	126.842	73.1981	151.716	171.469
chr1	93478993	93509733	2002-09-01	ENSMUSG00000116048.1	+	160.039	92.5281	159.082	125.326	267.185	107.706	54.7868	50.3636	118.808	142.759	67.1486	112.822	180.082	183.249
chr1	93512079	93621976	Farp2	ENSMUSG00000034066.13	+	10.8157	5.1326	10.0392	6.99373	7.35931	5.5106	3.62019	3.13305	6.64404	7.76926	5.58077	5.30363	4.38421	5.35428
chr1	93531815	93534202	Gm37250	ENSMUSG00000103854.1	+	0.339461	0.156848	0.538592	0.238094	0.421307	0.349769	0.132616	0.177415	0.139479	0.360088	0.332112	0.350548	0.196382	0.190532
chr1	93619751	93658659	Stk25	ENSMUSG00000026277.14	-	82.5691	42.4556	99.3106	63.6489	85.105	59.5297	35.9294	33.5046	43.5279	51.5535	49.8541	50.3154	43.4593	54.2804
chr1	93635193	93636509	Gm28536	ENSMUSG00000100927.1	+	0.333542	0	0.154607	0.0386771	0.297365	0.144763	0.0849723	0.017999	0	0	0.104074	0	0.21634	0
chr1	93685660	93695764	Bok	ENSMUSG00000026278.14	+	14.0843	8.59257	27.5409	16.9144	35.453	31.6652	9.11877	8.06024	3.63694	2.75388	9.536	9.40169	13.4267	16.4362
chr1	93701935	93754864	Thap4	ENSMUSG00000026279.14	-	67.4842	34.1875	73.4097	64.9346	83.2883	70.551	28.3194	22.3141	30.28	52.0395	44.3898	41.473	35.9675	51.8853
chr1	93731104	93751072	Gm10550	ENSMUSG00000101952.1	+	0.547676	0.479917	0	0.334754	1.2187	0.470231	0.290439	0	0.268736	0.221757	0.552404	0.421265	0.122105	0
chr1	93751500	93790610	Atg4b	ENSMUSG00000026280.17	+	95.2513	32.6733	95.8372	61.3987	63.7962	43.2097	24.5272	21.7715	34.8039	62.6209	34.5777	38.4399	31.6209	39.2984
chr1	93792576	93801934	Dtymk	ENSMUSG00000026281.15	-	362.753	251.541	534.519	369.179	586.795	619.4	209.517	206.241	237.997	257.764	336.222	275.956	471.911	441.529
chr1	93803965	93822101	Ing5	ENSMUSG00000026283.13	+	93.1428	49.5865	98.0239	65.7076	88.3439	78.1138	40.1772	35.6304	55.1049	80.5437	58.3529	55.6605	69.0279	77.9497
chr1	93808570	93808671	Gm22089	ENSMUSG00000088961.1	-	0	0	0	0	0	0	0	0	0	0	0	0	0	0
chr1	93824909	93852348	D2hgdh	ENSMUSG00000073609.9	+	16.0749	8.11743	20.3196	12.2744	10.1921	10.0007	8.12143	6.4639	9.91202	12.2244	9.49615	11.1614	7.94292	11.874
chr1	93861306	93876494	Gal3st2	ENSMUSG00000094651.2	+	0.0708476	0.0288094	0.146617	0.0152915	0.0409978	0	0.0391186	0.033311	0	0.0760908	0	0.0111839	0.0424629	0.0973708
chr1	93906244	93916768	Gm18666	ENSMUSG00000101660.1	+	6.08466	3.34112	6.91165	5.02651	3.77361	3.78356	2.86385	2.20053	4.80781	5.53429	3.66743	3.7667	3.47829	4.85311
chr1	93918311	93942650	Gal3st2b	ENSMUSG00000093805.7	+	0.339266	0.124189	0.413377	0.27617	0.234778	0.102037	0.0494567	0.117562	0.154558	0.322896	0.124045	0.183674	0.127121	0.300561
chr1	93975353	93985816	Gm7889	ENSMUSG00000099624.1	+	5.9772	3.01504	4.96405	2.98241	2.7034	3.76631	1.63536	1.55635	3.633	7.19648	3.95001	4.22467	2.97948	5.71307
chr1	93990509	94017147	Gal3st2c	ENSMUSG00000073608.4	+	0.118855	0.0476751	0.132349	0.0845966	0.0909101	0.105747	0.0483767	0.051345	0.131405	0.286027	0.128552	0.112118	0.171703	0.269329
chr1	94020451	94028334	Neu4	ENSMUSG00000034000.15	+	0	0	0	0	0	0.0229496	0	0	0	0.0232022	0	0	0	0.0376348
chr1	94038305	94052553	Pdcd1	ENSMUSG00000026285.7	-	0	0	0	0.105312	0	0.0495211	0.0298969	0.052749	0.0225749	0	0.120523	0.0960431	0.0628457	0.250154
chr1	94204417	94205259	Gm7891	ENSMUSG00000100990.1	+	0	0	0	0	0	0	0	0.022968	0	0	0	0	0	0
chr1	94468715	94469887	Gm7895	ENSMUSG00000100347.1	-	11.7551	7.05395	11.0529	6.7836	12.0778	9.69373	4.45979	4.08225	9.14017	11.3711	8.6258	7.82833	10.9786	12.269
chr1	94615636	94615704	Gm23389	ENSMUSG00000077413.1	-	0	0	0	0	0	0	0	0	0	0	0	0	0	0
chr1	94797083	94802472	4930440C22Rik	ENSMUSG00000100518.1	+	0	0	0	0	0	0	0	0	0	0.107948	0	0	0	0
chr1	95039934	95040043	Gm23181	ENSMUSG00000089310.1	-	0	0	0	0	0	0	0	0	0	0	0	0	0	0
chr1	95255963	95256810	Gm5264	ENSMUSG00000099592.1	-	0.0231621	0.0479248	0.00947213	0	0.197451	0	0	0	0	0.115464	0.0139328	0.0898439	0.0114422	0
chr1	95313623	95335284	Fam174a	ENSMUSG00000051185.9	+	7.37667	3.56967	8.3655	5.13733	6.29368	4.30926	2.00271	2.53956	4.90928	5.993	3.20363	3.40603	2.87266	3.50223
chr1	95328681	95331218	BC055308	ENSMUSG00000103973.1	+	0.527357	0.0762416	0.527508	0.367308	0.219161	0.143004	0.209138	0.28661	0.217595	0.511033	0.259723	0.140777	0.221624	0.148506
chr1	95498621	95499151	Gm15427	ENSMUSG00000081051.4	+	198.384	219.071	236.253	259.614	209.029	215.767	162.728	143.86	191.793	288.794	266.75	144.8	194.117	148.176
chr1	95587682	95667571	St8sia4	ENSMUSG00000040710.10	-	0.678177	1.20542	1.9942	1.45163	0.562732	0.922885	0.167265	0.429608	0.71057	0.392177	1.17967	0.68328	0.357618	0.418709
chr1	95646774	95648508	Gm37642	ENSMUSG00000103197.1	-	0.0509424	0.0237405	0.126809	0.0940655	0	0.0596552	0.0702486	0.032038	0.0167415	0.0149145	0	0.0349645	0.0430287	0.163577
chr1	95701184	95716518	4930598F16Rik	ENSMUSG00000100777.1	-	0.455734	0.385135	0	0.755535	0	0.564877	0.0691354	0.07578	0.286764	0.096038	0.208303	0.471388	0.229851	0.286609
chr1	95738196	95740293	Gm37761	ENSMUSG00000102718.1	+	0	0	0	0	0	0	0	0	0	0	0	0	0	0
chr1	95832129	95832235	Gm22360	ENSMUSG00000095955.1	-	3.26878	0.955819	2.36065	0.244248	1.18498	0.438508	0.206552	0	1.57577	2.17004	0.736136	0.953097	3.10828	3.64879
chr1	95990659	96021758	1700063A18Rik	ENSMUSG00000100062.1	-	0	0	0	0	0	0	0	0	0	0	0	0	0	0
chr1	96266853	96266941	Gm24586	ENSMUSG00000080345.3	-	0	0	0	0	0	0	0	0	0	0	0	0	0	0
chr1	96303146	96303255	Gm22917	ENSMUSG00000096585.1	+	0	0	0	0	0	0	0	0	0	0	0	0	0	0
chr1	96313242	96315535	Gm37076	ENSMUSG00000102658.1	+	0	0	0	0	0	0	0	0	0	0	0	0	0	0
chr1	96543059	96556703	Gm29601	ENSMUSG00000100336.1	-	0	0	0	0	0	0	0	0	0	0	0	0	0	0
chr1	96612057	96662573	4930533P14Rik	ENSMUSG00000100589.1	-	0	0	0	0	0	0	0	0	0	0	0	0	0	0
chr1	96617099	96617205	Gm26245	ENSMUSG00000095610.1	+	0	0	0	0	0	0	0	0	0	0	0	0	0	0
chr1	96645420	96646170	Gm1833	ENSMUSG00000100362.1	+	0	0.0593221	0	0	0	0.0141645	0	0	0	0	0.0646033	0.0808953	0	0.0407339
chr1	96762031	96762158	Gm26078	ENSMUSG00000077255.1	+	0	0	0	0	0	0	0	0	0	0	0	0	0	0
chr1	96816270	96872171	Slco4c1	ENSMUSG00000040693.7	-	11.4896	3.84203	10.5137	6.65019	13.5344	10.4418	3.63011	2.97977	3.87997	6.85773	4.09882	4.60604	5.37414	9.90684
chr1	96871126	96907796	Panct2	ENSMUSG00000097814.5	+	18.0238	8.67878	17.1715	10.3068	8.99879	11.2007	6.09114	6.021	8.65824	12.0234	8.29615	10.6254	7.45427	7.83649
chr1	96906176	96997577	Slco6b1	ENSMUSG00000045463.15	-	0	0	0	0	0	0	0	0	0	0	0	0	0	0
chr1	97001820	97002783	Gm9499	ENSMUSG00000097480.1	-	0	0	0	0	0	0	0	0	0	0	0	0	0	0
chr1	97024516	97025565	Gm28901	ENSMUSG00000100454.1	-	1.06117	0.454424	2.17461	0.557868	3.87156	0.820615	0.322644	0.241805	0.407082	0.418775	0.461936	1.76155	0.576363	4.32247
chr1	97024681	97025928	Gm6430	ENSMUSG00000044757.7	+	224.905	168.409	324.496	227.116	367.335	329.646	137.073	118.407	153.541	177.412	229.553	172.328	254.676	277.897
chr1	97059038	97128301	Slco6c1	ENSMUSG00000026331.13	-	0	0	0	0	0	0	0	0	0	0	0	0	0	0
chr1	97162860	97310664	Gm7133	ENSMUSG00000100484.1	+	0	0	0	0	0	0	0	0	0	0	0	0	0	0
chr1	97346475	97573015	Gm7135	ENSMUSG00000101348.6	+	0	0	0.0435733	0	0	0	0	0	0	0	0	0	0.0638062	0.0600653
chr1	97544264	97545448	Gm37171	ENSMUSG00000103179.1	-	0	0	0.0248545	0	0	0	0	0	0	0	0	0	0.0436683	0
chr1	97606318	97662074	D1Ertd622e	ENSMUSG00000044768.16	-	2.24743	2.71833	8.34901	3.62961	6.04438	7.88063	3.69025	2.81525	1.61592	1.82647	2.02187	1.36412	4.58435	2.77926
chr1	97706048	97770411	Ppip5k2	ENSMUSG00000040648.14	-	124.561	67.347	165.157	113.647	158.167	138.213	59.9761	55.434	61.9898	88.6822	79.9365	80.1682	99.0772	121.644
chr1	97770172	97793709	Gin1	ENSMUSG00000026333.14	+	29.4618	12.523	29.9444	19.0005	26.7573	23.7995	8.72735	9.89595	13.952	22.6155	12.4126	12.6141	19.0439	22.1024
chr1	97795114	98095646	Pam	ENSMUSG00000026335.16	-	9.87276	7.55958	15.13	8.23613	10.0402	9.56591	3.78232	4.23471	7.18521	8.83459	6.16148	7.99003	9.13667	8.08
chr1	97878382	97880065	Gm37140	ENSMUSG00000104140.1	-	0.626336	0.110665	0.455017	0.248475	0.138179	0.0904804	0.129794	0.093216	0.176227	0.286357	0.259447	0.105233	0.0560162	0.209549
chr1	97936400	97936711	Gm25413	ENSMUSG00000089169.1	+	0	0	0	0	0	0	0	0	0	0	0	0	0	0
chr1	97948901	97949389	Gm3531	ENSMUSG00000089782.1	-	22.8498	15.0562	33.6653	18.1772	41.399	35.2386	12.5569	12.4717	13.2253	24.0354	16.8963	15.7977	24.2406	35.5949
chr1	98031116	98057680	B230216N24Rik	ENSMUSG00000089706.7	-	1.51663	0.293486	2.11503	0.97371	0.837441	0.549646	0.490475	0.898653	0.486313	0.423887	0.629843	0.886059	0.764239	0.653758
chr1	98049822	98049928	Gm24465	ENSMUSG00000096085.1	+	0	0	0	0	0	0	0	0	0	0	0	0	0	0
chr1	98131456	98144655	1810006J02Rik	ENSMUSG00000100182.6	+	0	0	0	0	0	0.0584891	0	0	0.0306968	0	0	0	0	0
chr1	98173648	98190698	Gm29461	ENSMUSG00000100711.1	+	0	0	0.048944	0.0399466	0	0	0	0	0	0	0	0	0	0
chr1	98263523	98264506	Gm7952	ENSMUSG00000097608.1	+	0	0	0	0	0	0	0	0	0.0353443	0	0	0	0	0
chr1	98267151	98267438	Gm29462	ENSMUSG00000099634.1	+	0.377047	0.415075	1.25824	0.59081	1.0593	0.481565	0.457053	0.319875	0.123414	0.17606	0.699977	0.240491	0.694385	1.99955
chr1	98421124	98516991	Slco6d1	ENSMUSG00000026336.13	+	0.0249414	0	0	0	0	0	0	0	0.00908415	0	0	0	0	0.0388613
chr1	98457768	98459162	Gm3555	ENSMUSG00000089791.1	+	6.357	3.71929	7.52296	3.94621	7.20699	7.62998	2.16468	2.15049	3.91865	5.9051	3.93594	2.65526	5.87888	7.17336
chr1	98549451	98549560	Gm26134	ENSMUSG00000096193.1	+	0	0	0	0	0	0	0	0	0	0	0	0	0	0
chr1	98589517	98607384	Gm7967	ENSMUSG00000100009.6	+	0.190382	0.115968	0.100867	0.0330859	0.0281341	0.142804	0.0833163	0.045007	0.178444	0.164859	0.0901525	0.216187	0.270723	0.235055
chr1	98764841	98765554	Gm29460	ENSMUSG00000099686.1	+	0	0	0	0	0	0	0	0	0	0	0	0	0	0
chr1	99017364	99017463	Gm23434	ENSMUSG00000087804.1	+	0	0	0	0	0	0	0	0	0	0	0	0	0	0
chr1	99638396	99640241	Gm18248	ENSMUSG00000099453.1	-	0.191292	0	0	0.0405149	0.0710544	0.049153	0	0	0.172873	0.667936	0.115206	0.091729	0.132861	0
chr1	99772765	100485942	Cntnap5b	ENSMUSG00000067028.11	+	0	0.0222096	0	0.0138078	0	0	0.052182	0.015579	0	0	0.0117337	0.0157752	0	0.0174336
chr1	99790429	99791025	Tdpx-ps1	ENSMUSG00000082431.3	-	2.90252	0.977422	4.41189	0.785185	5.18668	1.29708	0.757418	0.954117	0.431798	1.55457	1.85455	1.15016	2.49948	5.09846
chr1	99847984	99850692	Gm37877	ENSMUSG00000104104.1	+	0	0	0	0	0	0	0	0	0	0	0	0	0	0
chr1	100006021	100006584	Gm19029	ENSMUSG00000100662.1	+	0.0315422	0.00448671	0.0293639	0.0284603	0.0143556	0	0	0	0	0	0.00407261	0	0.003059	0.0180458
chr1	100252917	100253048	Gm23602	ENSMUSG00000087883.1	-	0	0	0	0	0	0	0	0	0	0	0	0	0	0
chr1	100282329	100282643	Gm29668	ENSMUSG00000099835.1	-	2.17037	1.91744	2.82025	0.845852	5.29953	2.7487	1.79382	0.641271	0.780345	0.901054	3.0175	1.82877	2.2805	3.36791
chr1	100282791	100283280	Gm29667	ENSMUSG00000100794.1	+	0.25034	0.236517	0.213661	0.178489	0.206813	0.732849	0.179762	0.176408	0.340066	0.363302	0.585724	0.298807	0.399975	0.620869
chr1	100597075	100597627	Gm18700	ENSMUSG00000099427.1	+	0	0	0	0	0	0	0	0	0	0	0	0	0	0
chr1	100643582	100644248	Gm18185	ENSMUSG00000099892.1	+	0	0	0	0	0	0	0	0	0	0	0	0	0.21416	0
chr1	100653800	100654156	Gm29334	ENSMUSG00000100977.1	+	0	0	0	0	0	0	0	0	0	0	0	0	0.240076	0
chr1	100861793	100861901	Gm25537	ENSMUSG00000077039.1	+	0	0	0	0	0	0	0	0	0	0	0	0	0	0
chr1	101155809	101175202	Gm20268	ENSMUSG00000100684.1	+	0	0	0	0	0	0	0	0	0	0	0	0	0	0
chr1	101371628	101372076	Gm28801	ENSMUSG00000100088.1	+	0	0	0	0	0	0	0	0	0	0	0	0	0	0
chr1	101385886	101386590	Psmb6-ps2	ENSMUSG00000100222.1	+	0.0280596	0	0.0297515	0	0.076487	0.0729149	0.0204579	0	0	0.269832	0.0488796	0	0.0714886	0
chr1	101753814	101754543	Gm18969	ENSMUSG00000100065.1	-	0	0	0	0	0	0	0	0	0	0	0	0	0	0
chr1	101880506	101880741	Gm28188	ENSMUSG00000100349.1	-	0	0	1.0287	0.572549	0	0.0833269	0.0507841	0	0.188664	0.257824	0	0	0.780005	0
chr1	101892958	101895091	Gm28187	ENSMUSG00000099375.1	-	0.373752	0.264819	0.0811401	0.0265775	0.069205	0.673837	0.0604457	0.026926	0.685299	0.488485	0.557115	0.474307	0.825858	0.555718
chr1	102106449	102106580	Gm24122	ENSMUSG00000077295.1	-	0	0	0	0	0	0	0	0	0	0	0	0	0	0
chr1	102161367	102161939	Gm28623	ENSMUSG00000099770.1	+	0	0	0	0	0	0	0	0	0	0	0	0	0	0
chr1	102413923	102414021	Gm23036	ENSMUSG00000088510.1	-	0	0	0	0	0	0	0	0	0	0	0	0	0	0
chr1	102449353	102537656	Gm3116	ENSMUSG00000101890.1	+	0	0	0	0	0	0	0	0	0	0	0	0	0	0
chr1	102458656	102458922	Gm20281	ENSMUSG00000099989.1	-	0	0	0	0	0	0.573712	0.298236	0	0.0152688	0	0	0	0.14132	0
chr1	102953415	102953548	Gm22034	ENSMUSG00000087908.1	-	0	0	0	0	0	0	0	0	0	0	0	0	0	0
chr1	103171926	103268593	Gm18728	ENSMUSG00000100955.1	+	0	0	0	0	0	0	0	0	0	0	0	0	0	0
chr1	103236626	103236767	Gm23965	ENSMUSG00000088594.1	-	0	0	0	0	0	0	0	0	0	0	0	0	0	0
chr1	103363986	103423658	Gm29141	ENSMUSG00000099469.1	+	0	0	0	0	0	0	0	0	0	0	0	0	0	0
chr1	103724345	103727233	Gm37789	ENSMUSG00000102325.1	+	0	0	0	0	0	0	0	0	0	0	0	0.0155413	0	0
chr1	104311721	104312027	Gm18447	ENSMUSG00000101297.1	+	0	0	0	0	0	0	0	0	0	0	0	0	0	0
chr1	104470941	104471416	Gm29140	ENSMUSG00000100059.1	-	0	0	0	0	0	0.17395	0.109675	0	0	0	0	0.0637223	0	0
chr1	104485957	104486286	Gm23537	ENSMUSG00000088161.1	+	0	0	0	0	0	0	0	0	0	0	0	0	0	0
chr1	104513001	104514068	Gm5260	ENSMUSG00000099464.1	+	0	0	0	0	0	0	0	0	0	0	0	0	0	0
chr1	104609524	104610883	Gm29592	ENSMUSG00000100935.1	+	0	0	0	0	0	0	0	0	0	0	0	0	0	0
chr1	104632584	104633358	Gm29011	ENSMUSG00000099801.1	-	0	0	0	0	0	0	0	0	0	0	0	0	0	0
chr1	104768529	104995481	Cdh20	ENSMUSG00000050840.8	+	0.476596	0.0105409	0.0478293	0.0257795	0.123751	0.103792	0.043138	0.027918	0.0529175	0.0678105	0.0708006	0.0828057	0.0313057	0.0482832
chr1	104776114	104779128	Gm38031	ENSMUSG00000103991.1	+	0	0	0.042332	0.0429728	0.0415692	0	0.0406943	0.012222	0	0.0491776	0	0	0.0682058	0
chr1	104880924	104881035	n-R5s216	ENSMUSG00000084704.1	-	0	0	0	0	0	0	0	0	0	0	0	0	0	0
chr1	104906523	104909331	Gm36969	ENSMUSG00000103060.1	+	0	0	0	0	0	0	0	0	0	0	0	0	0	0
chr1	104911431	104912333	Gm15699	ENSMUSG00000089866.1	-	0	0	0	0	0	0	0	0	0	0	0	0	0	0
chr1	105116454	105127366	Gm29012	ENSMUSG00000099669.1	+	0	0	0	0	0	0	0	0	0	0	0	0	0	0
chr1	105244425	105244661	Gm29013	ENSMUSG00000099702.1	+	0	0	0	0	0	0	0	0	0	0	0	0	0	0
chr1	105276914	105356710	Rnf152	ENSMUSG00000047496.6	-	0.581257	0.24545	0.615648	0.526656	0.653065	0.378072	0.401629	0.537894	0.556614	1.19542	0.722147	0.945515	0.788274	0.840704
chr1	105321121	105321446	Gm29014	ENSMUSG00000099582.1	+	0	0	0	0	0	0	0	0	0	0	0	0	0	0
chr1	105356007	105361737	Gm17634	ENSMUSG00000097482.2	+	0.11501	0.0773721	0	0	0	0	0	0.055059	0	0	0	0.0764798	0	0.0305963
chr1	105382260	105569139	Gm28403	ENSMUSG00000101214.1	-	0.569676	0.203567	0.543514	0.570829	0.460188	0.621003	0.254826	0.40331	0.392921	0.731213	0.977165	1.23259	0.921787	1.5906
chr1	105455971	105458829	Gm3608	ENSMUSG00000067017.5	+	62.5362	34.0495	72.0566	44.8256	93.6834	90.1976	32.915	32.3752	46.2518	60.3678	48.8181	48.4912	90.4058	98.3996
chr1	105518422	105663677	Pign	ENSMUSG00000056536.14	-	29.8114	12.3388	39.0119	24.076	21.7055	20.683	13.1451	13.5197	17.6554	25.9845	17.6645	24.671	16.8471	23.2129
chr1	105564126	105564578	Gm28404	ENSMUSG00000100672.1	-	0.25179	0.20206	1.3369	0.477496	0.579128	0.235332	0.477571	0.64112	0.308785	0.230039	0.525979	0.805597	0.647915	0.326534
chr1	105574537	105574811	Gm20302	ENSMUSG00000101219.1	+	0	0	0	0	0	0	0	0	0	0	0	0	2.93472	0
chr1	105574687	105574782	Gm22426	ENSMUSG00000076999.1	+	1.81334	1.33485	0.929787	1.08894	2.14565	1.25063	0.249687	0.318801	1.63623	2.98694	1.28714	0.398054	0.265251	2.86246
chr1	105615742	105616358	Gm8004	ENSMUSG00000101656.1	+	0	0	0.182316	0	0	0	0	0.079638	0	0	0	0	0.146773	0
chr1	105663861	105755191	Relch	ENSMUSG00000026319.13	+	86.0409	40.2086	103.729	76.6506	70.8051	63.6966	35.9158	35.4994	48.2762	76.2336	55.8785	64.5225	57.2254	73.1293
chr1	105708573	105712927	Gm37566	ENSMUSG00000104044.1	+	2.24236	0.441417	2.86219	2.17781	1.84435	1.24946	0.709596	1.22433	0.665163	1.30707	0.96938	1.84277	0.992794	2.09856
chr1	105764444	105764674	Gm10193	ENSMUSG00000101330.1	+	4.5484	2.65009	8.52137	1.38533	9.60237	3.54859	0.639306	0.757961	2.24389	3.98972	2.55523	2.04524	4.51006	9.85804
chr1	105780718	105847981	Tnfrsf11a	ENSMUSG00000026321.7	+	1.23627	0.721571	2.61492	1.96394	2.47531	3.02668	0.798362	0.817075	0.663883	0.491384	0.902246	1.10114	1.35024	2.9198
chr1	105887633	105891012	Gm37779	ENSMUSG00000102690.1	-	0	0	0	0	0	0	0	0	0	0	0	0	0	0
chr1	105945554	105945660	Gm26214	ENSMUSG00000089206.1	+	0	0	0	0	0	0	0	0	0	0	0	0	0	0
chr1	105955775	105956310	Gm18801	ENSMUSG00000099448.1	-	0	0	0.0416835	0.13694	0	0.103628	0	0	0	0	0	0	0	0
chr1	105979350	105990282	Gm7160	ENSMUSG00000099843.1	-	2.69859	0.717428	2.59065	2.07787	4.16951	2.33523	1.28923	1.79372	0.994139	2.18412	2.11167	2.13322	1.17364	1.96616
chr1	105990406	106034074	Zcchc2	ENSMUSG00000038866.15	+	31.5407	15.5343	26.4736	18.3958	41.6171	27.4914	12.8322	13.5575	16.0848	24.4184	18.726	16.34	26.164	33.1446
chr1	106072584	106075894	Gm37372	ENSMUSG00000102501.1	-	0	0	0	0.0251905	0	0.0237571	0	0	0	0	0.0147192	0	0.0892156	0
chr1	106090068	106091015	Gm26509	ENSMUSG00000097612.1	+	0	0	0.0390716	0	0.0307462	0	0	0	0	0.178166	0	0	0.085291	0.0594003
chr1	106152625	106171524	Gm20753	ENSMUSG00000101583.1	-	0.282653	0	0	0	0	0.116477	0	0	0	0	0.115621	0	0	0.311345
chr1	106171752	106394250	Phlpp1	ENSMUSG00000044340.7	+	11.2833	8.67867	12.9373	8.79242	13.2784	12.0406	8.40707	7.52466	11.1044	10.8624	10.4717	10.3374	11.7106	10.15
chr1	106219314	106224265	Gm38235	ENSMUSG00000103291.1	+	0.882577	0.240883	1.47445	1.0302	0.924793	0.592605	0.542294	1.0346	0.325362	0.532445	0.725066	0.946263	0.557378	1.0144
chr1	106400178	106401987	A530053M12Rik	ENSMUSG00000100247.1	-	0	0	0	0	0	0	0	0	0	0	0	0	0	0
chr1	106439600	106439870	Gm6651	ENSMUSG00000099604.1	+	0.0792076	0.183818	0.0588392	0.118462	0.338085	0.188124	0.122993	0.163155	0.0153118	0.112478	0.144071	0.0895965	0.331176	0.152477
chr1	106538178	106714274	Bcl2	ENSMUSG00000057329.7	-	0.725445	0.228883	0.769758	0.4248	0.443395	0.241903	0.207963	0.31144	0.232045	0.357852	0.368137	0.398909	0.177663	0.185546
chr1	106541943	106575045	D630008O14Rik	ENSMUSG00000054006.14	+	0	0	0	0	0	0	0	0	0	0	0	0	0	0
chr1	106546496	106546631	Mir3473f	ENSMUSG00000098344.1	-	0	0	0	0	0	0	0	0	0	0	0	0	0	0
chr1	106604784	106606870	Gm37053	ENSMUSG00000103348.1	-	0	0.0261399	0	0	0	0	0	0	0	0	0	0	0	0
chr1	106720459	106759727	Kdsr	ENSMUSG00000009905.5	-	44.1593	23.8892	61.2582	43.6214	37.8591	34.4315	24.5137	23.5344	21.9046	31.394	30.4669	29.2215	22.3187	23.5446
chr1	106764071	106796728	Vps4b	ENSMUSG00000009907.17	-	116.684	54.9438	126.703	90.7203	134.245	123.404	45.8978	48.5769	62.6449	90.0506	70.565	69.7232	88.8775	103.728
chr1	106861173	106883348	Serpinb5	ENSMUSG00000067006.12	+	0	0	0	0.0541068	0.083631	0.261851	0.15372	0.056181	0.0411217	0.0918729	0	0.0804453	0.0993552	0.361777
chr1	106887852	106888897	Pou2f3-rs1	ENSMUSG00000083613.1	-	0	0	0	0	0	0	0	0	0	0	0	0	0	0
chr1	106934449	106957080	Serpinb12	ENSMUSG00000059956.14	+	0	0	0	0	0	0	0	0	0	0	0	0	0	0
chr1	106980984	107001195	Serpinb13	ENSMUSG00000048775.10	+	0	0	0	0	0	0	0	0	0	0	0	0	0	0
chr1	107020137	107025325	Gm8080	ENSMUSG00000084228.1	-	0	0	0	0	0	0.0794556	0	0	0	0	0	0	0	0
chr1	107045587	107052303	Serpinb3a	ENSMUSG00000044594.14	-	0	0	0	0	0	0	0	0	0	0	0	0	0	0
chr1	107078167	107083506	Serpinb3d	ENSMUSG00000058017.6	-	0	0	0	0	0	0	0	0	0	0	0	0	0	0
chr1	107137844	107138569	Gm15388	ENSMUSG00000083884.1	-	0	0	0	0	0	0	0	0	0	0	0	0	0	0
chr1	107153940	107278361	Serpinb3b	ENSMUSG00000073602.10	-	0	0	0	0	0	0	0	0	0	0	0	0	0	0
chr1	107191475	107193557	Gm8084	ENSMUSG00000080729.1	-	0.111939	0	0	0	0	0	0	0	0	0	0	0	0	0
chr1	107253553	107254290	Gm15390	ENSMUSG00000081114.1	-	0	0	0	0	0	0	0	0	0	0	0	0	0	0
chr1	107271201	107278371	Serpinb3c	ENSMUSG00000073601.2	-	0	0	0	0	0	0	0	0	0	0	0	0	0	0
chr1	107290341	107302354	Gm8089	ENSMUSG00000084189.1	-	0	0	0	0	0	0	0	0	0	0	0	0	0	0
chr1	107361198	107380475	Serpinb11	ENSMUSG00000026327.8	+	0	0	0	0	0	0	0	0	0	0	0	0	0	0
chr1	107385200	107387412	Gm15391	ENSMUSG00000087210.1	-	0	0	0	0	0	0	0	0	0	0	0	0	0	0
chr1	107399655	107452689	Serpinb7	ENSMUSG00000067001.11	+	0	0	0	0	0	0	0	0	0	0	0	0	0	0
chr1	107440047	107440177	Gm24553	ENSMUSG00000089278.1	-	0	0	0	0	0	0	0	0	0	0	0	0	0	0
chr1	107511423	107535478	Serpinb2	ENSMUSG00000062345.10	+	0	0	0	0	0	0	0	0	0	0	0	0	0	0
chr1	107529003	107549271	Serpinb10	ENSMUSG00000092572.7	+	0	0	0.0370829	0	0	0	0	0.016458	0	0.0281478	0	0	0	0
chr1	107590006	107610484	Serpinb8	ENSMUSG00000026315.13	+	0.231898	0.206723	0.0524121	0.0804166	0	0	0.0226598	0.024996	0.136738	0.08664	0.046854	0	0	0.0969443
chr1	107687008	107693514	Gm15389	ENSMUSG00000086161.1	+	0	0	0	0	0.504758	0	0	0	0.13256	0.359143	0.210665	0	0	0.462209
chr1	107756602	107756708	Gm24267	ENSMUSG00000096241.1	-	0	0	0	0	0	0	0	0	0	0	0	0	0	0.0641546
chr1	107892974	107893105	Gm22438	ENSMUSG00000077237.1	+	0	0	0	0	0	0	0	0	0	0	0	0	0	0
chr1	107917259	108028337	D830032E09Rik	ENSMUSG00000100457.6	+	0	0	0	0	0	0	0	0	0	0	0	0	0	0
chr1	107952837	107953435	Gm18448	ENSMUSG00000101477.1	+	0	0	0	0	0	0	0	0	0	0	0	0	0	0
chr1	107963122	107963307	Gm28282	ENSMUSG00000099484.1	-	0	0.160428	0	0	0	0	0	0	0	0	0	0	0	0
chr1	108376970	108379438	Gm5702	ENSMUSG00000100041.1	-	2.48699	2.54579	2.17635	0.736229	0.855698	1.83917	0.0606362	0.122519	3.70621	6.34401	1.05427	2.57666	1.89842	2.05325
chr1	108417077	108419832	Gm38212	ENSMUSG00000104478.1	+	0	0	0	0.00100873	0	0	0	0	0	0.0692786	0	0	0	0
chr1	108612337	108612514	Gm28283	ENSMUSG00000101231.1	-	0	0	0	0	0	0	0	0	0	0	0	0	0	0
chr1	108770135	108772003	Gm6679	ENSMUSG00000101097.1	+	0	0	0	0	0	0	0	0	0	0	0	0	0	0
chr1	108997634	108998760	Gm17847	ENSMUSG00000100831.1	-	0	0	0	0	0	0	0	0	0	0	0	0	0	0
chr1	109574943	109575129	Gm28281	ENSMUSG00000100884.1	-	0	0	0	0	0	0	0	0	0	0	0	0	0	0
chr1	109623008	109623137	Gm22159	ENSMUSG00000089037.1	-	0	0	0	0	0	0	0	0	0	0	0	0	0	0
chr1	109804760	109805044	Gm25293	ENSMUSG00000084741.1	+	0	0	0	0	0	0	0	0	0	0	0	0	0	0
chr1	109833024	109834746	Gm8141	ENSMUSG00000100025.1	+	0.716852	0.177612	0.808333	0.21721	0.838846	0.22301	0.185468	0.143235	0.117321	0.304986	0.328517	0.269277	0.257492	0.798673
chr1	109982431	110140157	Cdh7	ENSMUSG00000026312.17	+	0.0200908	0.0782094	0.112548	0.248631	0.14532	0.103229	0.0570182	0.022842	0.0190846	0.0859319	0.0896453	0.115343	0.0428936	0.300679
chr1	110410743	110411280	Gm18552	ENSMUSG00000100290.1	-	0	0	0	0	0	0	0	0	0	0	0	0	0	0
chr1	110475603	110476530	Gm3332	ENSMUSG00000100758.1	+	0	0	0	0	0	0	0	0	0	0	0	0	0	0
chr1	110600021	110600833	Gm6693	ENSMUSG00000099926.1	+	0	0	0	0	0	0	0	0	0	0	0	0	0	0
chr1	110888326	110977584	Cdh19	ENSMUSG00000047216.8	-	0.0645218	0	0	0.0594683	0	0.0959025	0	0.025266	0.0372515	0	0	0	0.0669328	0.147132
chr1	110957831	110960826	Gm38255	ENSMUSG00000102788.1	-	0	0	0	0	0	0	0	0	0	0	0	0	0	0
chr1	110964679	110967437	Gm36944	ENSMUSG00000102160.1	-	0	0	0	0	0	0	0	0	0	0.0348543	0.0267652	0	0	0
chr1	111385690	111446645	Gm29088	ENSMUSG00000101253.1	-	0	0	0	0	0	0	0	0	0	0	0	0	0	0
chr1	111385918	111386698	Gm19927	ENSMUSG00000101846.1	+	0	0	0	0	0	0	0	0	0	0	0	0	0	0
chr1	111804934	111807775	Gm8173	ENSMUSG00000100555.1	-	0.11113	0.0345542	0.199946	0.120802	0.334591	0.0587219	0	0	0.0448171	0.25341	0.105496	0.0587525	0.0439871	0.0895301
chr1	111833823	111834224	Gm37934	ENSMUSG00000102728.1	+	0	0	0	0	0	0	0	0	0	0	0	0	0	0
chr1	111858702	111864918	Dsel	ENSMUSG00000038702.6	-	8.68748	3.34619	8.9435	6.5766	9.71606	5.78839	2.99485	2.88011	2.94929	6.70461	2.84115	3.7073	3.29869	6.47564
chr1	111880735	111881308	Gm6028	ENSMUSG00000101875.1	-	0.557576	0.145423	0.724825	0.070718	0.339759	0.0306826	0.0467593	0.011296	0.0373074	0.0680867	0.0741694	0.283952	0.565187	0.301125
chr1	112051069	112055275	Gm17752	ENSMUSG00000099732.1	-	0	0	0	0	0.0696216	0	0	0	0	0	0	0	0	0
chr1	112137868	112138705	Gm6717	ENSMUSG00000101220.1	+	0	0	0	0	0	0	0	0	0	0	0	0	0	0
chr1	112151089	112151753	Gm19086	ENSMUSG00000100020.1	+	0	0	0	0	0	0	0	0	0	0	0	0	0	0
chr1	112404187	112404855	Gm18406	ENSMUSG00000101054.1	-	0.736715	0.211798	0.17344	0.129663	0.185167	0.42442	0.286333	0.023962	0.181951	0.527935	0	0.0838951	0.0958824	0.159364
chr1	112467911	112468046	Gm22331	ENSMUSG00000088691.1	+	0	0	0	0	0	0	0	0	0	0	0	0	0	0
chr1	112873845	112875988	Gm8204	ENSMUSG00000099884.1	-	0	0	0	0	0	0	0	0	0	0	0	0	0	0
chr1	112965542	112966931	Gm28190	ENSMUSG00000100304.1	-	0	0	0	0	0	0	0	0	0	0	0	0	0	0
chr1	113289340	113290365	Gm28189	ENSMUSG00000101453.1	+	0	0	0	0	0	0	0	0	0	0	0	0	0	0
chr1	113565446	113565983	Gm17946	ENSMUSG00000102105.1	-	0	0	0	0	0	0	0	0	0	0	0	0	0	0
chr1	113582771	113583506	Gm18181	ENSMUSG00000099943.1	-	0	0	0.181903	0	0	0	0	0	0	0	0	0	0	0
chr1	113717914	113718047	Gm24937	ENSMUSG00000084546.1	-	0	0	0	0	0	0	0	0	0	0	0	0	0	0
chr1	113891385	113964134	9330185C12Rik	ENSMUSG00000097648.1	-	31.4162	14.3613	23.571	22.2071	18.9031	18.7009	10.0375	10.3858	17.2756	25.3625	18.9117	24.2686	14.94	20.5827
chr1	115219190	115219763	Gm4854	ENSMUSG00000101687.1	-	0	0	0	0	0	0	0	0	0	0	0	0	0	0
chr1	115668988	115684624	Gm17916	ENSMUSG00000100515.6	-	0	0	0	0	0	0	0	0	0	0	0	0	0	0.137258
chr1	115684756	116587323	Cntnap5a	ENSMUSG00000070695.4	+	0	0	0	0	0	0	0	0	0	0	0.019565	0	0	0
chr1	116394342	116394413	Gm23393	ENSMUSG00000092948.1	-	0	0	0	0	0	0	0	0	0	0	0	0	0	0
chr1	116633777	116634176	Gm28263	ENSMUSG00000102033.1	+	0	0	0	0	0	0	0	0	0	0	0	0	0	0
chr1	116802983	116823410	Gm19965	ENSMUSG00000094429.2	+	0	0	0	0	0	0	0	0	0	0	0	0	0	0
chr1	117392257	117393532	Gm17777	ENSMUSG00000101154.1	-	0	0	0	0.16734	0	0	0	0	0	0	0	0	0	0
chr1	117536301	117536464	Gm24030	ENSMUSG00000065865.1	+	0	0	0	0	0	0	0	0	0	0	0	0	0	0
chr1	117561230	117561339	Gm27785	ENSMUSG00000098815.1	+	0	0	0.522138	0.190325	0	0.0627285	0.0507841	0.01552	0	0	0.0187406	0	0	0
chr1	117578391	117578864	Gm28361	ENSMUSG00000101573.1	+	0	0	0	0	0	0	0	0	0	0	0	0	0	0
chr1	117603878	117606484	Zfp813-ps	ENSMUSG00000107979.1	+	0	0	0	0	0	0	0	0	0	0	0	0	0	0
chr1	117625522	117628027	Zfp813-ps	ENSMUSG00000101373.2	+	0	0	0.0306989	0	0.00688222	0	0	0	0	0.0163734	0	0.00533639	0.00262411	0.0173766
chr1	117662291	117678373	Gm28362	ENSMUSG00000099615.1	+	0	0	0	0	0	0	0	0	0	0	0	0.00602039	0	0
chr1	117697131	117727441	Gm28363	ENSMUSG00000100265.1	+	0	0	0	0	0	0	0	0	0.0976514	0	0	0	0	0
chr1	117741367	117768622	Gm28359	ENSMUSG00000100527.1	+	0	0	0	0	0	0	0	0	0	0	0	0	0	0
chr1	117747031	117751372	Gm18182	ENSMUSG00000099571.1	-	0	0	0	0	0	0	0	0	0	0	0	0	0	0
chr1	117781133	117803359	B020011L13Rik	ENSMUSG00000101303.1	+	0.0164093	0	0	0.0197013	0.0315541	0.0527559	0	0	0	0.0383021	0	0	0	0.08417
chr1	117830081	117854496	Gm28360	ENSMUSG00000100305.1	+	0	0.0736684	0.0308281	0	0	0.0598144	0	0	0	0.0330693	0	0.0210639	0.0313437	0
chr1	117842962	117843306	Gm28169	ENSMUSG00000099534.1	+	0	0	0	0	0	0	0	0	0.0188322	0.152039	0	0	0.465603	0
chr1	117868522	117899722	Gm7195	ENSMUSG00000100886.1	+	0	0	0	0	0	0	0	0	0	0	0	0	0	0
chr1	117928015	117949988	Gm28168	ENSMUSG00000101415.1	+	0	0	0	0	0	0	0	0	0	0	0	0	0	0
chr1	117965939	117986884	Gm7145	ENSMUSG00000100617.1	+	0	0	0	0	0	0	0	0	0	0	0	0	0	0
chr1	118008769	118030415	Gm28358	ENSMUSG00000100703.6	+	0	0	0	0	0	0	0	0	0	0	0	0	0	0
chr1	118030315	118046849	Gm29489	ENSMUSG00000100177.1	+	0	0	0	0	0	0	0	0	0	0	0	0	0	0
chr1	118040649	118040990	Gm29490	ENSMUSG00000101363.1	+	0	0	0	0	0	0	0	0	0.0838122	0.153374	0	0	0	0
chr1	118064118	118064959	Gm29104	ENSMUSG00000101590.1	+	0	0	0	0	0	0	0	0	0	0	0	0	0	0
chr1	118176542	118202307	Gm29106	ENSMUSG00000102030.1	+	0.109943	0	0.042788	0.0456674	0.0654867	0.092758	0.0162019	0.084895	0.0400807	0.228319	0.0496643	0.235022	0.0626092	0.339006
chr1	118249863	118251025	Gm7200	ENSMUSG00000099870.1	+	0	0	0.0844183	0	0	0	0	0	0	0.00601327	0	0.00636612	0	0.057456
chr1	118294778	118311739	Tsn	ENSMUSG00000026374.14	-	79.4077	54.3844	126.709	76.4615	130.349	127.585	40.6276	42.8076	42.9037	62.2129	66.6365	55.9993	88.2271	99.0557
chr1	118321839	118333822	Nifk	ENSMUSG00000026377.12	+	228.26	140.186	278.507	207.654	319.472	334.782	111.948	105.544	146.241	179.072	192.642	139.446	272.765	277.216
chr1	118357312	118363449	Gm28867	ENSMUSG00000099936.1	+	0.350742	0.16033	0.327595	0.222191	0	0.127264	0	0.066033	0	0.286566	0.0653435	0.059432	0	0
chr1	118389058	118612678	Clasp1	ENSMUSG00000064302.13	+	84.2583	42.0578	123.429	78.8468	115.837	87.3455	39.4159	36.7963	46.6715	55.417	53.7489	50.8172	71.1991	83.2432
chr1	118453355	118453485	Gm26080	ENSMUSG00000077257.1	-	0	0	0	0	0	0	0	0	0	0	0	0	0	0
chr1	118458652	118459267	2900060B14Rik	ENSMUSG00000107722.1	-	1.60797	1.88266	0	2.50837	0	2.95752	0	0.846926	0	0	2.73141	1.71443	4.05524	3.08379
chr1	118459141	118459265	Gm22710	ENSMUSG00000080542.1	-	6.19219	4.63391	6.94399	1.69311	12.1176	4.21008	6.29556	3.07034	5.68385	6.91549	7.55779	3.23768	7.93619	4.29483
chr1	118478604	118479591	Gm28466	ENSMUSG00000100770.1	-	0	0	0	0	0	0	0	0	0	0	0	0	0	0
chr1	118627945	118685168	Tfcp2l1	ENSMUSG00000026380.10	+	333.268	176.962	248.362	144.33	243.605	249.384	103.099	96.0583	219.09	297.012	151.956	153.405	244.55	218.812
chr1	118638288	118638404	Gm22094	ENSMUSG00000089601.1	-	0	0	0	0.0570311	0	0	0	0	0	0	0	0.0347022	0	0
chr1	118651482	118651795	Gm28882	ENSMUSG00000101624.1	-	0.942311	1.29603	0.902492	0.666736	3.41912	2.74683	0.541478	0.296373	1.25366	1.59031	0.799581	0.620659	2.6454	2.19743
chr1	118681821	118681950	Gm23497	ENSMUSG00000088363.1	+	0.168709	0.0386121	0.132129	0.000521636	0.109631	0.000608	0.0106775	0.006548	0.00701781	0.046195	0.000389913	0.0112316	0.0359163	0.119736
chr1	118810136	118810453	Gm28467	ENSMUSG00000100040.1	+	0	0	0	0	0	0	0	0.007202	0	0	0	0	0	0
chr1	118834132	119053619	Gli2	ENSMUSG00000048402.14	-	60.946	43.1818	64.1397	39.049	67.6266	54.1136	36.8255	36.1603	46.2111	46.8311	51.1193	44.3435	59.2145	44.0189
chr1	118954220	118954300	Mir6346	ENSMUSG00000098273.1	+	0	0	0	0	0	0	0	0	0	0	0	0	0	0
chr1	119058469	119059848	Gm26831	ENSMUSG00000097408.1	+	0.621881	0.241965	0.725676	0.0985185	0.303445	0.706755	0.0360636	0.294182	0.282	0.173832	0.261574	0.446512	0.424589	0.339769
chr1	119157586	119158565	Gm8321	ENSMUSG00000096939.1	+	0	0	0	0	0	0.0834338	0	0	0	0	0	0	0	0
chr1	119241962	119242753	Gm3508	ENSMUSG00000100767.1	-	0.0223194	0.00785921	0.0263695	0	0.039748	0	0	0.060722	0	0	0.151541	0.0902254	0.0796311	0.103805
chr1	119305346	119326833	Gm29456	ENSMUSG00000099860.1	-	0.314571	0.0665041	0.473584	0.157477	0.18913	0	0	0.444573	0	0	0.148714	0.1841	0.206	0.386648
chr1	119329200	119385581	Gm29455	ENSMUSG00000101179.1	+	0	0.124094	0.194937	0.0603181	0	0.216225	0	0.052922	0.0572294	0	0	0.0861825	0.270108	0.182081
chr1	119415465	119422248	Inhbb	ENSMUSG00000037035.5	-	70.6105	34.3549	83.7417	40.3261	65.1982	61.6537	38.9639	40.9696	22.7973	22.2721	41.6663	35.6456	41.2448	29.1634
chr1	119470305	119504794	Ralb	ENSMUSG00000004451.14	-	34.9446	20.8558	43.8869	30.7368	73.8854	59.6874	13.9246	14.0351	25.1643	29.2594	18.8905	19.4599	43.1076	41.4564
chr1	119499477	119499869	Gm29454	ENSMUSG00000101437.1	+	0	0	0	0	0	0	0	0	0	0	0	0	0	0
chr1	119520090	119526359	Gm27184	ENSMUSG00000098447.2	-	0.692456	0.73566	0.274877	0.630085	0.632188	0.82255	0.30442	0.503673	0.339704	0.366009	0.319071	1.19216	0.402245	0
chr1	119526160	119528983	Tmem185b	ENSMUSG00000098923.1	+	36.2572	20.1752	46.07	33.5059	37.7085	34.1968	16.9923	14.8777	17.6973	24.1634	26.8742	23.5852	22.4122	25.6307
chr1	119529480	119536165	3830432H09Rik	ENSMUSG00000101731.1	-	0.745647	0.154611	1.69737	0.444453	1.04444	0.358164	0.158621	0.200405	0.270653	0.27702	0.251244	0.256341	0.490246	0.407596
chr1	119530211	119530314	Gm25322	ENSMUSG00000084505.1	+	0.0136174	0.02679	0	0	0	0.0017955	0	0	0.00402083	0.109837	0	0.0322315	0	0
chr1	119545037	119649000	Epb41l5	ENSMUSG00000026383.14	-	34.0451	14.7727	42.5125	32.8573	33.5569	22.4645	16.9193	17.9534	15.6016	24.5288	23.232	23.7556	17.9266	26.6073
chr1	119630744	119631669	Gm37219	ENSMUSG00000102687.1	-	0.349075	0.285669	1.70846	2.1975	1.78474	0.62145	0.467035	1.30737	0.674807	1.53887	1.21664	0.565357	0	0.899998
chr1	119652467	119837613	Ptpn4	ENSMUSG00000026384.13	-	30.6306	15.7198	44.9841	32.4792	42.574	40.107	15.7283	20.0048	14.7101	18.2659	23.578	26.5307	28.104	32.0755
chr1	119787769	119788086	Gm3851	ENSMUSG00000091876.1	+	2.54155	1.82666	4.43766	2.80466	7.71042	3.39646	1.01421	1.09503	2.0549	2.69969	1.47031	1.39808	3.87899	5.78169
chr1	119790763	119798925	Gm37745	ENSMUSG00000103146.1	-	3.11592	0.736657	4.59272	3.26652	3.28162	2.48259	1.79315	2.4109	0.862571	1.63401	2.37531	3.25064	1.67433	2.99974
chr1	119793520	119794229	Gm29657	ENSMUSG00000100436.1	+	0	0	0	0	0	0	0	0	0	0	0	0	0	0
chr1	119817763	119818125	Gm8338	ENSMUSG00000090277.1	+	0	0	0	0	0	0	0	0	0	0	0	0	0	0
chr1	119874781	119875010	Gm29658	ENSMUSG00000100042.1	+	0	0.0278581	0	0	0.200654	0	0	0	0	0	0	0.353057	0.256629	0.633291
chr1	119897461	119898124	Gm3551	ENSMUSG00000100636.1	+	0	0	0	0	0	0	0	0	0.100439	0	0	0	0	0
chr1	119903130	119906897	Gm28209	ENSMUSG00000101224.1	+	0	0	0	0	0	0	0	0	0	0	0	0	0	0
chr1	119907890	119913208	Tmem177	ENSMUSG00000036975.5	-	16.1905	9.41974	19.3264	12.7774	16.0982	18.1204	5.78482	5.02685	8.40603	10.4487	9.54133	9.29044	12.208	11.8973
chr1	119923341	119997234	Cfap221	ENSMUSG00000036962.12	-	0.321203	0.0723724	0.289897	0.649477	0.148225	0.161025	0.0475471	0.133572	0.0640967	0.149449	0.713851	0	0.147366	0.12239
chr1	119986795	119987314	Gm17973	ENSMUSG00000092245.1	+	0	0	0	0	0	0	0	0	0	0	0	0	0	0
chr1	120006894	120063536	Sctr	ENSMUSG00000026387.15	+	0.042674	0	0.10336	0.0248727	0	0.0793915	0.0292793	0	0.0439739	0.128614	0	0	0	0.0770577
chr1	120067377	120074074	Tmem37	ENSMUSG00000050777.7	-	2.27171	1.33424	3.52422	1.65375	7.54704	6.4532	1.04573	0.906127	1.80189	2.95544	0.76491	0.960612	4.21567	5.38137
chr1	120113280	120121078	Dbi	ENSMUSG00000026385.16	-	90.1579	83.0541	189.52	122.67	249.997	254.113	61.3461	49.4631	60.7683	59.3883	80.1252	50.8483	237.325	140.015
chr1	120121187	120188189	3110009E18Rik	ENSMUSG00000026388.15	+	16.1866	10.0265	25.2529	15.5555	24.8333	22.6152	11.3406	10.6551	10.1907	15.0794	16.6702	12.951	18.0961	16.3762
chr1	120190757	120272705	Steap3	ENSMUSG00000026389.16	-	145.446	89.6172	164.519	107.119	119.663	141.514	27.0148	27.958	61.8166	100.074	60.8898	79.9881	94.5185	83.8824
chr1	120340582	120343174	C1ql2	ENSMUSG00000036907.9	+	0.0618707	0.14334	0	0.0332241	0.275931	0.443845	0	0	0.266764	0.095291	0.0580904	0	0.291753	0
chr1	120435805	120438455	1700012E03Rik	ENSMUSG00000101275.1	+	0.0727476	0.0656749	0	0.192218	0	0	0	0	0	0	0.0772226	0	0	0
chr1	120474538	120505024	Marco	ENSMUSG00000026390.7	-	0	0.228807	0.0486831	0	0	0.241592	0	0	0.189206	0.143329	0	0	0.141831	0
chr1	120602418	120607992	En1	ENSMUSG00000058665.8	+	0.488579	0.419363	1.21245	1.82456	0.899201	1.54409	1.63816	1.21304	0.8219	1.07812	3.7192	1.83976	1.75064	1.62136
chr1	120621740	120679758	2610027F03Rik	ENSMUSG00000099957.3	+	NA	NA	NA	NA	NA	0	NA	NA	NA	NA	NA	NA	NA	NA
chr1	120621740	120690403	2610027F03Rik	ENSMUSG00000099957.3	+	0	0	0	0	0	NA	0	0	0	0	0	0	0	0
chr1	120688622	120690403	2610027F03Rik	ENSMUSG00000099957.3	+	NA	NA	NA	NA	NA	0	NA	NA	NA	NA	NA	NA	NA	NA
chr1	120758443	120763565	Gm29346	ENSMUSG00000101386.1	+	0	0	0	0	0	0	0	0	0	0	0	0	0	0
chr1	120816500	120836997	Gm29345	ENSMUSG00000101922.1	+	0	0	0	0	0	0	0	0	0	0	0	0	0	0
chr1	120825247	120825456	Gm29344	ENSMUSG00000100761.1	-	0	0	0	0	0	0	0	0	0	0	0	0	0	0
chr1	120847989	120857486	Gm29348	ENSMUSG00000099336.1	-	0	0	0	0	0	0	0	0	0	0	0	0	0	0
chr1	120856674	120858010	Gm29347	ENSMUSG00000100979.1	+	0	0	0	0	0	0	0	0	0	0	0	0	0	0
chr1	120868996	120872100	Gm37043	ENSMUSG00000102360.1	+	0	0	0	0	0	0	0	0	0	0	0	0	0	0
chr1	121087405	121178441	Celrr	ENSMUSG00000097881.7	+	1.44824	1.06497	1.81469	1.05988	0.229469	0.779406	0.303242	0.447968	0.438521	0.426538	0.454513	0.690573	0.376221	0.162864
chr1	121224276	121227526	Gm29359	ENSMUSG00000101700.1	+	0	0	0	0	0	0	0	0	0	0	0	0	0	0
chr1	121300137	121300831	Gm38283	ENSMUSG00000104332.1	-	0.387582	0.0434611	0.534883	0.646066	0.167757	0.387196	0.233532	0.071893	0.135826	0.763283	0.0874793	0.147766	0.110523	0.21444
chr1	121304353	121332589	Insig2	ENSMUSG00000003721.14	-	36.3638	16.6894	34.2086	23.0486	31.8742	27.7336	12.1886	10.9367	17.2826	23.7313	16.9875	19.0418	20.6822	23.6056
chr1	121328092	121331149	Gm37174	ENSMUSG00000104253.1	+	1.82767	0.820173	2.63589	1.34623	1.36032	0.899736	0.553605	0.811349	0.706442	1.12443	1.00145	1.32725	0.636867	0.781377
chr1	121355116	121359900	2210011K15Rik	ENSMUSG00000101791.1	-	0	0	0	0	0	0	0	0	0	0	0	0	0	0
chr1	121431049	121506460	Ccdc93	ENSMUSG00000026339.18	+	25.1586	19.2428	27.1226	21.547	26.1381	24.7026	9.34121	8.11696	16.0171	22.8605	15.6252	12.4379	19.0782	16.9139
chr1	121489296	121493203	Gm15392	ENSMUSG00000085857.1	-	0.389824	0	0	0	0	0	0	0	0.35996	0.41696	0	0.176137	0	0
chr1	121507585	121507803	Gm15393	ENSMUSG00000083582.1	-	0	0	0	0	0	0	0	0	0	0	0	0	0	0
chr1	121509842	121528465	Htr5b	ENSMUSG00000050534.8	-	0.175752	0.041249	0.426439	0.0729911	0.461191	0.164032	0.0609927	0.052074	0.090559	0.135178	0	0.0580104	0.0633756	0.38239
chr1	121520583	121521047	Gm8217	ENSMUSG00000081130.1	+	0	0	0	0	0	0.0165704	0	0	0	0	0.0741083	0	0	0
chr1	121553835	121567989	Ddx18	ENSMUSG00000001674.11	-	334.952	191.808	391.909	278.711	570.116	504.398	164.786	145.094	191.972	245.843	223.432	184.477	383.305	399.232
chr1	121645667	121645849	Gm28591	ENSMUSG00000102006.1	-	0	0	0	0	0	0	0	0	0	0	0	0	0	0
chr1	121706515	121707263	Gm37920	ENSMUSG00000102488.1	+	0	0	0	0	0	0	0	0	0	0.186283	0.0680266	0	0	0.149359
chr1	121969217	121970524	Gm15394	ENSMUSG00000083584.1	-	0	0	0	0	0	0	0	0	0	0	0	0	0	0
chr1	122190221	122191055	Gm8392	ENSMUSG00000100913.1	+	0.0161299	0	0	0	0	0	0	0	0.0334128	0	0	0	0	0
chr1	122201459	122201541	Gm26472	ENSMUSG00000080410.2	+	0	0	0	0	0	0	0	0	0	0.109542	0	0	0	0
chr1	122205145	122252180	Gm28590	ENSMUSG00000099960.1	+	0	0	0	0	0	0	0	0	0	0	0	0	0	0
chr1	122510549	122510697	Gm24547	ENSMUSG00000089274.1	+	0	0	0	0	0	0	0	0	0	0	0	0	0	0
chr1	122521749	122522876	Gm36982	ENSMUSG00000103263.1	+	0	0	0	0	0	0	0	0	0	0	0	0	0	0
chr1	122553173	122553316	Gm25771	ENSMUSG00000089190.1	+	0	0	0	0	0	0	0	0	0	0	0	0	0	0
chr1	122810306	122810682	Gm29192	ENSMUSG00000099451.1	+	0	0	0	0	0	0	0	0	0	0	0	0	0	0
chr1	122866042	122867773	Gm37970	ENSMUSG00000104180.1	+	0	0	0	0	0	0	0	0	0	0	0	0	0	0
chr1	123147920	123149217	Gm8403	ENSMUSG00000100762.1	-	0	0	0.0395377	0	0	0	0	0	0	0	0	0	0	0
chr1	123205149	123205265	Gm28911	ENSMUSG00000100405.1	+	17.7565	27.3863	20.4484	14.8329	42.7499	23.1417	14.8141	9.76002	11.6436	16.5909	26.3502	11.0067	32.4044	15.8665
chr1	123274139	123276771	Gm20058	ENSMUSG00000100525.1	+	0	0	0	0	0	0	0	0	0	0	0	0	0	0
chr1	123287574	123287807	Gm28912	ENSMUSG00000101495.1	+	0	0	0	0	0	0	0	0	0	0	0	0	0	0
chr1	123321471	124045559	Dpp10	ENSMUSG00000036815.16	-	0.0212778	0.0098325	0.0138877	0.323136	0.0192139	0.0148414	0.0580255	0	0.00808181	0.00775015	0.0065327	0.0175173	0.0653326	0
chr1	123363740	123367234	Gm37478	ENSMUSG00000102801.1	-	0	0	0	0	0	0.0111554	0	0	0	0	0.0183821	0.0159898	0	0.0176151
chr1	123371172	123374178	Gm37221	ENSMUSG00000102681.1	-	0	0	0.0247836	0	0	0	0	0	0	0	0	0	0.0197178	0
chr1	123389801	123389931	Gm24791	ENSMUSG00000077472.1	-	0	0	0	0	0	0	0	0	0	0	0	0	0	0
[truncated: 52,486 more rows]

## Sheet: KH2_and_DNNMTDKO
#chr	start	end	gene_name	gene_ID	strand	Kh2.0h.r1	Kh2.0h.r2	Kh2.72h.r1	Kh2.72h.r2	Kh2.144h.r1	Kh2.144h.r2	DNMT3abko.0h.r1	DNMT3abko.0h.r2	DNMT3abko.72h.r1	DNMT3abko.72h.r2	DNMT3abko.144h.r1	DNMT3abko.144h.r2
chr1	3073253	3074322	4933401J01Rik	ENSMUSG00000102693.1	+	0	0	0	0	0	0	0	0	0	0	0	0.087032518665264
chr1	3102016	3102125	Gm26206	ENSMUSG00000064842.1	+	0	0	0	0	0	0	0	0	0	0	0	0
chr1	3205901	3671498	Xkr4	ENSMUSG00000051951.5	-	1.39477258839158	0.94582362125264	0.244192172663264	0.197651157767195	0.156567	0.368052078161227	0.8443181300167	0.510891096513486	0.52508085230612	0.54858985713972	0.24843505543766	0.33443200996968
chr1	3252757	3253236	Gm18956	ENSMUSG00000102851.1	+	0	0	0	0	0	0	0	0	0	0	0	0
chr1	3365731	3368549	Gm37180	ENSMUSG00000103377.1	-	0	0	0	0	0	0.017691477244868	0	0	0	0	0	0.032702376285384
chr1	3375556	3377788	Gm37363	ENSMUSG00000104017.1	-	0.344757513485472	0	0	0	0	0.022174652180409	0	0.05200454983033	0	0.04177083403656	0	0.04191413598792
chr1	3464977	3467285	Gm37686	ENSMUSG00000103025.1	-	0	0	0	0	0	0	0	0	0	0	0.032617587647736	0
chr1	3466587	3513553	Gm1992	ENSMUSG00000089699.1	+	0	0	0	0	0	0	0	0	0	0	0	0
chr1	3512451	3514507	Gm37329	ENSMUSG00000103201.1	-	0	0	0	0	0.03162	0.019186782611629	0	0	0	0	0	0.045273020845296
chr1	3531795	3532720	Gm7341	ENSMUSG00000103147.1	+	0	0	0	0	0	0	0	0	0.068511223473745	0.05087126170512	0	0
chr1	3592892	3595903	Gm38148	ENSMUSG00000103161.1	-	0.05473061354544	0.087649134717354	0	0.027875415477393	0.059871	0.064565394333068	0	0	0	0	0	0
chr1	3647309	3658904	Gm19938	ENSMUSG00000102331.1	-	0.236475434515392	0.200894154359072	0.043040357774912	0.103617521622835	0.261682	0.187163987419018	0	0.24258307053895	0.16851481261699	0.13384979514216	0.06067828112584	0.149191667827272
chr1	3680155	3681788	Gm10568	ENSMUSG00000102348.1	+	0	0	0	0	0	0	0	0	0	0	0	0
chr1	3752010	3754360	Gm38385	ENSMUSG00000102592.1	+	0	0	0	0	0	0	0	0	0	0	0	0
chr1	3783876	3783933	Gm27396	ENSMUSG00000088333.2	-	0	0	0	0	0	0	0	0	0	0	0	0
chr1	3905739	3986215	Gm37381	ENSMUSG00000102343.1	-	0	0	0	0	0	0	0.59355409864	0	0	0	0	0
chr1	3999557	4409241	Rp1	ENSMUSG00000025900.12	-	0	0.126616984921712	0	0	0	0	0	0	0.01856656106993	0	0.09197251091238	0.04966402556784
chr1	4256234	4260519	Gm6101	ENSMUSG00000102948.1	-	0	0	0	0	0	0	0	0	0	0	0	0
chr1	4363346	4364829	Gm37483	ENSMUSG00000104123.1	-	0	0	0	0	0	0	0	0	0	0	0	0
chr1	4490931	4497354	Sox17	ENSMUSG00000025902.13	-	0.901152159840192	1.90068291493265	0.865365714079856	0.81320028910692	0.95048	1.63055854687839	2.0606638967742	0.694936885151611	1.43180737250136	1.29725586211968	3.71818643989344	2.33324720843436
chr1	4496551	4499558	Gm37587	ENSMUSG00000104238.1	+	0	0	0	0	0	0	0	0	0	0	0	0
chr1	4522905	4526737	Gm7357	ENSMUSG00000102269.1	+	0.248843791265568	0.13264768247752	0.282837481088312	0.193900765333396	0.082823	0	0.39710906999795	0.114512932320178	0.224105805361195	0.05228984513952	0.118348461417648	0.033482759598072
chr1	4529017	4529123	Gm22307	ENSMUSG00000096126.1	+	0	0	0.333042695199152	0.356907951889511	0.102043	0	0	0	0.93428652055857	0	0	0
chr1	4534837	4535286	Gm38076	ENSMUSG00000103003.1	-	0	0	0	0	0	0	0	0	0	0	0	0
chr1	4583129	4586252	Gm37323	ENSMUSG00000104328.1	-	0.118303023922848	0	0.027341501535976	0	0	0	0	0	0	0	0	0.033583454219064
chr1	4610471	4611406	Gm7369	ENSMUSG00000102735.1	+	0	0	0.044957158768824	0	0	0	0.0205103121797	0	0.00586928514159	0	0	0
chr1	4687934	4689403	Gm6085	ENSMUSG00000098104.1	-	0.560432775149952	0.906413151044186	0.97560836610484	1.05236944726753	0.509869	0.332930904904352	1.46475192962795	0.264116785180074	0.954260483811075	0.8649167680602	0.409352962125016	0.163310492184936
chr1	4692219	4693424	Gm6119	ENSMUSG00000102175.1	-	0.14443657442784	0.38589202622729	0.366213399346624	0.17082642010522	0.108837	0.296027974565177	0.4517424552001	0.087049726950736	0.560940345144125	0.17811604640196	0	0.11576285177616
chr1	4723277	4723379	Gm25493	ENSMUSG00000088000.1	-	0	0	0	0	0	0	0	0	0	0	0	0
chr1	4735046	4735676	Gm2053	ENSMUSG00000103265.1	-	0	0	0.179036698796208	0.276671054163053	0.140661	0	0.02192503328345	0	0	0.14781639386448	0.094263004167584	0.049689199223088
chr1	4771131	4772199	Gm6123	ENSMUSG00000103922.1	+	23.8198804845792	24.1791101607844	10.3968861902382	10.3643403184466	5.058584	7.59664741396418	38.6091913683373	15.0592768406147	14.4404229591071	12.0152361879673	8.01799124110474	9.10062161085254
chr1	4773206	4785739	Mrpl15	ENSMUSG00000033845.13	-	229.294059644914	230.260456292702	117.483317544723	124.033426832757	51.217045	73.407881934118	325.984796476633	181.142653941852	150.681558249012	114.584191917187	79.75478584924	85.9613616532793
chr1	4778063	4779212	Gm37144	ENSMUSG00000102275.1	-	4.30758409564915	4.47186251872631	3.64498719403046	3.07314336333341	1.895002	3.55060190808281	3.36144650665285	4.78059900887781	3.56576908735688	3.10375953413172	2.01041463103855	2.69141977342114
chr1	4807788	4848410	Lypla1	ENSMUSG00000025903.14	+	194.561780087501	205.328321560106	122.341915566604	131.619312546733	46.599567	70.3190771972081	314.934611140021	178.120712149771	179.971869020435	120.691180706066	93.1713251388159	105.893171401245
chr1	4807892	4886770	Gm37988	ENSMUSG00000104217.1	+	13.0317273421978	9.74253311593853	1.37414340358827	3.32431418294929	1.073998	1.90681861190664	25.4318125171787	5.41430260935289	0.4065580799882	8.1643882855842	5.52772429618615	2.58024032501834
chr1	4857814	4897909	Tcea1	ENSMUSG00000033813.15	+	545.475919791663	556.708069610832	231.462640132963	253.949075443468	124.83931	167.444558121712	902.495184091315	483.671823645453	385.846041587932	264.242983913307	244.393897402612	276.578356017693
chr1	4880049	4880651	Gm6104	ENSMUSG00000062588.4	-	8.7413878342968	10.4854120073444	2.74487675319868	3.24802442620508	2.475607	2.82997162672895	15.3909520924754	8.80696908428453	4.50966495984717	2.8604230396488	3.4895277544699	3.0459619376975
chr1	4905751	4906861	Gm37277	ENSMUSG00000103280.1	-	0	0	0.07012182053268	0.22875568344178	0.069745	0.23874174320449	0	0	0.850201904221005	0.3286062551034	0.507906123832212	0.318462921951288
chr1	4909576	5070285	Rgs20	ENSMUSG00000002459.17	-	0.178555678821696	0.469191036216888	3.28860601848714	1.38052371438607	0.967142	1.23315270607746	0.50314398863635	0.290687993872932	4.89269852137376	7.0317998690346	2.69543559808552	3.15095226314575
chr1	4927028	4927299	Gm17100	ENSMUSG00000091305.1	-	0	0	0	0	0	0	0	0	0.409938632161395	0	0.039759245806336	0
chr1	4938576	4940710	Gm37079	ENSMUSG00000102653.1	-	0	0	0.023970847372992	0	0.039153	0.033520333047547	0	0.054737719134222	0.147375910528215	0.18048680023248	0	0
chr1	4970857	4976820	Gm16041	ENSMUSG00000085623.1	+	0	0.300926275284768	0.222169646136088	0.347399114826423	0.195789	0.208627307348878	0	0.079896599755822	0.774664817574445	0.72943560196848	0.532531937868252	0.677653221857376
chr1	5063060	5064647	Gm17101	ENSMUSG00000091665.1	+	0	0	0	0.010849566862299	0	0	0	0	0	0.17294466497292	0	0
chr1	5070018	5162529	Atp6v1h	ENSMUSG00000033793.12	+	186.923810039465	206.067206497568	127.586915452976	129.533603496337	66.970299	88.3336322303153	354.396841608023	182.213207196757	216.548710570496	160.899948041943	147.31690611151	146.698801663383
chr1	5276106	5277337	Gm7182	ENSMUSG00000104352.1	-	0	0	0	0	0	0	0	0	0	0	0	0
chr1	5307739	5310017	Gm37567	ENSMUSG00000104046.1	+	0.094154070408864	0.338030280315628	0.117939405861792	0.166487810361631	0.025346	0.021094633272061	0.124872716091	0.051541397709796	0.441743134552575	0.39300349491864	0.568159347231504	0.257808797749464
chr1	5403547	5405578	Gm38264	ENSMUSG00000102907.1	+	0	0	0	0	0	0	0	0	0	0.12495570688224	0.037633957173596	0.04335263057352
chr1	5588466	5606131	Oprk1	ENSMUSG00000025905.13	+	0.192095927396544	0.38547706997345	0.107461025094456	0.151317888775702	0.085517	0.170076936999761	0.30005291463135	0.126349042067158	0.05387145383995	0.30902765433984	0.11917964717442	0.150326280431664
chr1	5617837	5618230	Gm36965	ENSMUSG00000103936.1	-	0	0	0	0	0	0	0	0	0	0	0	0
chr1	5644645	5644745	Gm22463	ENSMUSG00000093015.1	-	0	0	0	0	0	0	0	0.301952310878512	0	0	0	0.23629970745828
chr1	5842874	5844672	Gm37429	ENSMUSG00000103519.1	-	0	0	0	0	0	0	0	0	0	0	0	0
chr1	5913707	5917398	Npbwr1	ENSMUSG00000033774.4	-	0	0	0.010267591757728	0.019435511249682	0.009349	0	0	0	0.02707786060574	0	0	0.050066804051808
chr1	6048963	6050045	Gm19214	ENSMUSG00000103090.1	-	0	0	0	0	0	0	0	0	0	0	0	0
chr1	6206197	6276648	Rb1cc1	ENSMUSG00000025907.14	+	84.7879952972038	90.2067521675847	48.6656348245521	63.2514332721844	28.181793	33.9127033687169	135.322330312297	71.7563095594091	75.2529809172609	63.728141295348	44.7769438527016	51.3638388779783
chr1	6209866	6215293	4732440D04Rik	ENSMUSG00000090031.2	-	0.185949844576128	1.69652443804337	0.185305209343616	0.068738263487839	0.133324	0.950141152289669	4.8191436937101	0.291479926819771	1.23054886039313	1.15913956983012	0.21986842280326	0.056381795282592
chr1	6359218	6394731	Alkal1	ENSMUSG00000087247.3	+	2.26986013254	3.37520229920283	1.18220720540035	0.736314201710714	0.116074	0.177739863036022	2.13302845314335	2.08439896468103	0.565588952749145	0.33232251382776	0.271673838997596	0.636647135576616
chr1	6380394	6381032	Gm2147	ENSMUSG00000103355.1	+	0.219281640840096	0.309854750679892	0.267270614229224	0.15628325420455	0.046484	0.210846280207527	0	0.12482235544762	0.33846210983169	0.03685952623716	0.324578898460208	0.110217455148672
chr1	6382634	6383106	Gm7417	ENSMUSG00000102706.1	-	0.181229623944864	0.251954521394084	0	0	0	0	0.22284058061335	0	0	0	0	0
chr1	6429655	6441296	Gm19026	ENSMUSG00000103845.1	-	0.735088194802848	0.775919783117852	0.418309804571704	0.332598350310776	0.213064	0.26846967483148	2.11831535366435	0.670507040275296	0.422123112046975	0.31701255958044	0.141915933341028	0.23687510529252
chr1	6487231	6860940	St18	ENSMUSG00000033740.17	+	0.216132408320544	0.593342489397034	0.128232607499192	0.123604740142389	0.007851	0	0.55982085987725	0	0.08059258676377	0.17913054849444	0.0498195189618	0
chr1	6861237	6864151	Gm42492	ENSMUSG00000103329.2	-	0	0	0	0	0	0	0	0	0	0	0	0
chr1	6910560	6911222	Gm7449	ENSMUSG00000104385.1	+	0.030832002247872	0	0.008494600088128	0	0.004014	0	0	0.012162031609578	0	0.08241969753864	0	0
chr1	6916559	6923588	Gm37108	ENSMUSG00000102135.1	+	3.6348093438455	1.53160699089222	1.63148920444922	1.71694953388158	1.144319	1.65022777448461	8.2381787807596	2.17529685678138	4.91327167565449	2.24990986622868	2.73262212607328	1.56454626989966
chr1	6929759	6929788	Gm37275	ENSMUSG00000103282.1	+	0	0	0	0	0	0	0	0	0	0	0	0
chr1	6998217	6998541	Gm37225	ENSMUSG00000102534.1	+	0	0	0	0	0	0	0	0	0	0	0	0
chr1	7013762	7013920	Gm37489	ENSMUSG00000102213.1	+	0	0.645167067532868	0	0	0	0	2.8463811348489	0.343038478311809	0	0	0	0.188363673511392
chr1	7035915	7037217	Gm5694	ENSMUSG00000103629.1	+	0	0	0	0	0	0	0.53646853019135	0	0	0	0	0
chr1	7088920	7173628	Pcmtd1	ENSMUSG00000051285.17	+	51.1848861210099	54.0134274212458	33.8568263137275	39.9054776870451	21.612585	24.0502119201802	69.5437156659608	36.6415652751207	63.6417902858765	43.8824535116231	36.6200464999714	37.1258046758874
chr1	7136199	7136586	Gm26983	ENSMUSG00000098201.1	-	1.40355633485453	0.060587071029422	0.873742114723344	1.11946273062351	0.60104	0.793412317001077	2.5041695313258	0.419455719236212	1.50263453897256	1.54931664472416	0.3413368423514	0.202322465346408
chr1	7148110	7152137	Gm38372	ENSMUSG00000103509.1	+	3.41505604375709	3.9558194634821	3.11921833435505	3.79590422689234	2.166377	2.69379330351113	4.7916163648558	2.56870169871941	4.51647344208882	2.76784972371	2.44385993393956	3.0563065118862
chr1	7177739	7179037	Gm9826	ENSMUSG00000048538.7	+	44.5897510428607	52.1400901234412	13.4193129693683	13.6183239945005	6.838453	10.8201365393075	81.5004605735052	47.1203619894565	20.8147313817002	14.7712514868443	13.2874508068166	15.0936471853693
chr1	7189742	7189919	Nras-ps2	ENSMUSG00000103709.1	-	0	0	0	0	0	0	0	0	0	0	0	0
chr1	7265803	7265932	Gm23274	ENSMUSG00000077244.1	+	0	0	0	0	0	0	0	0	0	0	0	0
chr1	7315451	7316462	Gm19002	ENSMUSG00000102768.1	+	0.11158369370832	0	0	0	0	0	0	0	0	0	0	0
chr1	7349406	7397869	Gm26901	ENSMUSG00000097797.6	-	6.80710962878842	7.75133095219947	4.73579667886294	3.99019848932263	3.849009	4.5805383660121	11.8013959550539	7.06659208143052	6.61599142709396	3.16950872694732	3.765288686992	4.01436548331458
chr1	7410679	7411993	Gm18984	ENSMUSG00000103498.1	+	0	0	0	0	0	0	0	0	0	0	0.055322897947632	0
chr1	7497968	7518149	Gm30414	ENSMUSG00000103067.1	+	0.19590185471568	0.271668401420266	0.164433157410936	0.522320744409112	0.071184	0	0	0.065290154176759	0.09933751167466	0.19162268019252	0.086291881133696	0.303709361857728
chr1	7591646	7591931	Gm37791	ENSMUSG00000102320.1	+	0	0	0	0	0	0	0	0	0	0	0	0
chr1	7597379	7599473	Gm7470	ENSMUSG00000104226.1	+	0	0	0	0	0	0.099676973513346	0	0	0	0	0.073004955195732	0
chr1	7664081	7664961	Rps2-ps2	ENSMUSG00000103903.1	+	0	0	0	0	0.004874	0.037468980858398	0.32302798535625	0	0	0	0.0438394558049	0
chr1	7728861	7730565	Gm38216	ENSMUSG00000103557.1	-	0	0	0	0	0	0	0	0	0	0	0	0
chr1	8361475	9299878	Sntg1	ENSMUSG00000025909.16	-	0.07499382048288	0.23182222714528	0.119464178697648	0.068342738055394	0	0	0.49337298154645	0.20401565013152	0.21741437439018	0.13423238279568	0.208928779209472	0.046731294731448
chr1	8450960	8453491	Gm38024	ENSMUSG00000102647.1	-	0	0	0	0	0	0	0	0.046326647908228	0	0	0	0
chr1	8468426	8468825	Gm16284	ENSMUSG00000086235.1	-	0.692366751349248	0	0.299491782838088	0	0.069855	0.209002846918532	1.6008103739126	0.11876135238878	0	0.226704678399	0.058900610552868	0.300084355502016
chr1	8527780	8531313	Gm38259	ENSMUSG00000102253.1	-	0	0	0	0	0	0	0	0	0	0	0	0
chr1	8588615	8588724	Gm23358	ENSMUSG00000093970.1	-	0	0	0	0	0	0	0	0	0	0	0	0
chr1	8643696	8644859	Gm37005	ENSMUSG00000103884.1	-	0	0	0	0	0	0	0	0	0	0	0	0
chr1	8791923	8792162	Gm15452	ENSMUSG00000084353.1	-	54.2849318372582	63.7726314046824	24.1126276068377	27.4803606187958	17.316343	21.9934721556218	107.632666927079	48.3640683812756	42.3384450965414	34.1875061231814	33.0561233180667	34.3666731642039
chr1	8815842	8816039	Gm36964	ENSMUSG00000103933.1	+	10.8638762206252	6.89637237663144	8.14272034143472	8.10270966904166	5.488351	3.96520033414557	26.9096679080521	7.28676945339771	14.9661197240515	14.0898736227694	9.48310327278227	8.63207515443091
chr1	8816138	8816247	Gm24276	ENSMUSG00000076135.1	+	7.93025002792445	3.05539205639956	3.92332521625948	4.57406299102018	1.895029	2.13189153712514	11.4037398595626	5.2979056199498	8.36352788050965	4.11827452282476	4.10035119545274	3.62822498734728
chr1	8855928	8856267	Gm6152	ENSMUSG00000086195.1	-	0	0	0	0	0	0	0	0	0	0	0.028399707130452	0
chr1	8856763	8857102	Gm7445	ENSMUSG00000104504.1	+	0	0	0	0	0	0	0	0	0	0	0.027263925351012	0
chr1	8962996	8963621	Gm7493	ENSMUSG00000066693.2	-	0.957820204451808	0.112653706979996	0.059347941153744	0.22421221180754	0.166843	0.033915060770395	1.1572292875688	0.413160281153398	0.15341519870572	0.36426858289668	0.113512784447608	0.164463085971648
chr1	9191067	9192116	Gm37629	ENSMUSG00000102316.1	-	0	0	0	0	0	0	0	0	0	0	0	0
chr1	9258617	9259134	Gm38008	ENSMUSG00000103819.1	-	0	0	0	0	0	0	0	0	0	0	0	0
chr1	9286922	9290180	Gm37143	ENSMUSG00000102871.1	+	0	0	0	0	0	0	0	0	0.01161037127249	0.02876500318572	0.023228458271032	0.19629157679628
chr1	9396773	9398687	Gm6187	ENSMUSG00000101571.2	-	0	0	0.308092762426392	0	0.319265	0.030150070997258	0	0	0	0	0.216732976739412	0
chr1	9439741	9440376	Gm18299	ENSMUSG00000104428.1	-	0	0	0	0	0	0.056415911555102	0	0	0	0	0	0
chr1	9450579	9451748	Gm7512	ENSMUSG00000102272.1	+	0	0	0	0	0	0	0	0	0	0	0	0
chr1	9458670	9458772	Gm24765	ENSMUSG00000065625.1	+	0	0	0	0	0	0	0	0	0	0	0	0
chr1	9499338	9501522	Gm18300	ENSMUSG00000103411.1	-	0	0	0	0	0	0	0	0	0	0	0	0
chr1	9545408	9547455	Rrs1	ENSMUSG00000061024.8	+	282.636532856623	264.737279915344	147.136884927459	151.71681369853	83.592606	111.15853665791	540.238900261129	205.440268887754	218.133565266281	167.082697783695	122.15269021086	135.500306520665
chr1	9547948	9580673	Adhfe1	ENSMUSG00000025911.14	+	3.18737161200077	3.21574498475846	5.47543758366071	6.09542824106104	1.298066	2.42413259259925	2.5681652264101	1.68203984841267	6.65580558071826	3.73664978654508	2.58515290818338	1.76668712530464
chr1	9560832	9631175	2610203C22Rik	ENSMUSG00000079671.8	-	2.11141165028899	1.61456711994118	0	0.130409805915994	0	0.192025443088955	0	0.93596753839766	0.69979380839647	0.09706119807672	0.142053603859748	0.026813539075584
chr1	9574548	9575649	Gm6161	ENSMUSG00000081441.3	+	37.0986919662315	35.2434864233303	17.9611384496048	18.114608430482	9.774336	12.9853510456188	78.5434356730444	27.4237573882128	27.0845771191262	20.0334824380134	15.9996185355711	18.2771363979231
chr1	9601199	9627143	Vxn	ENSMUSG00000067879.3	+	0.04702079890944	0.10953116116985	0	0	0	0.002634259317062	0	0	0	0	0	0
chr1	9639255	9640582	Gm29520	ENSMUSG00000099827.1	-	0	0	0	0	0	0	0	0	0	0	0	0
chr1	9667415	9700209	Mybl1	ENSMUSG00000025912.16	-	24.2235627507721	30.1287079747482	16.9968595002687	18.6604964056582	10.343718	12.6271986839233	55.4719312700634	27.9128574633515	21.188877407464	16.4613474918508	15.0889779598013	19.1748595120767
chr1	9718622	9748382	Vcpip1	ENSMUSG00000045210.8	-	41.9792186915553	41.922445928731	27.1706462087396	29.6293659083959	16.139147	20.9570322843421	58.5065394758539	33.2127128965495	39.9007464821411	28.5004889600566	27.7046826793385	31.0146319448189
chr1	9747648	9791924	1700034P13Rik	ENSMUSG00000097893.8	+	4.0330892975711	1.735630606999	0.47357592490388	0.956920032908576	0	0.518536540167543	2.3756248280144	1.47769255849114	0.74886616014059	0.84425703477012	0.153423467824536	0.181336627460736
chr1	9798107	9900845	Sgk3	ENSMUSG00000025915.14	+	12.254578026889	10.6750020617551	9.26706694869305	11.9497218668125	4.46975	4.85604735190103	17.0496402786548	9.53442382263956	13.1735073837032	11.3651423873586	8.39093379279128	9.3619079692627
chr1	9802197	9802553	Gm6195	ENSMUSG00000046334.4	-	0.26320400130288	0.33805102812832	0.953595689531384	0.527868242141097	0.075638	0.648259420417951	0.49822704684465	0.524056624384221	0.735062471011295	0.14910816453732	0.166608861754944	0.218922692864232
chr1	9834498	9834602	Gm22607	ENSMUSG00000088916.1	-	0	0	0	0	0	0	0	0	0	0	0	0
chr1	9908638	9942085	Mcmdc2	ENSMUSG00000046101.16	+	1.27149174532493	1.05509889273262	0.410504701243976	0.588994162306033	0.069877	0.509433132059361	2.5491262241783	1.87690109675438	1.60339060056986	2.06924896712016	1.14300087726538	0.982606881531648
chr1	9941959	9944118	Snhg6	ENSMUSG00000098234.7	-	317.673769143259	338.011358310453	200.899197065277	212.180143574028	104.597191	140.559019709479	415.221209839066	279.411351874811	259.81662636389	219.31833584107	162.23538257564	170.205283043392
chr1	9942463	9942549	Snord87	ENSMUSG00000093178.1	-	98.1611531411124	74.6384649316409	42.2154556707139	49.0652726835104	20.099018	30.8942821483049	106.5843585892	55.2035386678946	62.962809308172	54.482080991665	39.5198470995708	39.0026157541927
chr1	9960163	9967932	Tcf24	ENSMUSG00000099032.2	-	1.58440863140074	1.99481919908503	1.16733377528315	1.31136761377472	0.713685	1.08718568356596	3.3361387180191	1.59416959887803	3.55361526375647	2.33298297189468	2.01485278438578	1.78689617611409
chr1	9967314	9968687	E330040D14Rik	ENSMUSG00000104025.1	+	0.156199030451328	0	0	0.03216940183886	0.000359	0	0	0	0.096391721363805	0	0.058670012434012	0.072478549695456
chr1	9968624	10009136	Ppp1r42	ENSMUSG00000025916.10	-	0	0	0	0.095775976382669	0	0	0	0	0	0	0	0
chr1	9982387	9992366	Gm15818	ENSMUSG00000087199.1	+	0	0	0	0	0	0	0	0	0	0	0	0
chr1	10009814	10009917	Gm24674	ENSMUSG00000095780.1	-	0	0	0	0	0	0	0	0	0	0	0	0
chr1	10024601	10038168	Cops5	ENSMUSG00000025917.9	-	334.155034448414	382.880871965519	188.53849408203	198.765959382722	92.727692	132.644312209336	511.870170746111	317.622988543724	253.493502789782	189.26410038711	159.934003024168	172.555448746271
chr1	10037987	10136768	Cspp1	ENSMUSG00000056763.16	+	70.7074066311843	74.62026909991	50.6837051626502	52.5144146929393	31.836462	39.3284869668577	109.971320376916	57.6125357949773	69.5521353410425	49.106642783693	41.6613550402975	48.6273222992986
chr1	10057025	10057944	1700047N06Rik	ENSMUSG00000102356.1	-	0	0	0	0	0	0	0	0	0	0	0	0
chr1	10137571	10232670	Arfgef1	ENSMUSG00000067851.11	-	54.3046181686535	56.4999732391001	37.5821063905019	40.2878087967309	18.951107	23.8462322576514	100.768534446424	64.9973133832147	68.1684917794703	50.8167601594441	38.4924240645339	43.3001542910373
chr1	10166539	10166778	Gm26348	ENSMUSG00000088153.1	+	0	0	0	0	0	0	0	0	0	0	0	0
chr1	10197081	10198802	Gm37569	ENSMUSG00000102556.1	-	0.673950271776384	0.524750220637282	0.185147610084096	0.437960240507471	0.146312	0.22315822164622	1.0099599644931	0.729187270361471	0.731996842494795	0.45247223198376	0.441631536120404	0.125280291578136
chr1	10324720	10719945	Cpa6	ENSMUSG00000042501.12	-	4.60876392273792	6.22823748044853	0.7381062820082	0.905556491750603	0.184816	0.151694686239909	6.141398626119	4.6357667664449	1.3497683664648	0.50190126719724	0.346807524589036	0.283649554861536
chr1	10449245	10451989	Gm38005	ENSMUSG00000103810.1	-	0.110800013726496	0.044514432130686	0	0	0	0	0	0.030765308451027	0.05416129508151	0.03415132149876	0	0
chr1	10554098	10555553	Gm15604	ENSMUSG00000083422.1	-	0.141497774496	0.063201295428614	0.027715799777336	0.055943522832131	0.030867	0.0243963662038	0.42467412474835	0.009157260753521	0.05733282712858	0.00828151814052	0.073956602656384	0.013322257980888
chr1	10555554	10555660	Gm25253	ENSMUSG00000094979.1	-	0.115549259542272	0	0	0	0	0	0	0	0	0	0	0
chr1	10695123	10695614	Gm15603	ENSMUSG00000081417.1	+	0.380850330426144	0	0.072430649684648	0	0.032453	0.033061187953262	0.24904750310415	0.215757414076169	0.1215661053543	0.05042634235524	0.078501450655628	0.046288957646376
chr1	10782456	10784377	Gm37133	ENSMUSG00000103448.1	-	0	0.152268197346588	0.005324884981032	0	0	0	0	0	0	0	0	0.040905391659768
chr1	10805281	10806522	Gm5522	ENSMUSG00000100212.1	+	0.60657193407984	0.445458996466022	0.193825419311416	0.286039936073122	0.254848	0.204680030120398	1.7360325608337	0.501956834929111	0.288679089658745	0.1297788905592	0.179587749907272	0.208362344487696
chr1	10868688	10869446	Gm28659	ENSMUSG00000100648.1	+	0.158009476335264	0	0.083413348082448	0	0.210236	0.16545670382712	0	0.098797208822799	0.155352118541145	0.14926721783148	0.108236561817664	0.061655676057048
chr1	10921670	10921760	Gm22963	ENSMUSG00000088585.1	+	0	0	0	0	0	0	0	0	0	0	0	0
chr1	10993465	11303681	Prex2	ENSMUSG00000048960.13	+	6.964230208848	7.41068298951587	7.43371870267838	7.72060370460207	4.010408	5.52315502108498	11.3029928540275	5.81237899798816	13.2730762109841	10.7640047608186	16.6104178842131	16.9744878466325
chr1	11134111	11134238	Gm24173	ENSMUSG00000077318.1	-	0	0	0	0	0	0	0	0	0	0	0	0
chr1	11223566	11224174	Gm28686	ENSMUSG00000101827.1	-	0	0	0	0	0	0	0.29531202702145	0	0	0	0	0
chr1	11363926	11366964	Gm37410	ENSMUSG00000103494.1	-	0	0	0	0	0	0.023613763669959	0	0	0	0	0	0.020171290326576
chr1	11414105	11975901	A830018L16Rik	ENSMUSG00000057715.13	+	3.22226714008032	2.7194434732907	1.93981442578341	2.96484444325886	1.208781	1.08043145364167	7.75090481908265	3.74076246004113	2.69085264342286	2.07978732254268	2.46407340785063	3.48141942241387
chr1	11416918	11419388	Gm38178	ENSMUSG00000103825.1	+	0.652126961171424	0.754272898542532	0.605858833372736	0.470908523197915	0.182069	0.469161310252268	1.3428658469782	0.568682188886784	0.227438979639135	0.38051996069592	0.177875472830692	0.092987886249648
chr1	11608139	11608400	Gm29273	ENSMUSG00000099845.1	-	0	0	0	0	0	0	0	0	0	0	0	0
chr1	11704207	11706350	Gm38069	ENSMUSG00000103561.1	+	0	0	0	0	0	0.032800777302772	0	0	0.10072540531213	0.08656797939984	0	0.02204492952432
chr1	12120960	12121832	Gm7560	ENSMUSG00000101610.1	+	0.174981952978656	0.63187463553486	0.307596324758904	0.232246448925051	0.089291	0.158098047077221	0.81912351907125	0.677791679800732	0.45904164019068	0.2197084828248	0.194810667514736	0.359774688331488
chr1	12374936	12375042	Gm22633	ENSMUSG00000093864.1	+	0.708697045785312	0	0	0	0	0	0	0	0	0	0	0
chr1	12425986	12426106	Mir6341	ENSMUSG00000098555.1	+	0	0	0	0	0	0	0	0	0	0	0	0
chr1	12565577	12566383	Gm2383	ENSMUSG00000097628.1	+	0	0.321525395319142	0.202235309797552	0	0	0	0.23117800365145	0.209593488323877	0.205667443301955	0.0332722296432	0.131807475504012	0.307339762568136
chr1	12655867	12656553	Gm6216	ENSMUSG00000098163.1	+	0	0	0	0	0	0	0	0	0	0	0	0
chr1	12667563	12673090	Gm17644	ENSMUSG00000097171.1	+	0.051516074360736	0	0	0	0	0	0	0	0	0	0	0
chr1	12670324	12671176	Gm29663	ENSMUSG00000101314.1	-	0.192291847392	0	0	0	0	0	0	0	0	0	0	0
chr1	12692277	12861192	Sulf1	ENSMUSG00000016918.15	+	132.993667545089	146.451727872762	66.1012211134633	74.0488009190784	29.824179	38.6842310175455	242.834601329623	149.803714435761	126.506962112733	86.9673235328366	42.8121945327225	48.4405247867673
chr1	12866549	12992650	Slco5a1	ENSMUSG00000025938.16	-	3.24112625371699	3.15675895327511	1.17020208180642	1.25475879688187	1.337017	1.63008021363091	4.87517293706795	2.18460278364767	2.63975418992283	2.79963029137824	1.84167359712493	2.05208085485122
chr1	13059401	13059951	Gm37162	ENSMUSG00000104518.1	-	0	0	0	0.067799144127726	0	0	0	0	0	0	0	0
chr1	13062025	13062345	Gm5250	ENSMUSG00000069620.6	+	2.01046205855626	0.157434402706896	0.659885829526936	0.367950210629155	0.111186	0.131300420559429	2.61262519496395	0.663948577531438	0.995574008473435	0.73755376807716	0.159145398758836	0.12287440938372
chr1	13068838	13078662	Gm29283	ENSMUSG00000099498.1	+	0.337711649945184	0	0.49099064308084	0.264559862588032	0	0	4.0212409911951	2.20134773407957	0.253658464260255	0	0.26687430053872	0
chr1	13113457	13127163	Prdm14	ENSMUSG00000042414.7	-	13.6428272050615	17.1100226173984	20.369365454552	22.2894767300455	5.009449	6.79055172770187	42.928441788125	19.6620454479534	18.618389700404	13.3566959696504	12.4020142612615	10.9581640541837
chr1	13139105	13374083	Ncoa2	ENSMUSG00000005886.14	-	38.2729021775164	40.9805816817338	27.6580297987682	30.2708006580375	15.549768	17.5336272731999	75.5279922224726	52.6395685541103	54.4493554715954	41.0255317938146	33.925077260768	35.4013175873696
chr1	13177462	13179714	Gm38376	ENSMUSG00000103506.1	-	0.713395497528192	0.732511900997406	0.463909180323072	0.65683590148033	0.154871	0.178048244069497	0.58157612662825	0.405306707850269	1.44434300619883	0.70315956789948	0.741090727558664	0.783267494332128
chr1	13234809	13236434	Gm37409	ENSMUSG00000103495.1	-	0.499312992863808	0.346986419461008	0.48075654116576	0.045039190909955	0.271054	0.066200499101671	0.21270488986115	0.418760991055411	0.57264268527211	0.26537827193712	0.175063552485836	0.04950219492696
chr1	13262198	13262279	Gm27881	ENSMUSG00000099183.1	+	0	0	0	0	0	0	0	0	0	0	0	0
chr1	13289812	13290506	Gm38223	ENSMUSG00000102639.1	-	0	0	0.213279077908416	0.388497249760785	0.141223	0.304080145994802	0.36966976823455	0	0.18072158798269	0.53749911392532	0	0
chr1	13297036	13298907	Gm37702	ENSMUSG00000104170.1	-	0.310852469827392	0.261899639611116	0.27460685975988	0.228402753055906	0.156539	0.178444342374716	0.23331580443045	0.161971729856378	0.5538754648811	0.24761588784336	0.041263296223352	0.101492985487008
chr1	13334498	13334609	Gm23169	ENSMUSG00000087782.1	-	0	0	0.280942349992584	0	0	0.554225134526012	0	0	0.251752200709995	0.31965628325364	0	0
chr1	13343563	13348204	Gm38120	ENSMUSG00000103085.1	-	0.49433517372	0.549861989932166	0.483963686096992	0.384850302440087	0.463445	0.364832580171748	0.36060297787185	0.204170034171698	0.71329929547916	0.41952025829772	0.124555680930436	0.336206752664664
chr1	13354483	13356730	Gm38380	ENSMUSG00000102664.1	-	0.60241770454656	0.454643361551014	0.669499384357656	0.793872279641441	0.412481	0.509476990695233	0.5591355060981	0.486561315366916	0.738601878480345	0.34429449826656	0.2135613921644	0.413426940137904
chr1	13376070	13388413	Gm29570	ENSMUSG00000101476.1	+	0	0	0	0.095591397847528	0.111025	0.103795573538201	0	0	0	0	0	0
chr1	13407012	13407655	Gm7593	ENSMUSG00000101171.1	-	0.181744820969952	0.041384970382976	0.031395742487128	0	0.067088	0.032314220561067	0.836760375498	0	0.03317010054853	0	0.019991480199628	0
chr1	13564698	13589910	Tram1	ENSMUSG00000025935.10	-	163.100979870509	167.476063954353	73.3844995029854	76.5889869463733	34.298985	47.3670567370329	235.043707060674	145.630862495863	121.373929463406	87.1909632112698	69.8129179442827	73.8488254734522
chr1	13623330	13660546	Lactb2	ENSMUSG00000025937.6	-	63.3116698886406	70.9913314253904	50.5365488240641	54.0776995538127	15.341303	18.3913966560137	72.6137862140853	50.413522232566	75.1255120835448	51.1820883811789	36.0954839642555	38.5699741226276
chr1	13641483	13642748	Gm38319	ENSMUSG00000102982.1	-	0.954460539344544	1.67715635489538	1.58678026451414	1.5215538852471	0.689215	0.783927886993757	2.28852202156885	1.00897403561961	2.22314363533553	0.97749640916172	1.17211647109318	1.36915375221938
chr1	13668771	13701723	Xkr9	ENSMUSG00000067813.3	+	0	0	0.359615900344968	0.217005535594837	0	0.1654292921797	0.71418265141975	0.121497380656379	0.316085808596255	0.33655032233604	0.067379393624536	0
chr1	13774334	13774464	Gm26273	ENSMUSG00000077368.1	-	0	0	0	0	0	0	0	0	0	0	0	0
chr1	13785883	13786879	Gm5523	ENSMUSG00000097711.1	-	0.952338072727104	0.548337025699304	0.26532820335564	0.375542270596548	0.239062	0.127577918839793	1.98470280497685	0.590327403112481	0.40515903861067	0.21542479072668	0.527771979683508	0.201096148712184
chr1	13846871	13849119	Gm36947	ENSMUSG00000102166.1	-	0	0	0	0	0	0.031748170041844	0	0	0.05698724718672	0	0.010647093741508	0.03162889970088
chr1	13932378	13932685	Gm25491	ENSMUSG00000089358.1	+	0	0	0	0	0	0	0	0	0	0	0	0
chr1	14109215	14112819	Gm37400	ENSMUSG00000104209.1	-	0	0	0	0	0.008598	0	0	0	0	0	0	0
chr1	14168954	14310235	Eya1	ENSMUSG00000025932.14	-	9.68100561991152	10.6274031214709	7.29966083254918	7.25291009325249	2.453554	4.24140009354949	9.2299045621377	8.14762915624878	6.05044985224008	4.40217390605616	1.90438251840189	2.47516189177673
chr1	14182578	14182677	Gm22616	ENSMUSG00000095853.1	+	0	0	0	0	0	0	0	0	0	0	0	0
chr1	14255552	14255990	Gm37444	ENSMUSG00000102588.1	-	0	0	0.079447756714776	0	0.073812	0	0	0	0.310924404948475	0.28328896248084	0	0
chr1	14752937	14776931	Gm9947	ENSMUSG00000054493.2	+	0.539574551930016	0.881519233782568	1.17785549584686	1.16311251168103	0.320088	0.484082840525345	0.93223833087775	0.985559122859282	0.62150322995509	0.8000810570016	0.378084545560736	0.742349515844736
chr1	14753346	14755992	Msc	ENSMUSG00000025930.6	-	46.5534063632433	44.0812938769902	38.7107081777673	36.0692156676945	13.215831	19.1290824643923	69.682226293492	27.5323551246232	40.6909819056443	31.0630911544973	27.6639390893233	30.548052629743
chr1	14788645	14792965	Gm37412	ENSMUSG00000103492.1	+	0.092325483784608	0	0.102386328937912	0.074127551046846	0	0.033048852711923	0	0.027145860397965	0.161355176563455	0.03641245751844	0.075708460007096	0.021552245128752
chr1	14839869	14840156	Smt3h2-ps4	ENSMUSG00000081201.1	-	303.875142004033	372.044801175867	151.483874383132	173.25291386821	80.61467	106.7005256147	370.671208434174	286.720892974135	204.045605978521	149.480001047902	107.009611178965	126.134320419252
chr1	14865072	14865965	Rpl5-ps1	ENSMUSG00000082193.1	+	278.306265579278	304.261098882503	179.960575205375	191.783728640415	98.935936	130.300909659554	468.713386684192	235.769754052323	244.099909793053	179.702547127616	152.653092856764	174.466141766422
chr1	14872648	14918862	Trpa1	ENSMUSG00000032769.4	-	1.06438616938762	1.33462034125681	1.10151047455388	0.966019146190362	0.312031	0.495828731444815	1.1766078228655	1.11711147887318	0.815198000432605	0.62378767537596	0.857899000048132	0.853712372307192
chr1	15019040	15019159	Gm26345	ENSMUSG00000088159.1	-	0	0	0	0	0	0	0	0	0	0	0	0
chr1	15268802	15269797	Gm10566	ENSMUSG00000073737.3	-	0.773100302069376	0.855193717445202	0.502371279608928	0.329803303921498	0.375236	0.275750208386232	2.24597978606675	0.75899768493436	0.870864240422215	0.44219180082204	0.56751229579352	0.525358001961672
chr1	15287254	15723750	Kcnb2	ENSMUSG00000092083.4	+	0.212351878037856	0.511222646762098	0.031624261413432	0.17723596044638	0.022682	0.018224633787187	0.1799902502931	0.275126654415731	0.070406339283945	0.03122603050752	0.116853015408052	0.021151264763016
chr1	15364302	15365834	Gm38116	ENSMUSG00000102937.1	+	0	0	0	0	0	0	0	0.043996592487023	0	0	0	0
chr1	15556249	15558337	Gm37138	ENSMUSG00000104149.1	+	0	0	0.018190894530096	0.070644898905779	0.090045	0	0.02122081655625	0	0	0	0.019783253540064	0
chr1	15685935	15686046	Gm25227	ENSMUSG00000088829.1	-	0	0	0	0	0	0	0	0	0	0	0	0
chr1	15757832	15757963	Gm25168	ENSMUSG00000077377.1	+	0	0	0	0	0	0	0	0	0	0	0	0
chr1	15760122	15760668	Gm6060	ENSMUSG00000101652.1	-	0	0	0	0	0	0	0	0	0	0	0	0
chr1	15760761	15760860	Gm28669	ENSMUSG00000100814.1	+	0	0	0	0	0	0	0	0	0	0	0	0
chr1	15805646	15844052	Terf1	ENSMUSG00000025925.14	+	342.553264782521	332.899460349866	229.949963040275	259.538912651744	102.471825	132.949909590016	573.279567023276	299.958912728625	363.33742503879	263.217593118284	189.967645822522	217.053318802934
chr1	15853331	15856499	Gm37509	ENSMUSG00000104379.1	+	3.45382280582093	1.95967932032235	1.6234201223618	1.81842513316256	2.005329	2.13229311775985	2.08065233405785	1.86615997010718	3.60834788051606	3.07424010248316	2.90701281389887	3.43589646313433
chr1	15853862	15892722	Sbspon	ENSMUSG00000032719.4	-	0	2.25969960778623	0.270294550021264	0	0.230433	0.459257482039422	2.2450555016123	0.759829643373097	0.37568441389203	0	0.229326387439324	0.271386388519296
chr1	15879530	15879832	Gm23259	ENSMUSG00000088943.1	+	0	0	0	0	0	0	0	0	0	0	0	0
chr1	16053335	16053887	Gm7634	ENSMUSG00000100652.1	+	0	0	0	0.129756681868572	0	0	0	0	0.370821212290855	0	0.140384348820268	0.09477881200872
chr1	16065979	16093325	4930444P10Rik	ENSMUSG00000067795.13	-	0.244950788392896	0.143163365543582	0	0.206397340663107	0.094993	0	0.1478980880107	0	0.2397878886906	0	0.125672533013552	0.034768414133952
chr1	16101295	16104662	Rpl7	ENSMUSG00000043716.13	-	6048.63524417982	6182.24709041856	3484.3189253302	3561.39474168135	1854.740479	2565.37901967341	10715.1154464255	5085.89541529683	5020.11434479891	3797.70542626783	3106.9685418986	3260.1951202315
chr1	16105774	16133734	Rdh10	ENSMUSG00000025921.7	+	16.024847906852	17.3035132605952	6.64913639903773	7.54687879299447	4.132654	5.90977986095562	22.2717719945051	14.9080490963693	11.243605050646	7.7700865718862	7.23220233788066	7.57660312778393
chr1	16208197	16210517	Gm38249	ENSMUSG00000104165.1	-	0	0.064995981226472	0	0	0	0	0	0	0	0	0	0
chr1	16228506	16244062	Gm28095	ENSMUSG00000100868.1	+	0	0	0	0	0	0	0	0	0	0	0	0
chr1	16228674	16520112	Stau2	ENSMUSG00000025920.19	-	22.3782285950527	21.5744297554308	12.7283465958733	13.7433080028176	7.2274	10.263186687028	34.9824877985561	23.2586532399602	21.1448856382522	15.5590424528188	11.8738241073774	13.8493673500076
chr1	16253592	16267921	Gm7568	ENSMUSG00000089982.7	+	0	0	0	0	0	0	0	0	0	0	0	0
chr1	16540790	16619489	Ube2w	ENSMUSG00000025939.17	-	49.3695894031123	51.684561521882	28.6976490741178	29.6798227835626	12.057702	15.4386290723374	66.8551168039008	47.2974862269599	52.8806566380923	36.9413828000626	30.4435361172654	30.4232002903041
chr1	16618560	16621539	Gm38342	ENSMUSG00000102457.1	+	0.526894174446336	0.470242258726616	0.1673507137028	0.299481715769599	0.194452	0.191669091672495	0.907685060166	0.283100304194554	0.295100187933305	0.33114895844112	1.59430548820735	1.62368098419545
chr1	16641725	16657042	Eloc	ENSMUSG00000079658.9	-	409.26302912272	369.395260541504	168.119573510313	161.111096454705	74.359581	112.933783473947	553.75366180111	317.676625561831	198.911617410483	171.447782181048	153.204693882357	143.322529002704
chr1	16657552	16662278	D030040B21Rik	ENSMUSG00000097744.1	+	0	0	0.129721920501656	0.049483274102196	0.024677	0.061517219139964	0	0	0.16480261517701	0	0.072929236410436	0
chr1	16662980	16663662	Gm7654	ENSMUSG00000100959.1	-	0	0	0	0	0.068758	0	0	0	0	0	0	0
chr1	16665207	16678275	Tmem70	ENSMUSG00000025940.6	+	55.8718656597115	57.863000793901	29.6510438245933	27.6582476749541	10.948905	14.2422175678793	83.5607094854223	57.3848965277349	47.8727629448085	37.7816248138396	23.4494160118146	21.2997983195704
chr1	16688051	16709611	Ly96	ENSMUSG00000025779.10	+	7.46915231861875	8.91331911795249	3.06914510962406	2.62125454259722	0.402369	0.523445966220465	8.65260403706745	7.53227152588151	3.63099730138296	1.8245347272108	0.73165857614486	0.550157648617416
chr1	16758205	16758623	Gm29649	ENSMUSG00000100093.1	-	0	0	0	0	0	0	0	0	0	0	0	0
chr1	16768279	16770138	Gm5828	ENSMUSG00000091020.3	-	1.93166231075424	0.92986509532371	0.765542343099888	0.923880475118337	0.416153	0.334401539788435	5.5485361689075	1.06008372980965	1.48871101163762	1.06459958140272	0.697631586561728	0.650875645146432
chr1	16898185	17091631	Gm28376	ENSMUSG00000101640.1	+	0	0	0	0	0.023191	0	0	0.436852513393307	0	1.289567569779	4.74812368277853	4.69699050208344
chr1	16930970	16931796	4921511E07Rik	ENSMUSG00000104133.1	+	0	0	0	0	0	0	0	0	0	0	0	0
chr1	16964560	17097889	Jph1	ENSMUSG00000042686.5	-	9.21499902627523	8.47869393768048	5.37164271134084	4.8769259421533	4.306893	6.60792573851323	11.5475761260931	7.32642899794122	22.7333494148817	16.7133158515951	12.5198412955895	15.6677287970635
chr1	17124747	17128956	Gm28783	ENSMUSG00000100110.1	+	0	0	0	0	0	0	0	0	0	0	0	0
chr1	17145362	17164271	Gdap1	ENSMUSG00000025777.8	+	0.448627764409728	0.10534701894363	0.11448601208756	0.017186087123623	0.102185	0.053430783151064	0	0.139037122998824	0.11371252248203	0.24870561784524	0	0.136155310645272
chr1	17168403	17173103	Gm28784	ENSMUSG00000099899.1	+	0	0	0	0	0	0	0	0	0	0	0	0
chr1	17250114	17250492	Gm28785	ENSMUSG00000100272.1	-	0	0	0	0	0.021065	0.139167563368969	0	0	0	0	0.299608908127368	0
chr1	17394958	17395429	Gm5251	ENSMUSG00000100398.1	+	4.73418537316234	2.63676343971308	2.15815243992242	3.53571339908116	0.521353	0.233374542639654	5.76144226354785	5.19136633740845	7.51610733743362	6.083036222526	0.537613700890504	2.16632969107603
chr1	17397412	17400281	Rbm6-ps1	ENSMUSG00000101589.1	-	0.625793862522912	0.404074026083046	0.239548904479656	0.422001296392203	0.126567	0.379558117165772	0.8077365860984	0.29681761206074	0.661030329272835	0.51415911769176	0.38683694878836	0.358476446967984
chr1	17429043	17429528	Gm6075	ENSMUSG00000102048.1	-	0.399009211486464	0.02394643381535	0.241814393835256	0.019991275190656	0.029311	0.139781584271177	0.26703018024515	0.058968985420582	0.06592773471484	0.06882064088796	0.082013769764472	0.008472733109184
chr1	17520001	17520111	Gm25166	ENSMUSG00000089534.1	+	0	0	0	0	0	0	0	0	0	0	0	0
chr1	17601901	17630939	Pi15	ENSMUSG00000067780.3	+	2.49488513176541	2.61233980620581	0.235193254944672	0.191213220728321	0.018485	0.039441248890267	2.49129871310635	1.68261164115407	0.209658334243435	0.091724315247	0.024150850746456	0
chr1	17615084	17641081	Gm28154	ENSMUSG00000100053.1	-	0	0	0	0	0	0.017013038971223	0	0	0.085837598462	0.04936240477944	0.02253494303298	0
chr1	17676027	17727646	Gm16070	ENSMUSG00000085125.7	-	0	0	0.115321288163016	0.044308990111595	0.001164	0.048661156499984	0.01376366442715	0.118366815397214	0.120749533394905	0.51612364081152	0.070260149228752	0.073519660151784
chr1	17727045	17766344	Crispld1	ENSMUSG00000025776.13	+	0.7366047606936	1.3061508842746	1.87250378204242	1.64819504370934	0.861384	1.02373320211814	2.2759152846221	0.821428875404119	2.81253022617776	2.11810841959104	1.84809076417876	2.42246264263327
chr1	17741915	17805417	Gm28153	ENSMUSG00000099895.1	-	0	0	0	0	0	0	0	0	0	0	0	0
chr1	17947041	17948439	Gm7690	ENSMUSG00000100554.1	+	0	0	0.02601372777452	0.037542462713459	0	0	0.1313741455189	0	0.02015511402848	0.0680167769418	0	0
chr1	17993010	17999622	Gm18775	ENSMUSG00000099473.1	-	0	0	0	0	0	0	0	0	0	0	0	0
chr1	17993813	17997483	Gm17969	ENSMUSG00000099591.1	+	0	0	0.118904701326352	0	0	0	0.1754505674624	0.072937882092984	0	0.0758404795194	0.074013391745356	0.081990595142736
chr1	17994462	18059056	Gm28756	ENSMUSG00000109887.1	-	0	0.064055413717768	0	0.030057904530269	0.098655	0	0	0.140126388171191	0	0	0	0.046030028620968
chr1	18005961	18016186	Gm28755	ENSMUSG00000102001.1	-	0	0	0	0	0	0	0	0	0	0	0	0
chr1	18048100	18058269	Gm45784	ENSMUSG00000101717.2	-	0	0	0	0	0	0	0	0	0	0	0	0
chr1	18115191	18145902	Crisp4	ENSMUSG00000025774.14	-	0	0	0	0	0	0	0	0	0	0	0	0
chr1	18210053	18223564	Defb44-ps	ENSMUSG00000070977.4	-	0	0	0	0	0	0	0	0	0	0	0	0
chr1	18236473	18237443	Defb18	ENSMUSG00000073735.1	-	0	0	0	0	0	0	0	0.93882650210466	1.46545125200243	1.342012169475	0	0
chr1	18250980	18265138	Defb41	ENSMUSG00000067773.6	-	0	0	0	0	0	0	0	0	0	0	0	0
chr1	18262395	18263379	Gm17837	ENSMUSG00000101685.1	-	0.331373275277376	0.15315343735478	0.079540346279744	0.01389409852435	0.082481	0	0.44341131981135	0.250668219902346	0.23420844479057	0.16738639715268	0.049014146427288	0.158205634524288
chr1	18708428	18709336	Gm5252	ENSMUSG00000101306.1	+	0	0	0	0	0	0	0	0	0	0	0	0
chr1	18969762	18969833	Gm24075	ENSMUSG00000088800.1	-	0	0	0	0	0	0	0	0	0	0	0	0
chr1	19037266	19037377	Gm28343	ENSMUSG00000101644.1	+	0	0	0	0	0	0	0	0	0.406237582461475	0	0	0
chr1	19062857	19063135	Gm28344	ENSMUSG00000099433.1	+	0	0	0	0	0.185153	1.09055868678099	0	0	0.491528941660535	0	0.211804372169236	0.174439045922784
chr1	19063300	19104840	Gm15825	ENSMUSG00000089787.2	-	0	0	0	0	0	0	0	0	0	0	0	0
chr1	19103022	19166346	Tfap2d	ENSMUSG00000042596.7	+	0	0	0	0	0.107604	0	0	0	0.14337665878169	0.22069074438468	0	0.053148778701456
chr1	19153422	19153966	Gm10075	ENSMUSG00000100720.1	-	34.0775874955596	36.3224453006587	14.9689116285802	16.4097599464977	7.236631	10.2666199958673	78.1704208753556	28.2632720680274	21.0959498463238	15.4577040107504	11.4782708938726	13.562159319165
chr1	19208914	19238576	Tfap2b	ENSMUSG00000025927.13	+	0.649333287162144	0.254468464698598	0.160292236867048	0.246033045665198	0.048179	0.064925857496641	1.23219693076885	0.051315539576943	0.31934373562879	0.18825676858908	0.024242057465108	0.047171833698288
chr1	19242725	19243769	Gm28340	ENSMUSG00000100538.1	+	0	0	0	0	0	0	0	0	0	0	0	0
chr1	19320226	19320697	Gm28341	ENSMUSG00000101117.1	-	0	0	0	0	0.073626	0	0	0	0	0	0	0
chr1	19330939	19333184	Gm4849	ENSMUSG00000100204.1	+	0.580387589501952	0.50273679137107	0.320870122391976	0.439530172223945	0.132197	0.105995358243656	2.01766266286955	0.449654952873253	0.407291043897145	0.12143933946	0.367143181085464	0.365456741944608
chr1	19513855	19513919	Gm24633	ENSMUSG00000084668.1	-	0	0	0	0	0	0	0	0	0	0	0	0
chr1	19614269	19616767	Gm38382	ENSMUSG00000102597.1	+	0	0	0	0	0	0	0	0	0	0	0	0
chr1	20057779	20618064	Pkhd1	ENSMUSG00000043760.16	-	0.45032573770368	0.392209735192004	1.05092111224796	1.29947345410366	0.693024	0.67824639211306	0.6517903069197	0.454180692421434	2.89457480608435	1.9117346210496	3.43275587431274	3.13646482455053
chr1	20062070	20065548	Gm37315	ENSMUSG00000104095.1	-	0	0	0.003159865153376	0	0.013499	0	0	0.000969188696673	0	0	0.035081889932824	0.071829429013704
chr1	20356452	20392300	4930486I03Rik	ENSMUSG00000089914.2	+	0	0	0	0	0	0	0	0	0	0	0	0
chr1	20444258	20444810	Gm15795	ENSMUSG00000090142.2	-	5.27584973837722	0.11279894166884	0.583221669733432	1.36714684142722	0.712397	0.78930468163519	6.79337127486985	3.30734927998735	3.46141509265523	1.41762051715968	0.616965266999228	1.16124273540792
chr1	20444811	20444912	Gm24162	ENSMUSG00000070175.1	-	0	0	0	0	0	0	0	0	0	0	0	0
chr1	20669882	20684298	Gm28653	ENSMUSG00000099906.2	+	0	0	0	0	0	0	0	0	0	0.01776883220028	0	0
chr1	20679010	20679082	Mir206	ENSMUSG00000065559.1	+	0	0	0	0	0	0	0	0	0	0	0	0
chr1	20682769	20682887	Mir133b	ENSMUSG00000065480.1	+	0	0	0	0	0	0	0	0	0	0	0	0
chr1	20730905	20734496	Il17a	ENSMUSG00000025929.4	+	0	0	0	0	0	0	0	0	0	0	0	0
chr1	20777146	20790617	Il17f	ENSMUSG00000041872.9	-	0.87663313522368	0.527606502851214	0.586227875608776	0.12378931867753	1.204425	1.02833013539048	1.5468246165935	0.343109952404484	0.99532039738707	0.53247603894624	1.76634889368876	1.9326120813989
chr1	20802968	20820312	Mcm3	ENSMUSG00000041859.10	-	848.841709717139	859.449501868648	431.190411752181	441.64314007581	255.731979	353.766140386295	1776.15348544761	816.65685900429	560.805906185936	432.034255525009	411.322185736854	431.021117067067
chr1	20821331	20822516	Gm20587	ENSMUSG00000099714.1	+	0.086872377244416	0.068685633916866	0.0169419203984	0.055511487359768	0	0	0	0	0	0	0	0
chr1	20836661	20839689	Gm28065	ENSMUSG00000102121.1	+	0	0	0	0	0	0	0	0	0	0	0	0
chr1	20842535	20842666	Gm24723	ENSMUSG00000088858.1	-	0	0	0	0	0	0	0	0	0	0	0	0
chr1	20888650	20890473	6720483E21Rik	ENSMUSG00000097934.1	-	0	0.163651830576932	0.232539677412504	0.421719357750614	0.102728	0.191896608346081	0	0.104729558514824	0.1144315517159	0.25698713598576	0.153457885454216	0.218942472164784
chr1	20890606	20939650	Paqr8	ENSMUSG00000025931.15	+	5.45812064081645	5.44273220786698	4.66921887167871	4.63823547118272	2.395922	3.6568412299885	8.9493747987381	5.10669240929823	4.95201843316804	3.60251842408488	2.58339072554377	2.94064075849457
chr1	20915410	20915540	Gm24171	ENSMUSG00000077314.1	-	0	0	0	0	0	0	0	0	0	0	0	0
chr1	20945711	20946914	Gm28064	ENSMUSG00000100929.1	+	0	0	0	0	0.069512	0	0	0	0	0	0	0
chr1	20951626	20990841	Efhc1	ENSMUSG00000041809.5	+	3.33272247974074	5.12103391410873	2.96895335037496	2.73573177276011	0.739109	1.42027420544298	7.13074138839345	2.73347235404494	2.6121941895595	2.20386823630704	2.3246424273725	1.45994433798953
chr1	20996299	21079229	Tram2	ENSMUSG00000041779.5	-	20.2868406939289	21.9907726547523	12.6426795783797	13.389919213109	7.173034	8.73689793518815	33.1293477685786	21.5156202598224	19.2433320081676	13.3339878878558	10.8064284372301	9.96087553728775
chr1	21080114	21081748	Gm28287	ENSMUSG00000099971.1	+	0.206815324092192	0	0	0.014226745554714	0	0	0	0	0.25116415742183	0	0	0
chr1	21178988	21187427	Gm2693	ENSMUSG00000100819.1	+	0.789601119464448	0	0.312710420730328	0	0	0	0	0.489934892541176	0	0	0	0
chr1	21218575	21230167	Tmem14a	ENSMUSG00000025933.15	+	5.39327112232051	6.07403973652159	3.8631203291321	4.1996728150166	1.121966	1.29643660589364	10.5258959832116	7.14576250440477	3.31518461241818	2.89303111432044	1.96783313959845	1.54586561958742
chr1	21234722	21236821	Gm38224	ENSMUSG00000102633.1	+	0.040428453877152	0.176716036635328	0	0	0	0	0.3067995623839	0	0	0	0	0
chr1	21240589	21265661	Gsta3	ENSMUSG00000025934.15	+	10.2150000801191	12.3158428285019	6.75716084148497	7.16416838456069	2.515189	4.41864654693195	38.4573949377296	16.5209449075281	18.6798304697446	15.8436747708246	9.25109919375384	10.5069442650456
chr1	21250359	21271593	Gm28836	ENSMUSG00000099343.1	-	2.32950688671216	2.19013564979874	1.02411544819435	0	0	0.49541070382166	2.2042235067334	1.63807470452643	0.83114762952345	1.335080454966	0.222098685206524	1.10301247458283
chr1	21272403	21272906	Gm7094	ENSMUSG00000096375.2	+	0.922209931203648	0.195783276499276	0.422606354384368	0.254665641770254	0	0	0	0.251580229324879	0.217985696068255	0	0	0
chr1	21285246	21298312	Gm4956	ENSMUSG00000025936.15	-	0	0	0	0	0	0	0	0.102173644960766	0	0	0	0
chr1	21312517	21316320	Gm21909	ENSMUSG00000093963.1	-	0	0	0	0	0	0	0	0	0	0	0	0
chr1	21349641	21352200	Khdc1a	ENSMUSG00000067750.3	+	0	0.075162409445552	0	0	0	0	0.7096618315371	0.352421597198183	0	0	0	0
chr1	21354005	21355116	Gm16329	ENSMUSG00000086194.1	+	0	0	0	0	0	0	0	0	0	0	0	0
chr1	21364803	21365030	Gm16327	ENSMUSG00000094436.1	+	0	0	0	0	0	0	0	0	0	0	0	0
chr1	21368331	21370845	Khdc1c	ENSMUSG00000041722.7	+	0	0	0	0	0	0	0	0.059069049150327	0	0	0	0
chr1	21372670	21373764	Gm2709	ENSMUSG00000085507.1	+	0	0	0	0	0	0	0	0	0	0	0	0
chr1	21379555	21379782	Gm16533	ENSMUSG00000094926.1	+	0	0	0	0	0	0	0	0	0	0	0	0
chr1	21383556	21386373	Khdc1b	ENSMUSG00000085079.3	+	0	0	0	0	0	0	0	0	0	0	0	0
chr1	21390906	21391101	Gm16328	ENSMUSG00000085679.2	+	0	0.269382684055364	0	0	0	0	0	0	0	0	0	0
chr1	21398403	21961942	Kcnq5	ENSMUSG00000028033.16	-	0.958201159998528	0.94492454936932	0.384073335431728	0.170378157948449	0.068877	0.20960316199703	1.18833428890325	0.762554235785868	0.626622829577645	0.34747986288744	0.216178852901564	0.330958045545456
chr1	21454691	21457017	Gm36949	ENSMUSG00000104138.1	-	0.098823496967232	0	0.03258364690576	0	0	0	0	0	0	0	0.058091796255388	0
chr1	21511933	21513056	Gm7658	ENSMUSG00000082935.3	-	16.2645705338846	13.6131724344136	8.2127613923469	8.54372052621783	3.676603	5.83902765779986	34.9493581741309	9.65322520052024	14.1907776812684	8.84037983134608	5.56392303820209	6.57152156647051
chr1	21838948	21840514	Gm38243	ENSMUSG00000103748.1	-	0.105201781263744	0	0	0	0	0.031141002051491	0	0	0	0	0	0
chr1	21959842	21962530	Gm26580	ENSMUSG00000097109.1	+	0	0	0	0	0	0	0	0	0	0	0	0
chr1	22030064	22030615	Gm5696	ENSMUSG00000099692.1	-	0	0	0	0	0	0	0	0	0	0	0	0
chr1	22237849	22238295	Gm28239	ENSMUSG00000100418.1	+	0	0	0	0	0	0	0	0	0	0	0	0
chr1	22286251	22805994	Rims1	ENSMUSG00000041670.16	-	6.36790053675283	6.05981711092122	2.8753315102571	2.501235899709	0.869728	1.44217474114918	15.7908654540835	10.6726201588519	1.84635838211258	1.16004875284944	1.81191955626657	1.96059439732529
chr1	22740764	22741565	Gm26866	ENSMUSG00000097642.1	+	0	0	0	0	0	0	0	0	0	0	0	0
chr1	22984863	22987125	Gm7761	ENSMUSG00000101468.1	-	0	0	0	0	0	0	0	0	0	0	0	0
chr1	23048295	23235673	Gm29506	ENSMUSG00000101227.1	-	0	0	0	0	0	0	0	0	0	0	0	0
chr1	23100473	23102253	4933415F23Rik	ENSMUSG00000073730.2	-	0	0	0	0	0	0	0	0.047418772044302	0	0	0	0
chr1	23245211	23245331	Gm24176	ENSMUSG00000089553.1	+	0	0	0	0	0	0	0	0	0	0	0	0
chr1	23255685	23256407	Gm6420	ENSMUSG00000102766.1	-	0.160922879230656	0	0	0	0	0.073470067997455	0	0	0	0	0	0.109192527756432
chr1	23272269	23272339	Mir30a	ENSMUSG00000065405.3	+	1.0912562339496	0	0.026697314562688	0	0	0.35880475890409	1.9763087930946	0	0.3790789007403	0	0	0
chr1	23291537	23291935	Gm27028	ENSMUSG00000097970.1	+	1.81995163186368	0.291122933787798	2.0247072369146	1.70566995988247	0.859785	0.776773447017137	2.09995541756235	1.49486349451538	3.51921612486633	1.838140231968	0.746325649032992	1.3979020665126
chr1	23291701	23291784	Mir30c-2	ENSMUSG00000065567.1	+	0	0	0.000114259463152	0	0	0.000885396211666	0.00087398325965	3.4307564484e-05	0.00618142186327	0.00051369915276	0	0.000636533854128
chr1	23293729	23294075	Gm29107	ENSMUSG00000100775.1	+	0.327799549434336	0	0	0	0	0	0.3759008287404	1.06817745606417	0.637129574584195	0	0	0.110586069386232
chr1	23345956	23346599	Gm20954	ENSMUSG00000101226.1	-	0	0	0	0	0	0	0	0	0	0	0	0
chr1	23366424	23397772	Ogfrl1	ENSMUSG00000026158.11	-	9.11600500634899	10.7782431777105	8.33032846995807	7.78049842508755	3.168033	3.95181796787512	14.4661331878307	8.85221790287522	13.1762413669529	8.46016937976312	5.25324369948815	5.11186852363457
chr1	23479539	23480527	Gm7784	ENSMUSG00000097920.1	+	0.11334334551936	0	0	0	0.042736	0	0.52155422593315	0	0	0	0	0.059620206218424
chr1	23574587	23596664	Gm28822	ENSMUSG00000099503.1	+	0	0	0	0	0	0	0	0	0	0	0	0
chr1	23761753	23849158	B3gat2	ENSMUSG00000026156.8	+	0.2164190320176	0.29244041989374	0.132889665618008	0.102666232249416	0.071624	0	0.3942104636476	0.171732231952076	0.147336893438005	0	0.241721896768576	0.089102152750296
chr1	23844846	23922317	Smap1	ENSMUSG00000026155.13	-	111.627191575459	124.669453445721	61.7222153682184	66.8201010389627	31.296354	42.0092802965799	178.604137993892	112.56114924601	92.3801597253187	72.6500423880576	60.3179061716311	67.9375279688162
chr1	23995939	24005656	Sdhaf4	ENSMUSG00000026154.4	-	63.049728482864	57.6419847191995	19.2252046803906	21.3080361486608	9.505065	12.0606766843647	88.4122660115316	45.5607343900864	19.8103255761643	15.8665505033887	10.9364874971463	14.2306385418027
chr1	24005505	24005894	Gm26524	ENSMUSG00000102495.1	+	0	0	0	0	0	0	0	0	0	0	0	0
chr1	24011093	24100341	Fam135a	ENSMUSG00000026153.15	-	27.1974323617987	28.3373936964526	18.1925237124413	18.0283554895113	9.54742	12.400205572803	31.0805549537772	22.6502514682921	33.6900311449284	23.6914653250145	17.4873205784891	21.871813893416
chr1	24100625	24103424	Gm37580	ENSMUSG00000102398.1	+	0.47276583347952	0.353432073270656	0.132145009116776	0.045177117727423	0.050232	0.201315250399593	0.4644309315884	0.364246271090335	0.216965677852765	0.08008333360956	0.361262929054636	0.379386763887912
chr1	24125275	24126141	Gm26607	ENSMUSG00000097670.1	+	0	0	0	0	0	0	0	0	0	0	0	0
chr1	24177610	24252684	Col9a1	ENSMUSG00000026147.16	+	0	0	0	0.019293527761112	0	0	0.20576332497875	0	0.04078400700951	0	0.044565667791148	0
chr1	24261890	24587472	Col19a1	ENSMUSG00000026141.13	-	0	0.184399643268932	0.126435975940664	0.20910111195259	0	0	0.36598520571545	0	0.17442868871882	0.175119826239	0.040745310896668	0.060033773411784
chr1	24548841	24548977	Gm26418	ENSMUSG00000077463.1	-	0	0	0	0	0	0	0	0	0	0	0	0
chr1	24594087	24595423	Tubb4b-ps2	ENSMUSG00000099997.1	-	2.61443623862227	1.77388957360305	1.45124096134546	1.37814853345585	0.529123	0.540711192347952	7.737204031149	1.84878890662345	2.76643989489969	1.69885253366064	0.8476201749442	1.10953964376499
chr1	24611535	24612410	Gm28439	ENSMUSG00000100131.1	-	1174.90491093545	1343.34182955658	999.800181429614	1036.57844527922	369.187622	543.046334397785	637.276852882861	1090.15336376289	1914.63915392993	1209.74753600171	878.62290977881	1026.51468290742
chr1	24612407	24612700	Gm10222	ENSMUSG00000067736.2	-	1625.17703912334	1807.82709241445	1304.66893383401	1409.42270505925	501.319397	734.612158170954	1543.73553848139	1473.57627400715	2518.4271617888	1641.14963420908	1177.15509333751	1377.22368526718
chr1	24612775	24613119	Gm28438	ENSMUSG00000101939.1	-	1167.18645767891	1614.54470538754	864.36921002193	927.333063269867	410.752777	617.108351438945	443.176960257127	1190.18838951227	1835.24637613334	1058.99372655636	1034.64291586343	1282.06883459072
chr1	24613189	24613971	Gm28437	ENSMUSG00000101111.1	-	5971.60929071	6633.20471715781	5478.30233829066	5979.57084011415	2295.636719	3266.88580779779	5112.37201888756	5720.97448608307	9143.42416249122	6425.57802871883	5011.15226407146	5771.8085115584
chr1	24613974	24614651	Gm10925	ENSMUSG00000100862.1	-	6152.17653091911	6010.56603268623	4205.90571008525	4858.62674707433	1565.566772	2307.66201857577	3487.48746170543	5382.77080415513	8582.96921781866	5186.68571110295	3768.28300356535	4774.84984686531
chr1	24614885	24615565	Gm28661	ENSMUSG00000102070.1	-	6485.80981590703	6970.47486331781	4274.20032480305	4349.12430649502	1768.395874	2566.64252529667	6182.86351063087	5426.52565410694	6668.86537000561	4701.09312387823	3313.53040866881	3934.98156982547
chr1	24615706	24616197	Gm29216	ENSMUSG00000101249.1	-	7049.68168720982	7611.74487610868	5448.23881780409	5643.23606043151	2290.465332	3216.8331168341	5771.88710544329	6161.94416166222	8491.85699090003	6449.68863601322	4321.2317185623	4772.96568507967
chr1	24678630	24766301	Lmbrd1	ENSMUSG00000073725.8	+	19.2667179309221	19.2002748389291	16.9368831320676	15.4952767499872	6.218945	8.4482080586373	28.9985822133558	17.3734764491007	17.4354918548973	13.2428417528268	11.1655850073483	12.3592505880852
chr1	24910461	24911659	Gm28594	ENSMUSG00000100808.1	-	0	0	0	0	0	0	0	0	0	0	0	0
chr1	24963209	24965158	Gm28237	ENSMUSG00000100483.1	-	0	0	0	0	0	0	0	0	0	0	0	0
chr1	25011941	25012756	Gm9443	ENSMUSG00000100450.1	+	0	0	0	0.020226562114572	0	0	0	0	0.041884846340435	0.01808908815744	0.005680629778684	0
chr1	25026581	25027232	Gm29414	ENSMUSG00000099392.1	-	0	0	0	0	0	0	0	0	0	0	0	0
chr1	25067476	25829707	Adgrb3	ENSMUSG00000033569.17	-	0.549033133932864	0.33383230621428	0.298861385800008	0.300591215315996	0.214975	0.514829114853988	0.73059341622325	0.481901204524506	0.747960406260715	0.52595485388568	0.36596265638744	0.501425048293752
chr1	25223730	25224173	Gm15702	ENSMUSG00000080849.1	+	0	0	0	0	0	0	0	0.388347335140345	0	0	0	0
chr1	25276404	25277954	Gm20172	ENSMUSG00000104257.1	-	0	0.074892687880556	0	0.098548711080886	0	0.0400210052332	0	0	0	0	0.049554503213264	0.013275506906856
chr1	25279445	25279551	Gm22260	ENSMUSG00000096866.1	-	0	0	0	0	0	0	0	0	0	0	0	0
chr1	25284218	25285248	Gm37543	ENSMUSG00000102296.1	-	0	0	0	0	0	0	0	0	0	0	0	0
chr1	25296512	25299886	Gm37331	ENSMUSG00000103209.1	-	0	0	0	0	0	0	0	0	0	0	0	0.027315214062312
chr1	25314276	25317708	Gm37211	ENSMUSG00000104027.1	-	0	0	0	0	0	0	0	0	0	0	0	0
chr1	25325866	25328398	Gm37862	ENSMUSG00000102407.1	-	0	0	0	0	0	0	0	0.059274894537231	0	0.01934217019116	0.047116014150436	0
chr1	25345978	25349082	Gm38286	ENSMUSG00000103214.1	-	0.08547916838784	0	0	0	0	0	0.09292516974365	0	0	0	0.010696999304544	0
chr1	25362564	25365820	Gm37880	ENSMUSG00000104100.1	-	0	0	0.005433234471952	0	0.028549	0.004076111971354	0	0	0.0196757612059	0	0.015890619623256	0.00672496218768
chr1	25451071	25451174	Gm25294	ENSMUSG00000084740.1	+	0	0	0	0	0	0	0	0	0	0	0	0
chr1	25608250	25611184	Gm37011	ENSMUSG00000103889.1	-	0	0.18503590952482	0	0.026727377555527	0	0.028484813416493	0	0	0.043668484750035	0	0	0
chr1	25614946	25615515	Gm29214	ENSMUSG00000101301.1	-	0	0.087337917526974	0	0.166682530574527	0	0	0	0	0	0	0	0
chr1	25620238	25623180	Gm37051	ENSMUSG00000104221.1	-	0.112029955920192	0	0	0	0	0	0	0	0	0	0.05249548966942	0.063604836220536
chr1	25672245	25676239	Gm38260	ENSMUSG00000102250.1	-	0	0.036249886741706	0	0.021676822033537	0.053015	0.003503208540276	0	0.013211271290047	0.06720972482174	0.0129714409494	0.035190305466316	0.019094217505608
chr1	25686062	25691501	Gm37628	ENSMUSG00000102317.1	-	0.060303448971744	0.110921264620214	0.076345021292976	0.008259382363672	0.01269	0.02354660513378	0	0.020484474960655	0.06690873584012	0.01558722282768	0.019168898850276	0.066066460080144
chr1	25722038	25724778	8030445P17Rik	ENSMUSG00000103563.1	-	0.06886225025472	0	0	0	0	0.033772520203811	0	0	0	0	0	0.0338046227616
chr1	25735389	25738969	Gm38198	ENSMUSG00000102465.1	-	0.039358150198272	0	0.04454149072184	0	0.024196	0.100196424231955	0	0.032263405433495	0.03525472793975	0.01762697385684	0.042925667736896	0.016334106019488
chr1	25755343	25759033	Gm37077	ENSMUSG00000102659.1	-	0.029700020051904	0	0.01483403030232	0.063685679630298	0.099941	0	0	0	0.11441483010581	0.01454907767796	0	0
chr1	25775757	25780306	Gm37895	ENSMUSG00000103924.1	-	0	0.03017077762295	0.017820536270224	0.038522148784592	0.036021	0.015613674370432	0	0.09125812152744	0.109010963111725	0.05331939281388	0.04354690595262	0.040522392476352
chr1	25797281	25800905	Gm36952	ENSMUSG00000104132.1	-	0	0	0.18751356896764	0.124069228983568	0.05467	0.028802788526565	0.21480496474405	0.088982386416668	0.10129394005519	0.11552642578116	0	0.160723000049088
chr1	25804097	25807406	Gm37602	ENSMUSG00000102747.1	-	0.081179812932	0.067451139061692	0.174320540955072	0.040035287105638	0.028376	0.039457695878719	0	0.077961081326183	0.07705317929472	0.02960325703332	0.022753494981448	0.05301751607052
chr1	25808956	25809972	2900022M07Rik	ENSMUSG00000102386.1	-	0	0	0.093734129590264	0.149362573304538	0.045946	0.049393047486098	0	0.106107579021598	0	0	0.178494990164932	0.146325467365464
chr1	25824390	25824719	2900002M20Rik	ENSMUSG00000103004.1	-	0	0.123425279735926	0.19885086569936	0.062564010070595	0.146577	0.529508052047398	0.5389898775807	0.206157013948063	0.12816556746982	0	0.15332193581698	0.233983731175464
chr1	25830657	25831878	Gm9884	ENSMUSG00000104516.1	+	0	0	0	0	0.033818	0	0	0.114224176985771	0	0	0	0
chr1	25996604	25997159	Gm18443	ENSMUSG00000101618.1	-	0	0	0	0	0	0	0	0	0	0	0	0
chr1	26466236	26466886	Gm19123	ENSMUSG00000099458.1	+	0	0	0	0	0	0	0	0	0	0	0	0
chr1	26566833	26566938	Gm24064	ENSMUSG00000088111.1	+	0	0	0	0	0	0	0	0	0	0	0	0
chr1	26681814	26687460	4931408C20Rik	ENSMUSG00000073722.3	-	0	0	0	0	0	0	0	0	0	0	0	0
chr1	26959103	26959221	n-R5s209	ENSMUSG00000095256.1	-	0	0	0	0	0	0	0	0	0	0	0	0
chr1	27336352	27336768	Gm19641	ENSMUSG00000100310.1	-	0	0	0	0	0	0	0	0	0	0	0	0
chr1	27884046	27902396	Gm5524	ENSMUSG00000101514.1	+	0	0.149951358262648	0	0	0	0	0	0	0	0	0	0.046749275913768
chr1	27900419	27901072	Gm18776	ENSMUSG00000101033.1	-	0	0	0	0	0	0	0	0	0	0	0	0
chr1	27989910	27991782	Gm19028	ENSMUSG00000101372.1	+	0.085373952093984	0	0.09998688021172	0.091431281632427	0.052026	0.036780948508156	0.2722300662576	0.089865806202131	0.029081666881525	0.30306745454652	0.047222708802444	0.077953819711896
chr1	28569918	28571431	Gm38089	ENSMUSG00000103241.1	+	0	0	0	0	0	0	0	0	0	0	0	0
chr1	28580499	28580772	Gm7846	ENSMUSG00000086240.4	-	45.3976960789367	29.3254079948145	15.9915082139109	15.9625200708444	6.665888	8.11369001934733	67.1018756026415	22.1375392118972	26.7991921866551	16.29934956238	16.1719166315121	20.3901860476668
chr1	28776117	28780252	Gm597	ENSMUSG00000048411.4	-	0	0	0	0	0	0	0	0	0	0	0	0
chr1	28800240	28802721	Gm5697	ENSMUSG00000081557.2	-	0.072062276847168	0	0.028714585084544	0.021011527972809	0.018732	0.028623242235964	0.05574001148775	0.0463152120534	0.05060516600237	0	0.028165667248628	0
chr1	28938036	28938339	Gm6462	ENSMUSG00000058590.2	+	0	0	0	0	0	0	0	0	0	0	0	0
chr1	29219700	29220249	Gm18033	ENSMUSG00000101235.1	+	0	0	0	0	0	0	0	0	0	0	0	0
chr1	29280964	29281075	Gm25586	ENSMUSG00000064433.1	-	0	0	0	0	0	0	0	0	0	0	0	0
chr1	29301480	29301579	Gm22679	ENSMUSG00000080625.1	+	0	0	0	0	0	0	0	0	0	0	0	0
chr1	29361275	29361370	Gm23785	ENSMUSG00000080391.1	-	0	0	0	0	0	0	0	0	0	0	0	0
chr1	29421488	29421612	Mir6342	ENSMUSG00000099257.1	+	0	0	0	0	0	0	0	0	0	0	0	0
chr1	29484604	29485915	Gm5525	ENSMUSG00000099492.1	-	42.890718329674	24.61574096295	16.9428719039294	15.8827294069392	8.959046	9.7284553455647	88.3661020900039	23.0380069979451	27.2751226530367	20.2192996729691	13.5717800082476	12.9967823978319
chr1	29930094	29930715	Gm7858	ENSMUSG00000101726.1	+	0	0	0	0	0	0.115371512243667	0	0	0	0	0	0
chr1	29985934	29986043	Gm23771	ENSMUSG00000096829.1	+	0	0	0	0	0	0	0	0	0	0	0	0
chr1	30333291	30333397	Gm27430	ENSMUSG00000098883.1	-	0	0	0	0	0	0	0	0	0	0	0	0
chr1	30718560	30719962	Gm9898	ENSMUSG00000053185.2	-	0	0	0	0	0	0	0	0	0	0	0	0
chr1	30769687	30771815	Gm6473	ENSMUSG00000100261.1	+	2.32015352100317	1.20901999915701	1.62841798887933	1.3766232251215	0.404898	0.412031325281875	3.8799323597032	0.962364350304391	1.40637101661945	0.86097482560764	0.669360945542576	0.672557354787888
chr1	30794548	30794875	Gm2914	ENSMUSG00000101180.1	-	0.99512845099392	0.459923679881128	0.085529118141504	0	0.098075	0	0.8676453091052	0	0	0	0	0
chr1	30802339	30873921	Phf3	ENSMUSG00000048874.15	-	298.528557891	289.012341793892	164.327695926447	159.539566409816	88.217781	120.810950722949	413.779829102072	220.74446743122	213.496058023426	139.582690583175	121.350871296612	132.123717391177
chr1	30833548	30836431	Gm37522	ENSMUSG00000103783.1	-	2.91658840939219	3.36677177131231	1.59317682445991	2.14419813434422	1.272555	1.48212036435198	3.7223638669922	2.21212316829125	1.70316008717184	1.43968163893344	1.0942758389274	1.50612540854198
chr1	30865504	30868538	Gm37906	ENSMUSG00000104315.1	-	3.88550711877178	4.55323198213555	3.2088194233644	3.54917546213315	2.098804	2.27967732244296	6.0598100881534	3.16565617970472	4.28053709758895	3.12367558580316	1.9381530966439	2.95644082339915
chr1	30940302	30949309	Ptp4a1	ENSMUSG00000026064.16	-	38.7079280148342	47.116283917576	14.0251698327503	18.8118284927828	5.39159	15.0349418525301	110.969390396488	36.1662196743763	40.4379421409574	31.4423580331595	12.1589363098836	19.5852404399296
chr1	30940302	30949770	Ptp4a1	ENSMUSG00000117310.1	-	174.306769136538	180.705408769902	93.4872897500408	94.9197490115187	48.206181	60.0898658765748	185.196882953303	152.963675559762	146.812336529482	108.855934814129	106.304061816695	87.2686978988007
chr1	30977243	30977968	AC153137.1	ENSMUSG00000117091.1	-	0	0.363629623208774	0.082505182349464	0.311791684228618	0.07924	0.089948579843988	10.5457649551576	3.82748626512927	11.394659715394	9.00168351468156	21.9197227398055	26.1284740103743
chr1	30986225	30986953	Gm9458	ENSMUSG00000086726.3	-	0	0	0	0	0	0	1.92886847874885	0.416196500610232	0.903900568090025	1.0697301248238	4.16539019025903	2.99588614305454
chr1	30997842	31222684	4931428L18Rik	ENSMUSG00000086727.8	-	0.470302320944064	0.62106848309111	0.2136454961868	0.143955030725572	0.106163	0.10915318002644	4.0356397082066	2.96106587786809	10.9260142971416	5.36332221582084	10.6417452418557	11.8904757706481
chr1	31041919	31043675	Gm28644	ENSMUSG00000100237.1	+	0	0	0	0	0	0	0	0	0	0	0.586383482147064	0
chr1	31122725	31122862	Gm27362	ENSMUSG00000098529.1	-	0	0	0	0	0	0	0	0	0	0	0	0
chr1	31136026	31150105	Gm29128	ENSMUSG00000100910.1	+	0	0.063339614179894	0	0	0	0	0	0	0	0	0.02700063048396	0.032747329241184
chr1	31164549	31164773	Gm7893	ENSMUSG00000099796.1	+	0	0	0	0.220279269174151	0	0	0.3513412703793	0	0	0	0	0
chr1	31176401	31204725	Lgsn	ENSMUSG00000050217.13	+	0	0	0	0	0	0	0	0	0	0	0	0.05135425670592
chr1	31222838	31224288	Pih1d3	ENSMUSG00000026063.4	+	0	0	0	0	0	0	0	0	0	0	0	0
chr1	31259593	31259719	Gm26145	ENSMUSG00000077664.1	-	0	0	0	0	0	0	0	0	0	0	0	0
chr1	31267326	31267884	Gm4850	ENSMUSG00000100205.1	+	0	0	0	0	0	0	0	0	0	0	0.116875386867344	0
chr1	31274892	31275455	Gm28645	ENSMUSG00000100592.1	+	0	0	0	0	0	0	0	0	0	0	0.128164369402384	0.426481278502224
chr1	31286945	31287640	Gm6489	ENSMUSG00000094215.2	+	0	0.279600981806174	0	0	0.238519	0.309314400069651	3.347796019914	2.16855256139657	6.46302213799065	4.95936983603124	20.0293981022465	20.8061015834377
chr1	31559540	31561400	Gm10307	ENSMUSG00000101093.1	+	0	0	0	0	0	0	0	0	0	0	0	0
chr1	31615149	31616661	Gm19680	ENSMUSG00000070960.4	+	13.675796186519	14.0821940301602	10.4308291307573	10.1161978038083	4.982878	6.45539362644464	26.678854588063	10.6642576900089	13.7542266066488	11.8917248569456	7.02188136555063	6.74593004438335
chr1	31656632	31656738	Gm23032	ENSMUSG00000088620.1	-	0	0	0	0	0	0	0	0	0	0	0	0
chr1	31736057	31736891	Gm7910	ENSMUSG00000082159.2	+	0	0	0.27576915429884	0	0	0	0	0	0.15195484475786	0.08518808460456	0.091690286349004	0.289185960897864
chr1	32172714	32658568	Khdrbs2	ENSMUSG00000026058.11	+	0	0.24662233353224	0.201474893370368	0.258422119210706	0.089197	0.120224744419378	0	0.255542753022781	0.170267794741425	0.15816990356676	0.309283703830416	0.21673618109412
chr1	32213133	32213239	Gm25814	ENSMUSG00000064688.1	-	0	0	0	0	0	0	0	0	0	0	0	0
chr1	32473757	32475565	Gm37999	ENSMUSG00000103482.1	+	0	0	0	0	0.02596	0	0	0	0	0	0.077608313165432	0
chr1	32485315	32486942	Gm37110	ENSMUSG00000104498.1	+	0.025059618678048	0.005148915516398	0	0.008575802709628	0	0.022976442867444	0	0.034945113390661	0.079218627801375	0.02893480332408	0.220382966366976	0
chr1	32496444	32497988	Gm37911	ENSMUSG00000104313.1	+	0	0	0	0	0	0	0	0	0.045624913130565	0	0	0
chr1	32519563	32520999	Gm9839	ENSMUSG00000102865.1	-	0	0	0.01952260827304	0	0	0	0	0	0.009439348895805	0.02163554674344	0	0
chr1	32539028	32542440	Gm37792	ENSMUSG00000102321.1	+	0	0	0	0	0	0.020920569310944	0	0	0	0	0.001915341091692	0
chr1	32543686	32547294	Gm5415	ENSMUSG00000091318.2	-	0	0	0	0	0.004489	0	0	0	0	0.00687368155032	0.017549549373832	0
chr1	32568359	32568421	Gm24732	ENSMUSG00000089489.1	-	0	0	0	0	0	0	0	0	0	0	0	0
chr1	32710179	32712648	Gm37426	ENSMUSG00000104433.1	+	0	0	0	0	0	0	0	0	0	0	0	0
chr1	32726639	32726930	Gm23024	ENSMUSG00000089395.1	+	0	0	0	0	0	0	0	0	0	0	0	0
chr1	32967484	32972490	Gm37151	ENSMUSG00000102926.1	-	0	0	0	0	0	0	0	0	0.021757601662105	0	0	0
chr1	33028160	33030290	Gm28624	ENSMUSG00000100497.1	-	0	0	0	0	0	0.019026424474222	0	0	0	0	0	0
chr1	33065130	33066350	Gm37724	ENSMUSG00000102917.1	+	0.041364516077664	0.163859308703852	0.092211326745152	0.095256722481613	0.074728	0.160386919636791	0.1127249775468	0.100586920103381	0.07232096363925	0.115636043592	0.101430475548444	0.244612408044816
chr1	33100907	33102695	Gm7114	ENSMUSG00000100481.1	+	1.25272696353792	0.602070402602802	0.441226706896656	0.669206720005879	0.247124	0.301443145512998	3.11709587761315	0.769081249928949	0.52422805019153	0.69234609326544	0.613814333002024	0.288173620333248
chr1	33108905	33109655	Gm4785	ENSMUSG00000100590.1	-	0	0	0	0	0.010318	0	0	0	0	0	0	0
chr1	33191993	33192102	Gm24901	ENSMUSG00000088750.1	+	0	0	0	0	0	0	0	0	0	0	0	0
chr1	33212774	33215475	Gm37591	ENSMUSG00000104230.1	-	0	0	0	0	0	0	0	0	0	0	0	0
chr1	33235939	33237631	Gm2987	ENSMUSG00000101754.2	+	0	0	0	0	0	0	0	0	0	0	0	0
chr1	33293676	33293775	Gm25792	ENSMUSG00000065223.1	+	0	0	0	0	0	0	0	0	0	0	0	0
chr1	33315670	33316582	Gm18799	ENSMUSG00000100318.2	-	0.301531757450976	0	0	0	0.028547	0	0	0	0.276544774603435	0	0	0
chr1	33371331	33373585	Gm7933	ENSMUSG00000101612.2	+	0.040573579799712	0	0.011768724704656	0	0	0.012251635814369	0	0.025487661447905	0.01676620105024	0	0.00530891937814	0
chr1	33422733	33422838	Gm23453	ENSMUSG00000065260.1	+	0	0	0.164515897022184	0.11863734637799	0	0	0	0	0	0.40441234472136	0.539265747115144	0
chr1	33453810	33669795	Prim2	ENSMUSG00000026134.11	-	105.673182913551	112.798001101331	59.7666232865663	63.7811270163214	30.130413	40.3730242387853	160.95017916091	90.6555491827704	68.6767228226758	53.2144240878409	41.9976410954934	45.5554782477697
chr1	33482101	33482518	Gm29228	ENSMUSG00000101682.1	+	0.110121550038528	0.257476897538938	0.350695782256136	0.076474335279353	0.137572	0.056979220909583	0.87144933696195	0.087504302180149	0.069497798469055	0.39737960987688	0.182298138244572	0.424812624782928
chr1	33613758	33616832	Gm37618	ENSMUSG00000102714.1	-	0.727748451269376	1.0886066102302	0.790998563493856	0.71448119783975	0.546358	0.656115598568523	1.29504827367145	0.978806250583348	0.741271762224715	0.62687201966136	0.713301933355032	0.709787392781448
chr1	33657781	33658108	Gm17813	ENSMUSG00000102093.1	+	0	0	0	0	0.118836	0	0	0	0	0	0	0
chr1	33669824	33670712	1700001G17Rik	ENSMUSG00000103746.1	+	1.46185341794688	1.60911736114075	0.368208999970296	0.819668651179059	0.20485	0.350556594195412	3.39834243303865	1.14802259447326	0.42132326169767	0.5874869850372	0.357373736900796	0.346403881158336
chr1	33671915	33674228	Gm38173	ENSMUSG00000102198.1	-	0	0.06649673967786	0	0	0	0	0	0	0	0	0	0
chr1	33719887	33742564	Rab23	ENSMUSG00000004768.14	+	78.7994357812825	79.0939193884966	34.8282346595662	38.1886599949743	15.624864	21.3176626589643	153.634272786809	54.8907051411473	38.5826070411615	25.3992054988285	21.7963940473732	23.0002068068435
chr1	33745484	33757795	Bag2	ENSMUSG00000042215.8	-	29.6773513828001	34.2747745067096	8.5434243387273	10.4607552205278	2.230135	4.09401588886637	52.1994424264144	24.2055105711178	10.4614461648162	8.34725873586024	2.64793582736416	2.54352634695737
chr1	33748007	33748347	Gm37905	ENSMUSG00000103072.1	+	0	0	0	0	0	0	0	0	0	0	0	0
chr1	33761545	33814595	Zfp451	ENSMUSG00000042197.13	-	104.982739080676	125.054581260847	83.2793177921892	93.8197339621582	40.814545	61.2165764145557	169.283295159206	115.757307709505	104.959311413048	84.9785017983404	58.4477502650645	67.6913476016731
chr1	33836124	33838680	Gm15455	ENSMUSG00000081402.4	-	1.9089501038736	1.42772269274338	1.80364078559515	1.09799279881618	0.535503	0.684563406260999	3.42511524397095	1.9277992276301	3.68655206397197	2.53354487709276	4.88593531378022	6.3362539788774
chr1	33852052	33907816	Bend6	ENSMUSG00000042182.16	-	3.176443630032	3.19937150257569	1.15142019005312	0.734610399847874	0.117168	0.555446323418573	2.8496381372122	2.38685731213568	0.70601424734995	0.58832094014712	0.49540736161392	0.420549286454856
chr1	33889490	33891117	Gm37067	ENSMUSG00000104416.1	-	0	0	0.05518929069316	0	0	0	0	0	0.142493200381935	0	0.035586108207636	0
chr1	33908225	34308661	Dst	ENSMUSG00000026131.18	+	137.253900680355	127.267995956486	78.3245586121214	81.5306796710056	48.591202	50.9056345259749	222.275421539175	117.149108421346	104.851540636018	78.2093161129147	91.9890984890043	92.671269995121
chr1	33922455	33924838	Gm37354	ENSMUSG00000103596.1	+	0.659328835078464	0.6492336388205	0.623992598171256	0.732914711327238	0.564662	0.551149547685488	0.6258851915977	0.773203875594443	0.898337845800085	0.6255952945704	0.354152246762748	0.406723555369008
chr1	33963352	33963685	Gm28631	ENSMUSG00000099382.1	-	0	0	0	0	0	0	0	0	0	0	0	0
chr1	33981410	33981502	Gm23792	ENSMUSG00000084506.1	-	0	0	0	0	0	0	0	0	0	0	0	0
chr1	34032100	34033797	Gm38157	ENSMUSG00000103364.1	+	1.24947614287258	1.70800143643082	1.16309435520206	1.54592028022126	0.877833	1.17086796080973	0.8706005042997	0.914265144897823	1.25824820750721	0.26993708324676	0.363257430694592	0.798961470261024
chr1	34117359	34117431	Mir6896	ENSMUSG00000105982.1	+	3.05987486088374	2.45397520989656	2.19671697872696	2.57389493581692	0	1.54826466957644	0.94754246939565	0.891776536378561	3.67815502877178	0.74855423780028	1.18514698569002	1.48723797463306
chr1	34165856	34178446	Gm26788	ENSMUSG00000096992.3	-	0.609808242152928	0.642960883449952	0.63604106156156	0.827270852824207	0.4209	0.787437948445888	1.3955814991286	1.09228423804159	0.81047971945221	0.59632304033844	0.73755259522756	0.874962533572968
chr1	34269882	34271128	A930005N03Rik	ENSMUSG00000103001.1	-	0.163825397681856	0.1288093371295	0.07602194281096	0	0.042398	0	0.4956428229618	0	0	0	0.010266778933544	0
chr1	34329433	34330307	Gm37958	ENSMUSG00000104397.1	-	0	0	0	0	0	0	0	0	0	0	0.442818944344364	0.511498106629416
chr1	34350775	34351161	Gm37385	ENSMUSG00000102839.1	+	0	0	0	0	0	0	0	0	0	0	0	0
chr1	34367371	34369003	Gm5266	ENSMUSG00000101206.1	+	0	0	0	0	0.080425	0	0	0	0	0	0	0
chr1	34415050	34417986	Gm3052	ENSMUSG00000101462.2	-	0.137503183477536	0.322676898923548	0.293455731198472	0.142748171072727	0.042232	0.029652549596585	0.347455503081	0.15664262150653	0.114679588932235	0.16959164958252	0.085797988147788	0.143315417445096
chr1	34427002	34433264	Gm37233	ENSMUSG00000102336.1	-	1.56351412670016	1.79275625127764	0.547346168294448	0.666880219128882	0.101653	0.332908975586416	2.7862837823616	0	1.03417027149617	0.61845724065276	0.53409277737424	0.736117238052624
chr1	34433121	34433199	Mir5103	ENSMUSG00000092852.1	-	0.017879513659392	0.001182625323444	0	0.00356987056976	0.001875	0	0.02895462525675	0.571635498396115	0.00552370519973	0.00599244032592	0.0064102835279	0.001323415018752
chr1	34436670	34439672	Ccdc115	ENSMUSG00000042111.9	-	71.8452192610911	72.2042969669277	51.2760498595191	50.0598203692255	25.248255	36.0711965390808	128.773033009896	59.5508502911218	79.0838571979196	62.267913839673	53.5207306267353	55.6392281944412
chr1	34439511	34444730	Gm28306	ENSMUSG00000101711.1	-	0.706712448794304	0.760756590008782	0	0.172842585642914	0.31926	0.388667007603438	0	0	0	0.41765245677576	0.492127361505416	0.530806300204632
chr1	34439851	34449356	Imp4	ENSMUSG00000026127.13	+	162.316113484268	163.720149666158	94.3587722853808	98.0370208430997	45.284451	63.3759193459896	310.309347114018	138.142890612621	149.270357474011	108.97351818589	84.2512839623096	93.7081386905397
chr1	34459762	34475733	Ptpn18	ENSMUSG00000026126.15	+	4.23694768099114	1.83288597899275	1.93663880070408	2.20048444588447	1.518854	1.28701248151065	9.42014996852065	2.85096718551152	2.48726146670708	2.78536922912484	1.34579471398439	1.98833396729035
chr1	34468834	34473148	Gm28417	ENSMUSG00000100280.2	-	0.74333497535232	0.181747381213138	0.760262767905968	0.517720479379444	0.153051	0.366035951493486	0.2314357972748	0.139686107760313	1.00966475190928	0.46034322067584	0.042374985662016	0.197544865203984
chr1	34477167	34485933	4930568A12Rik	ENSMUSG00000101223.6	-	0	0	0	0	0	0	0	0	0	0	0	0
chr1	34498410	34503063	Prss39	ENSMUSG00000026125.9	+	0.068307143600928	0	0	0	0	0.112709841279185	0	0.277734029316515	0	0	0	0.146262533227344
chr1	34523716	34524007	Gm28416	ENSMUSG00000101116.1	-	0	0	0	0	0	0	0	0	0	0	0	0
chr1	34535648	34544313	Cfc1	ENSMUSG00000026124.4	+	1.98611718504682	1.68841204328079	0.116282643646088	0.253219438522391	0.256483	0.384334596728707	1.71406980165415	1.42391259219876	0	0.48647309766372	0.138894065455124	0
chr1	34538086	34538560	Gm28419	ENSMUSG00000101803.1	-	0	0	0	0	0	0	0	0	0	0	0	0
chr1	34543968	34560943	Prss40	ENSMUSG00000037529.13	-	0	0	0	0	0	0	0	0	0	0	0	0
chr1	34579202	34579711	1700101I19Rik	ENSMUSG00000045815.4	-	0	0	0	0	0	0	0	0	0	0	0	0
chr1	34579657	34590944	Amer3	ENSMUSG00000045174.10	+	0.084075075087072	0.034348003911606	0	0.016843298415504	0	0	0	0	0	0.02134538195004	0	0
chr1	34607297	34607719	Gm28418	ENSMUSG00000100524.1	-	0	0	0	0	0	0	0	0	0	0	0	0
chr1	34610572	34610806	Gm36984	ENSMUSG00000102499.1	-	0	0	0	0	0	0	0	0	0	0	0	0.362425114605456
chr1	34610908	34612303	Gm29730	ENSMUSG00000103521.1	-	0	0	0	0	0	0	0	0	0.0564633034039	0	0	0.296669728979448
chr1	34635544	34636189	AA619741	ENSMUSG00000104098.1	-	0	0	0	0	0	0	0	0	0.09919816492391	0	1.17244343857514	0.26368504813164
chr1	34678188	34813309	Arhgef4	ENSMUSG00000037509.20	+	2.36378562962083	1.84289679861664	1.48458699466914	1.23638410512536	0.589495	0.718409937912844	5.4364022303996	1.7333896955541	1.83970875516679	1.38520588568364	0.816905882217768	0.728802493084848
chr1	34752775	34752922	Gm37224	ENSMUSG00000102537.1	+	0	0	0	0	0.209423	0	0	0	0	0	0.06263148161018	0
chr1	34753123	34753477	Gm37845	ENSMUSG00000102612.1	+	0	0	0	0	0	0	0	0	0	0	0	0
chr1	34809360	34811908	Gm38336	ENSMUSG00000104002.2	-	2.68489487402515	2.12375302309068	1.55913341441285	1.47370747793456	1.341072	1.46915739628706	2.8935133543765	2.28382883702652	1.98401346330847	1.5732735098148	1.26637775437928	1.63879236981718
chr1	34813219	34843065	Fam168b	ENSMUSG00000037503.12	-	152.102477587821	158.174857562186	92.7183334129816	92.5087111654271	55.436913	76.5345380443678	217.389194914549	123.492271185321	101.619122419675	76.4656191477763	56.1401153093984	62.3630683563444
chr1	34823525	34826560	Gm37127	ENSMUSG00000104358.1	+	0	0	0	0.095516349432141	0.086314	0	0	0	0	0	0	0
chr1	34849976	34879580	Plekhb2	ENSMUSG00000026123.11	+	35.036173239253	44.2282748400692	15.0878675496659	14.186178843694	6.87425	8.76102429666486	52.4397752475194	28.7221557557469	19.8939670698344	16.9686845128444	11.4809262140024	12.4706583975034
chr1	34928509	34930645	Gm19430	ENSMUSG00000103716.1	+	0	0	0.023062681640008	0	0	0	0	0.109775629457679	0.055774930455195	0	0	0
chr1	34969627	34969855	Gm37670	ENSMUSG00000103548.1	-	0.705467994008352	0.596174565829492	0.064562506653112	0.146172001482815	0.677764	0	3.7972749213481	0.993692874605697	1.24340499161733	0	0.65777252962932	0.392356590695328
chr1	34970065	34970500	Gm8009	ENSMUSG00000103760.1	+	0	0	0	0	0	0	0	0	0	0	0	0
chr1	34985656	34985890	Gm38027	ENSMUSG00000103997.1	+	0	0	0	0	0	0	0	0	0	0	0	0
chr1	35178956	35179084	Gm25096	ENSMUSG00000077231.1	-	0	1.12263993898265	0	0	0	0	0	0	0	0	0	0
chr1	35625606	35651297	Gm37068	ENSMUSG00000104417.1	-	0	0	0	0	0	0	0	0	0	0	0	0
chr1	35761602	35761706	Gm25634	ENSMUSG00000064601.1	+	0	0	0	0	0	0	0	0	0	0	0	0
chr1	35806974	35810462	Gm28415	ENSMUSG00000101714.1	+	0	0	0	0	0	0	0	0	0	0	0	0
chr1	35879845	35881119	1110002O04Rik	ENSMUSG00000102531.1	+	0	0	0	0.101942116457709	0	0	0	0	0	0	0	0
chr1	35958919	35959822	Gm8022	ENSMUSG00000103096.1	+	0	0	0	0	0	0	0	0	0	0	0	0
chr1	35981960	35986373	Gm37146	ENSMUSG00000102279.1	-	0	0	0	0.583164725932459	0	0	0	0.250808309123989	0	0	0	0
chr1	36002985	36011044	Gm33222	ENSMUSG00000103708.1	-	4.86386264126582	5.11356124357083	4.24330687282591	4.55299264131639	1.081409	2.0390249874133	8.4171378565593	5.3636217597189	8.19208678612692	5.03973043822116	4.88529342498669	2.18396743281372
chr1	36011072	36011894	4930535G08Rik	ENSMUSG00000104201.1	+	1.64073563009434	2.16165927687897	1.53335805551835	1.43248764286714	0	0.674551302040844	1.6275454589488	1.45723667316756	2.84676772283703	1.88096855547384	0.869700805265404	1.13192981198986
chr1	36029647	36031018	Gm38049	ENSMUSG00000102434.1	-	0	0	0	0	0.034229	0	0	0.031631574454248	0	0.0535622714928	0.582442663548704	0.805639681374672
chr1	36068400	36106446	Hs6st1	ENSMUSG00000045216.7	+	154.761931887622	173.432059010563	78.6277795874379	80.0377172036853	51.168541	71.099677310205	214.841552575618	127.332039558536	95.2418765675762	74.904483123801	59.655540609321	61.5770173749892
chr1	36105384	36106446	Gm37335	ENSMUSG00000104523.1	-	0	0	0	0	0.002887	0	0	0.010029244684156	0.00084165437453	0	0	0
chr1	36132042	36138746	Gm33280	ENSMUSG00000102202.1	+	0.066471300680544	0	0	0.016958913541911	0	0	0.18214691402015	0	0	0.065125875852	0	0
chr1	36140027	36244720	Uggt1	ENSMUSG00000037470.14	-	113.78042851663	124.077252086022	68.9094862588316	67.112988635856	36.723099	47.4175160976036	205.047180580733	106.906018969834	97.5221969616795	72.2119515829823	58.901144026128	68.8916113008337
chr1	36144252	36144313	Mir6897	ENSMUSG00000098752.1	-	1.91438144152541	0.669113501348218	0.2384673795612	0.554806566593928	1.098295	0.734969314119266	1.88067993413045	0.548646571228128	0.713173883403485	0.29632058575776	2.00590764243195	1.54730950852771
chr1	36264597	36274679	Neurl3	ENSMUSG00000047180.8	-	4.02634819846819	2.47891408075234	1.27403438395042	1.24785028599516	0.113896	0.080102316090724	5.6633737966359	2.73048473697113	1.44775142772217	0.88648353500076	0.285435728225144	0.645751008185232
chr1	36307733	36324029	Arid5a	ENSMUSG00000037447.16	+	8.96415975357446	10.2005756608023	6.29896660431024	6.09467978524272	2.328427	4.05402229528059	15.3600860218163	7.77746483028495	8.9298414363627	6.8666746079016	3.87728193308924	6.3355347315846
chr1	36332708	36333420	4930403P22Rik	ENSMUSG00000102762.1	+	0	0	0	0	0	0.053846069609477	0.53219292863335	0.164510489628194	0	0	0	0
chr1	36335730	36369181	Kansl3	ENSMUSG00000010453.12	-	82.4911671401041	84.4219438559271	58.38403847264	61.4936472586545	32.165176	43.656565430714	117.199765548559	64.1129186911276	69.7334700547284	52.5374051437735	37.7695024036833	39.5192708639115
chr1	36348682	36348758	Mir6898	ENSMUSG00000098680.1	-	4.07841575133466	1.95915370906748	0	0.528387496042153	0.994122	1.80800099353991	4.79960796717965	0.563633258980222	1.04862052954895	1.04614939928016	0	2.12104408340311
chr1	36372291	36422110	Fer1l5	ENSMUSG00000037432.15	+	0	0	0	0	0	0	0	0	0	0	0	0
chr1	36419871	36445271	Lman2l	ENSMUSG00000001143.13	-	29.3045482847799	31.3113505880361	26.3049751460944	26.7527216082367	15.351048	18.5893553501867	43.3727208035467	24.5253285462014	28.5123211403756	20.2295113243279	19.5261486837099	19.6943502542474
chr1	36471620	36508764	Cnnm4	ENSMUSG00000037408.10	+	18.7965933892331	18.7090081300079	7.32406704787659	8.73390740915735	5.282239	6.87500975456763	21.0441901983591	15.0528670439836	6.72873130925576	6.61464176709204	7.12038634257628	8.09564613851482
chr1	36473952	36476110	Gm37909	ENSMUSG00000104316.1	+	1.05102007191984	1.90926905141835	0.716940701454664	0.906432732708635	0.344871	0.426941890895984	1.5131228160775	0.457179745350077	1.33388841074933	0.63537062405472	0.475319512051188	0.513051680781864
chr1	36506562	36506702	Gm47280	ENSMUSG00000106081.1	+	0.009135676825152	0.030399003562562	0.009452015589712	0.00359015392527	0.002539	0.002251866835553	0.00408068442815	0.001120713773144	0.002399551047915	0.00144652522932	0.005677188015716	0.022663482196128
chr1	36511867	36528237	Cnnm3	ENSMUSG00000001138.13	+	42.972580234442	45.4673376720042	30.7463291283962	34.0898583352445	16.267488	22.8402042386019	71.0475013227535	35.3133164675218	36.6371285283054	31.0125702399131	20.0692175789047	22.3173462345862
chr1	36527534	36528237	Gm38033	ENSMUSG00000102845.1	-	0	0	0	0	0	0	0	0	0	0	0	0
chr1	36530188	36536883	Ankrd23	ENSMUSG00000067653.12	-	2.45758414151942	2.94143469518875	3.43889267236542	4.25852902769997	2.137421	2.77007717711624	8.513980231848	4.88124024929162	4.95814690326602	5.245480919799	4.15589436623032	4.99710182935894
chr1	36530193	36539429	Gm42417	ENSMUSG00000109510.1	-	1.65865142523437	0.082631622014672	0.12116428070972	0	0	0.232104012781737	0	0.01326559160048	0	0	0	0
chr1	36537507	36547445	Ankrd39	ENSMUSG00000079610.9	-	11.5880328053112	11.2934736102909	6.98001998438146	5.57221097233838	3.332506	4.71560103517992	22.018989627687	6.31627135134691	6.82174526538139	5.72766387725808	6.16343512519059	5.45185851705936
chr1	36548639	36558349	Sema4c	ENSMUSG00000026121.13	-	16.6803236486865	14.5076175555033	5.14159310222875	5.74268040538663	3.799219	7.34347755014018	22.2742556159983	10.1034090616793	8.61648403714613	8.51257744018884	4.03975551663813	4.03252288122132
chr1	36557701	36565613	D430040D24Rik	ENSMUSG00000087589.3	+	0.834822356934144	0.58488083978748	0.201065135295616	0.098498002692111	0.103622	0.047119251332609	0.3867910374146	0.736657742527862	0.406365781472165	0.14765734057032	0.083631398359432	0.101059638993096
chr1	36562692	36683183	Fam178b	ENSMUSG00000046337.17	-	23.2266492509307	23.6582570709645	21.5723343924034	23.1718128364082	11.017535	16.0052689419799	45.8125613943727	22.9064746546771	34.1964172371539	24.5713846875779	18.7523543244293	18.750149380033
chr1	36601802	36602146	Gm6428	ENSMUSG00000089906.1	+	1.25550975310301	0.40506646312348	0.352338754536632	0.726943291465094	0.297622	0.188622287061762	4.5272584355844	0.730776854182563	0.6672479812913	1.22570337343608	0.50130138069662	0.604885175126568
chr1	36663965	36664039	Gm24133	ENSMUSG00000077939.1	+	0	0	0	0	0	0	0	0	0	0	0	0
chr1	36691449	36693681	Cox5b	ENSMUSG00000061518.11	+	522.493346945442	531.215996367273	274.565505714182	308.307529090908	125.832359	178.751308967184	798.380218044886	421.030393561572	351.219343879943	316.342811951158	168.869189678615	166.474987874605
chr1	36698114	36714422	Actr1b	ENSMUSG00000037351.9	-	198.398111287414	215.596303406376	95.003619205568	95.2342870620834	45.166451	65.5597353962401	336.963428363642	163.750259729902	105.007288499331	82.7851525731364	63.168123013032	69.0969851728198
chr1	36710149	36757953	4933424G06Rik	ENSMUSG00000102416.4	+	1.13316860038493	0.136039949852662	0.288601674005256	0.271882153927142	0	0.1502158278616	0	0.41106180179246	0.0949787453112	0.12618084712104	0.025863127823036	0.002380708539168
chr1	36739048	36744792	Gm33533	ENSMUSG00000104237.1	-	0	0	0	0	0	0	0	0	0	0	0	0
chr1	36761798	36782818	Zap70	ENSMUSG00000026117.10	+	1.82647867023082	1.78875538139687	1.19807548084327	0.664332629676826	0.547928	0.681853764913532	5.25194146141865	2.53961174300069	1.94850512428236	1.53082132585596	1.02075634016796	0.895245307229928
chr1	36764863	36765874	Gm18828	ENSMUSG00000097291.1	-	0	0	0	0	0.162749	0	0	0	0	0	0.089685459420144	0
chr1	36792191	36943666	Tmem131	ENSMUSG00000026116.11	-	197.16749063003	204.799753741933	171.047972631232	174.837411062276	94.349701	117.394595987523	254.461081167409	164.809643013603	260.950201033501	198.529219144297	142.386675308332	150.443309158676
chr1	36871903	36872045	Gm37506	ENSMUSG00000103016.1	-	3.28545859491101	6.11331188797876	4.03757482945776	7.16204268890325	2.990106	2.06500574683797	12.1480780772649	4.52370968394903	4.81290299802428	8.15978218816008	3.90552331912316	4.84329259391189
chr1	36913601	36916539	Gm38115	ENSMUSG00000102930.1	-	1.08863308289933	1.38101245043612	1.73526240687091	2.01306015596542	1.586729	1.71402290152518	2.683946001541	0.734502083892784	2.46503565996246	2.05238072046384	1.00871361154292	1.09786985643931
chr1	36922797	36926348	F830112A20Rik	ENSMUSG00000103159.1	-	2.40474742126339	1.65422310593316	3.307860708019	3.57364733055596	2.158818	2.98680325569536	2.6807015744764	1.16817828860761	3.73362897024535	2.927762765406	1.74662931276361	2.0349699617555
chr1	36957930	36958427	Rpl12-ps1	ENSMUSG00000080054.3	-	3.38697780588979	1.79967910477921	2.07651602349106	2.99276042544728	1.106551	1.7423884742754	11.3743513865006	1.56564285900958	3.98042321356366	2.91323948015412	1.13016998492068	1.7083921322232
chr1	37005439	37005557	n-R5s210	ENSMUSG00000095944.1	+	0	0	0	0	0	0	0	0.133067606778608	0.312334594066065	0.19001280293136	0	0
chr1	37026596	37187613	Vwa3b	ENSMUSG00000050122.18	+	44.6256588242501	52.6270896988854	41.8189044139097	44.5875799711893	12.880466	18.5807549458087	68.3633163905372	35.9787402703261	69.7089701090116	51.8749266799087	15.0787800161271	12.2288168896541
chr1	37132273	37133264	Gm37020	ENSMUSG00000103603.1	-	0	0	0	0	0	0	0	0	0	0	0	0
chr1	37214434	37263384	Cnga3	ENSMUSG00000026114.14	+	1.65591580159411	1.67897178850593	1.54115724887385	1.69605564937073	0.689096	0.90710623642264	3.90368081129815	1.59838942930956	3.85251683105024	2.4053371751556	0.759746803726708	1.05654730134972
chr1	37299352	37299697	1700074A21Rik	ENSMUSG00000102231.1	-	0	0	0	0	0	0	0	0	0	0	0	0
chr1	37299865	37410736	Inpp4a	ENSMUSG00000026113.17	+	14.8849962577331	16.7681609076723	12.3594224892629	10.5918201788268	6.199625	7.27319408615529	29.5608992700251	15.4723456349295	14.0243112658874	10.9925256558874	10.8619526783113	13.0001988224727
chr1	37329667	37334172	4930439A04Rik	ENSMUSG00000086064.1	-	0	0	0	0	0	0	0	0	0	0	0	0
chr1	37330971	37331504	Gm37135	ENSMUSG00000102879.1	-	0	0	0	0	0	0	0	0	0	0	0	0
chr1	37417084	37430103	Coa5	ENSMUSG00000026112.7	-	112.498407885623	132.806372122895	57.5377205990639	58.9147463906978	26.453114	35.0830477670609	152.168772626908	96.2608562984243	77.3445700721483	59.5105315422138	43.6028707393612	47.3746542423847
chr1	37430139	37439124	Unc50	ENSMUSG00000026111.15	+	92.2821455559835	100.93010354885	68.2242683183276	75.3024826697827	34.085289	49.1390511611043	129.749423214509	74.608511817242	88.7928197609458	68.9486572960704	60.7255898787166	61.3154864724995
chr1	37439340	37541016	Mgat4a	ENSMUSG00000026110.15	-	16.3385412166135	15.3034102852113	8.11033369360336	10.4655948291525	5.672166	6.69361180718341	23.5149534486884	11.9967949431682	10.9406429190353	8.49614766477588	6.75391774703254	6.41468070368431
chr1	37485851	37488605	4930594C11Rik	ENSMUSG00000103948.1	-	0.91169918626224	0.861947130476448	0	0	0	0.23457517279665	0	0.578628523623437	0.599957435354125	0	0	0.520740434341896
chr1	37487193	37488982	Gm43213	ENSMUSG00000087233.1	-	0.109453970794752	0.33530194294663	0.578818740420592	0.581978149635124	0.608795	0.129665315790826	1.21559753648485	0.34890793080228	0.157771178134165	0.60002640284976	0.466713383749704	0.161125778533056
chr1	37611677	37720085	2010300C02Rik	ENSMUSG00000026090.16	-	1.04017916550461	1.21545182109153	0.527427591881864	0.379321059728061	0.346924	0.550475221158956	1.0534076215016	0.546133542129675	0.936095241383305	1.30156319727504	0.514168411552488	0.846595420344936
chr1	37614259	37615372	4930556I23Rik	ENSMUSG00000089767.1	+	0	0	0	0	0	0	0	0	0	0	0	0
chr1	37660722	37662647	4930470B04Rik	ENSMUSG00000104365.1	+	0	0	0	0	0	0	0	0	0	0	0	0
chr1	37694447	37696664	Gm19863	ENSMUSG00000102650.1	-	0.05202764323776	0	0.10084382618536	0	0	0	0	0	0	0	0	0
chr1	37754776	37866429	Tsga10	ENSMUSG00000060771.14	-	4.85544170960928	4.53615307432125	5.0213094073816	3.96739594105829	1.888278	2.9289770148805	8.05181914167495	3.64249987743154	5.29685147644402	3.19218456820932	2.17501350322018	1.93465294559222
chr1	37865299	37871388	Gm26805	ENSMUSG00000097268.1	+	0	0	0.02326559068664	0.058432290553208	0	0.054476537500137	0	0	0.04658083184071	0.00042342566148	0	0
chr1	37871738	37876228	Lipt1	ENSMUSG00000037216.5	+	14.9525922843135	19.1408945990046	13.7345843780658	11.1099524103231	3.924584	5.56743990807436	23.3800016306893	13.4384102386407	14.4728879650968	10.2739938020442	5.8521586406017	5.41325291861832
chr1	37874801	37890411	Mitd1	ENSMUSG00000026088.15	-	53.8598725226723	56.2514593966441	26.1148690693077	31.0079241656331	13.657822	18.0340022263694	90.2591246798084	48.3870001291695	44.8541918260368	31.3046415234742	22.3993014335296	24.6157009587286
chr1	37890477	37898535	Mrpl30	ENSMUSG00000026087.11	+	256.89896931578	286.020413838548	114.213645107276	114.132802559645	53.353218	68.154428741416	339.065873690347	228.583171264109	139.141788401257	111.757660125408	83.2364233621058	91.296725484442
chr1	37905923	37916493	Lyg2	ENSMUSG00000061584.6	-	0	0	0	0	0	0	0	0	0	0	0	0
chr1	37933596	37954136	Gm15457	ENSMUSG00000087374.1	+	0	0	0	0	0	0	0	0	0	0	0	0
chr1	37946736	37957759	Lyg1	ENSMUSG00000026085.11	-	0.053576862461088	0	0	0	0	0	0	0	0	0	0	0
chr1	37973967	37974203	Gm23409	ENSMUSG00000089141.1	+	0	0	0	0	0	0	0	0	0	0	0	0
chr1	37985189	37997893	Txndc9	ENSMUSG00000058407.12	-	176.982484795961	186.14237308584	71.9007615743269	77.7005087433146	34.565552	53.2990715557933	258.271654467132	150.15609028954	116.145324451609	83.0263332506728	72.4099363302982	88.7773820295869
chr1	37998010	38055579	Eif5b	ENSMUSG00000026083.12	+	182.625543028044	186.716610297717	98.5114182141771	101.640575981355	48.945663	64.7434220184019	257.733632887552	134.984487623841	132.76305432586	90.3909779301633	69.6239152517764	77.3265191948893
chr1	38052786	38129801	Rev1	ENSMUSG00000026082.11	-	110.867613381224	121.91895049683	68.279556108558	66.1393044096184	41.483101	59.4585413719329	175.977214684307	92.1228608440415	88.9438381955386	61.9342823602217	53.419823299158	59.427908262221
chr1	38076295	38077305	Gm37062	ENSMUSG00000103804.1	-	5.56160630804592	5.2487159534153	3.03768632743312	2.83233531004758	3.723095	3.3638532071222	6.14319060618375	3.96064249978279	3.31564724363066	3.80689116023628	2.95816429512929	2.40325334556082
chr1	38132083	38159892	Gm5099	ENSMUSG00000102716.1	+	0	0	0	0	0	0	0	0	0	0	0	0
chr1	38177326	38664955	Aff3	ENSMUSG00000037138.17	-	11.3163861034634	12.2214333648157	7.95673154530294	7.99040072958279	6.704426	9.24775510233098	19.6282618659339	10.9528986658676	14.305150707349	11.8360540546207	9.08877360601258	10.1926278037373
chr1	38235420	38246666	Gm16150	ENSMUSG00000085391.1	+	0	0	0	0	0	0	0	0.163832915229635	0	0.20018791501992	0	0
chr1	38307902	38311930	Gm16151	ENSMUSG00000085280.1	+	0	0	0	0	0	0	0	0	0	0	0	0
chr1	38384949	38393974	Gm16152	ENSMUSG00000087131.7	+	0	0	0	0	0.10771	0	0	0	0	0	0	0
chr1	38487519	38488047	Gm34727	ENSMUSG00000102984.1	+	0	0	0	0	0	0	0	0	0	0	0	0
chr1	38722620	38723121	Gm38135	ENSMUSG00000102541.1	+	0	0	0	0	0	0	0	0	0	0	0	0
chr1	38767184	38767686	2610300A13Rik	ENSMUSG00000103531.1	+	0	0	0	0	0	0	0	0	0	0	0	0
chr1	38793645	38836711	Lonrf2	ENSMUSG00000048814.10	-	1.30877096668253	2.04956576084166	2.54148899881589	2.34068097083404	1.237577	1.55001079151709	3.14298841763645	1.46514456678112	4.50006675565552	2.8252056312054	1.9201492345583	3.13444194153953
chr1	38863867	38898161	Chst10	ENSMUSG00000026080.13	-	24.0792422770823	27.5573450986091	13.1572391907218	14.1992413246424	6.831724	7.97201703140418	23.3306435832918	12.8862700137627	12.2750831429177	8.17830115008552	5.84234617437993	6.3251452044401
chr1	38884754	38888072	Gm37707	ENSMUSG00000103647.1	+	0	0	0	0	0	0	0	0	0	0	0	0
chr1	38907945	38908716	Gm6621	ENSMUSG00000102447.1	+	0	0.049504281083112	0	0	0.030416	0	0	0	0.083008859421775	0	0	0
chr1	38939149	38950276	Nms	ENSMUSG00000067604.8	+	0	0	0	0	0	0	0	0	0	0.27906760207908	0	0
chr1	38985608	38997238	Pdcl3	ENSMUSG00000026078.10	+	77.2879601822643	83.9376345801953	31.7608507216672	33.2080252560984	18.640728	21.1193133488156	129.927338540517	63.523694848006	43.1477208600671	34.3851534842324	22.1660032516252	30.9125581671429
chr1	38992678	38994316	Gm37309	ENSMUSG00000103046.1	+	7.5017004349009	6.33792770818235	4.52286037934398	5.21362153027709	2.583174	2.88313103457055	7.57845974800955	3.35608603430057	5.12033537339896	3.87722925552528	3.60085501943283	3.30032194467799
chr1	39048648	39057637	Gm37821	ENSMUSG00000104188.1	-	0	0	0	0	0	0	0	0	0	0	0	0
chr1	39081252	39083338	Gm37091	ENSMUSG00000103182.1	-	0	0	0	0	0	0	0	0	0	0.00641801535624	0.00368268637576	0
chr1	39186896	39186992	Mir6349	ENSMUSG00000098833.1	-	0	0	0	0	0	0	0	0	0	0	0	0
chr1	39193731	39363236	Npas2	ENSMUSG00000026077.15	+	0.22026486896544	0.545764296925496	0.099697291572352	0.18048129732798	0.020288	0.044130011181458	0.72268355334095	0.328683621538962	0.073221143649095	0.12088265293044	0.364197031984856	0.372514356005208
chr1	39276283	39276565	Gm20428	ENSMUSG00000092553.1	-	0	0	0	0.044436775251308	0	0	0	0	0	0	0	0
chr1	39314899	39315453	Gm3617	ENSMUSG00000092563.1	+	0	0.242590341932428	0.141102557029744	0.009829314080146	0.017605	0	0	0.243752386695113	0	0.04498414045236	0	0.083053283017848
chr1	39367842	39371911	Rpl31	ENSMUSG00000073702.11	+	2935.62441701587	3107.65569283164	2051.71938751803	1853.85214534144	1141.217285	1285.0917103702	4428.79316769727	2591.03898800759	2447.70409291427	1933.58488114268	1552.55314155858	1648.83128728197
chr1	39371492	39478755	Tbc1d8	ENSMUSG00000003134.10	-	12.7758340592438	12.5142610772131	7.30741274612682	7.45332790071125	3.145823	4.20068420305419	24.7703518055588	10.8403498416141	9.07580158390329	6.97715001690876	5.56816329017866	7.32811217871269
chr1	39419048	39419932	Gm37265	ENSMUSG00000102607.1	-	0.133584783568416	0.4346666758974	0.14344487602436	0	0.048095	0	0.75026118339005	0	0	0	0.152310057504388	0
chr1	39519533	39519747	Gm24826	ENSMUSG00000065629.2	+	0	0	0	0	0	0	0	0	0	0	0	0
chr1	39519533	39519748	Gm24826	ENSMUSG00000104827.1	+	0.086814326875392	0.039285983332302	0	0	0	0	0	0	0	0.04494975055092	0	0
chr1	39534992	39546889	Cnot11	ENSMUSG00000003135.15	+	138.030741603078	141.809830113088	69.6453703912806	65.5599042744686	32.599323	44.5439736573006	205.09925489265	106.14240977644	83.1439728182372	64.298141015503	50.7986557832774	56.9653673623147
chr1	39547570	39552002	Gm15832	ENSMUSG00000085894.1	-	6.29640425100365	5.57868225053131	4.08536483491646	4.71148475293598	1.304966	1.9606276757921	12.3901525772399	3.78673459644969	6.32709216956903	3.67046212248612	2.53662749209755	2.23607150482238
chr1	39548745	39548854	Snord89	ENSMUSG00000077704.1	-	12.8207831856087	11.2523998570983	7.24430212265203	13.0310113223662	4.440004	8.89182171349413	24.0211343719608	8.05081035031122	10.4512599173364	10.5220675054505	4.96833284011562	4.07556623545894
chr1	39551296	39577405	Rnf149	ENSMUSG00000048234.13	-	106.261468981389	119.512906192221	53.4643234579172	57.651837741572	20.040043	28.0346374132438	169.038560983556	86.6641156438633	70.4936929750552	53.9315137151924	36.7039067755682	36.8320892551631
chr1	39573746	39573875	Gm23722	ENSMUSG00000064936.1	-	8.17272279118963	9.9274065009306	5.41241560976941	7.01317908614425	3.150038	3.72052396927465	14.7158974829607	3.49182963110893	13.2206957673772	3.64900712272524	2.85513684156369	2.70340782767388
chr1	39597417	39598005	Gm5100	ENSMUSG00000102471.1	-	0.226222288086528	0.091107103499354	0.078293342138792	0.078721731069861	0.089299	0.022801008323956	0.78486840541245	0.130328719547302	0.493635864531875	0.175495965786	0.020609276652384	0.086716049856432
chr1	39618406	39651474	Creg2	ENSMUSG00000050967.5	-	0.293379308751168	0.324689436754672	0.10435040970968	0.159644206212557	0.05582	0.050071485759743	0.7275061803924	0.341431740708475	0.411281934838625	0.3709595680956	0.117806383750188	0.092649840022032
chr1	39650176	39657390	D930019O06Rik	ENSMUSG00000097083.1	+	0.41268370153968	0.209010007090426	0.14079523847368	0.15277423370132	0.012821	0.076991094108554	2.85618358018555	1.37302303821416	2.08881058067752	1.516164779736	1.12464939712	1.34284368624876
chr1	39665301	39720997	Rfx8	ENSMUSG00000057173.8	-	0	0.074750911160494	0	0	0.117287	0	0	0	0	0	0	0
chr1	39804148	39805332	Gm3646	ENSMUSG00000091937.3	-	0	0	0	0	0	0	0	0	0	0	0	0
chr1	39839175	39847334	1700066B17Rik	ENSMUSG00000101634.6	-	0.786393836575872	0	0.631153514525696	0.720671677941402	0	0.409834281741162	0	0.299805229134555	1.31857420284191	0.46339747379748	0.754639227482196	0.41389085464176
chr1	39900913	40026310	Map4k4	ENSMUSG00000026074.15	+	495.217963822488	504.204045562929	143.87199956752	140.314884413977	98.64502	133.887082291911	802.550042477871	437.746579959615	105.075660376054	90.7552357662157	129.735599590772	147.457041150044
chr1	40049039	40050368	4930456G14Rik	ENSMUSG00000102985.1	-	0	0	0	0	0	0	0	0	0	0	0.043849781093804	0
chr1	40074079	40125231	Il1r2	ENSMUSG00000026073.13	+	0.959587112558976	0.893514927487326	0.420512254223496	0.497069995134713	0.094982	0.220744626090889	1.84399778782255	0.384376234551322	0	0.08432188896204	0.217748296814972	0.065956774867992
chr1	40076228	40085851	Gm16894	ENSMUSG00000097899.2	-	0	0	0	0	0	0	0	0	0	0	0	0
chr1	40088511	40091581	Gm37347	ENSMUSG00000102975.1	+	0	0	0	0	0	0	0	0	0	0	0	0
chr1	40225080	40317257	Il1r1	ENSMUSG00000026072.12	+	14.1066714224516	17.4208110196495	2.66319502698021	2.74438059554957	0.510263	0.478037201686864	22.0577718488778	13.9166491106566	3.53950501177553	2.56536198403128	1.07936440086854	0.856477878148008
chr1	40238020	40244499	Gm38070	ENSMUSG00000103560.1	+	0.050623549936992	0.244091100383816	0.037201305209696	0.007192477863846	0.00063	0.00183658037714	0.07035250857715	0.038555984552602	0.03631376324545	0.02825130403296	0.008201721152744	0.029356078255632
chr1	40324610	40367562	Il1rl2	ENSMUSG00000070942.8	+	5.86761157205981	6.14672624031923	1.40374645449836	1.23513667876149	0.170512	0.206945602779661	8.00518993409535	6.49998264123131	2.02763735709827	0.89015465697948	1.05815109481528	0.203813105360736
chr1	40353852	40354536	Gm17970	ENSMUSG00000103230.1	+	0.101874769489056	0.56928540058066	0	0.061555927301748	0	0	0.13271341483045	0.166100073449286	0	0.00458460373572	0	0
chr1	40429570	40465415	Il1rl1	ENSMUSG00000026069.15	+	79.994145029129	81.3009437578267	10.8023299852608	12.3939516925082	1.417033	1.77541128592227	115.84558193275	74.5333239307116	17.0149461480688	10.6051921959686	3.79959445937554	3.07854743629781
chr1	40465552	40500854	Il18r1	ENSMUSG00000026070.15	+	0.174125710035552	0.210247959914382	0.027260731915472	0.094481898301131	0	0	0.58747394171855	0.856842858842728	0.0308235012659	0	0	0.022397360697792
chr1	40515362	40551705	Il18rap	ENSMUSG00000026068.11	+	3.27986399059632	3.53824552727413	0.503324755129024	0.527910837187668	0.104268	0.138778317975605	4.03305548432375	3.20123026511092	0.683030394281245	0.56675202383772	0.308337219014216	0.452365190451864
chr1	40572188	40580662	Gm35801	ENSMUSG00000104441.1	-	0	0	0	0	0	0	0	0	0	0	0	0
chr1	40580081	40630725	Slc9a4	ENSMUSG00000026065.8	+	0	0	0	0	0	0	0	0.055509639335112	0	0	0	0
chr1	40582895	40586841	Gm37435	ENSMUSG00000102676.1	-	0	0	0	0	0	0	0	0	0	0	0	0
chr1	40680574	40769273	Slc9a2	ENSMUSG00000026062.12	+	0.25471413483312	0.23856526627018	0.036860496810984	0.135624656617615	0.018526	0.031956498562236	0	0.123512950069814	0.278595958774475	0.09273236923296	0.038785226886392	0.037109564072016
chr1	40691442	40697636	Gm37623	ENSMUSG00000103679.1	-	0	0	0	0	0	0	0	0	0	0	0	0
chr1	40771385	40785343	Gm37915	ENSMUSG00000103270.1	+	0.025934002361472	0	0	0	0	0	0	0	0	0	0	0
chr1	40772038	40790687	Mfsd9	ENSMUSG00000041945.12	-	2.14664822428656	2.152585566795	0.939051247868432	1.49489952777141	0.355849	0.378283475560742	1.7208416000041	1.7824838203307	0.685337976473665	0.57408137158212	0.296268677166924	0.22477376959116
chr1	40805601	40856887	Tmem182	ENSMUSG00000079588.3	+	0	0	0	0	0	0	0	0	0	0.03434261532552	0	0
chr1	40863737	40864232	Gm5973	ENSMUSG00000094136.2	-	0	0	0	0	0	0	0.52595558047815	0	0	0	0	0
chr1	41167587	41181252	4930448I06Rik	ENSMUSG00000104072.1	-	0	0	0	0	0	0	0	0	0	0	0	0
chr1	41526931	41529543	Gm28634	ENSMUSG00000100185.1	-	0	0	0	0	0	0	0	0	0	0	0	0
chr1	41781808	41939560	Gm29260	ENSMUSG00000100832.1	+	0	0	0	0	0	0	0.14326409043975	0	0	0	0	0
chr1	42103289	42104333	Gm5267	ENSMUSG00000100178.1	+	0	0	0	0.046365722360309	0	0	0.192905082058	0	0	0	0	0
chr1	42179290	42180388	Gm8176	ENSMUSG00000101877.1	-	0	0	0	0	0	0	0	0	0	0	0	0
chr1	42229726	42231108	Gm9915	ENSMUSG00000053640.2	+	0	0	0	0	0	0	0	0	0	0	0	0
chr1	42238233	42238695	Gm29664	ENSMUSG00000101919.1	-	0	0	0	0	0	0	0	0	0	0	0	0
chr1	42261855	42304412	Gm28175	ENSMUSG00000101299.2	+	0	0	0	0	0	0	0	0	0	0	0	0
chr1	42324590	42355937	Gm28140	ENSMUSG00000100180.1	-	0	0	0	0	0	0	0	0	0	0	0	0
chr1	42491813	42495663	Gm37047	ENSMUSG00000103106.1	+	0	0	0	0	0	0	0	0	0	0	0	0
chr1	42590782	42694842	Pantr1	ENSMUSG00000060424.14	-	0	1.03083432578933	0.437950612289384	0.52923331196692	0	0	1.9297550373072	0	1.32610728818745	0	0	0
chr1	42651726	42652401	4930420N18Rik	ENSMUSG00000104199.1	+	0	0	0	0	0	0	0	0	0	0	0.310242234817004	0
chr1	42694925	42744791	Gm20646	ENSMUSG00000093436.6	+	0	0	0	0	0	0	0	0.07353254654404	0.14754591356413	0.0626433548418	0	0
chr1	42695768	42703176	Pou3f3	ENSMUSG00000045515.3	+	0.890108077133376	1.00176318223905	0.62511746288608	0.54584538012961	0.17529	0.157052292728148	1.1083239509245	0.79696472296332	0.958596954694415	0.69233534642124	0.559563544218924	0.566563679366184
chr1	42707061	42713454	Pantr2	ENSMUSG00000097063.3	-	0	0	0.076516410487704	0.070300081862109	0	0.040297862872142	0	0	0.115621572967305	0	0	0.103093310713488
chr1	42750712	42752881	Dalir	ENSMUSG00000099784.1	+	0	0	0	0	0	0	0	0	0	0	0	0
chr1	42851233	42905683	Mrps9	ENSMUSG00000060679.14	+	164.16766628577	167.338440254798	81.9324705803498	86.7902430015128	50.316532	67.9149331779075	284.829188860987	150.142118533904	106.811901381854	78.778331422141	89.3594349812372	91.7912313737791
chr1	42866685	42866818	Gm23126	ENSMUSG00000077448.1	-	0	0	0	0	0	0	0	0	0	0	0	0
chr1	42952872	43035456	Gpr45	ENSMUSG00000041907.9	+	1.2492620821368	0.853073982581836	0.383549317893824	0.678277436589951	0.158949	0.18150622339153	1.239044180911	0.874565574862421	0.61075680853725	0.34190869885416	0.079096875649092	0.411700746635184
chr1	43036845	43036929	Gm24001	ENSMUSG00000089088.1	+	0	0	0	0	0	0	0	0	0	0	0	0
chr1	43047200	43098637	Tgfbrap1	ENSMUSG00000070939.9	-	18.2831560159562	18.6710188849689	10.2568513681917	12.0501630149625	5.833161	7.90355233022562	26.3518025071227	14.0129332903809	12.5803640044608	9.55450977780492	7.58207647327418	7.93824066660377
chr1	43056267	43057134	Gm28782	ENSMUSG00000100269.1	+	0	0	0	0	0	0	0	0	0	0	0	0
chr1	43092588	43093835	8430432A02Rik	ENSMUSG00000041878.3	+	0.480268843675872	0.31016250990149	0.10576880304536	0.308696444177792	0.144881	0.34459181971682	1.0546651513716	0.81897874350722	0.457511612867445	0.2113796785698	0.177711989089712	0.217484198278632
chr1	43098710	43115947	AI597479	ENSMUSG00000010290.7	+	34.6612658153556	37.054103083367	25.4599417064834	27.7386001878069	7.712197	10.5940630889582	37.7167412825464	28.3641963458482	36.6492795649708	23.6697373554109	11.9300418636967	12.7241517114961
chr1	43123074	43196984	Fhl2	ENSMUSG00000008136.14	-	49.4526921345182	50.5001795502968	13.336498498472	14.481281383009	1.593479	2.21090424023092	78.4985104184386	38.8392020743085	13.3605469533649	9.35154702761256	2.25832653850507	3.18594724017694
chr1	43189156	43189638	Gm8210	ENSMUSG00000094497.1	+	714.342915832144	752.657487678208	366.156277495011	361.092164730958	189.595642	270.087293710194	1095.23088316348	632.881931446729	539.517763727108	423.204676272084	345.64879829677	367.744480578709
chr1	43250156	43302925	Gm29040	ENSMUSG00000099576.1	-	0.319153672597824	0.645703052694078	0.22018586545688	0	0	0	0	0	0	0.11856133458324	0	0
chr1	43270683	43271135	Gm29610	ENSMUSG00000099694.1	+	0	0	0	0	0	0	0	0	0	0	0	0
chr1	43409584	43409963	Gm29041	ENSMUSG00000101923.1	+	0	0.184600205458288	0	0	0	0	0	0	0	0	0	0
chr1	43444579	43570515	Nck2	ENSMUSG00000066877.11	+	39.9182564400962	40.7734424357544	16.8595432654489	17.7934924877255	10.458252	15.2152625221708	75.6611269098096	33.9836438959969	23.6306867510114	17.0378812932793	12.3730260126635	12.3073586940279
chr1	43488447	43490937	Gm37536	ENSMUSG00000103422.1	+	0.502952025372	0.209839919598106	0.193736769727936	0.393925075695261	0.328788	0.359812136946775	0.9123882218798	0.539866693683931	0.547696829952845	0.33151005240624	0.21071333330838	0.232574006481576
chr1	43560273	43561565	Gm38228	ENSMUSG00000103945.1	+	6.06041136018077	5.14574801699369	1.46246202862328	2.61569893152303	1.620865	1.88726040147247	8.5028636677972	3.28394008515443	2.95482834110865	1.67626266715224	2.02076745404629	1.29278946902458
chr1	43730602	43742578	1500015O10Rik	ENSMUSG00000026051.8	+	1.89521756345136	2.94099899112222	0	0.632307239662087	0.243919	0	2.71468631921315	1.42459588452474	0	0	0.428193172611848	0
chr1	43741961	43743895	Gm29155	ENSMUSG00000100764.1	-	0.40140016106064	0.358909495821344	0.157841568381512	0.875616230682292	1.749352	0.33388757139931	0.56570609966885	0.741280686842081	0.71193369732181	0.49909204212336	0.616896431739868	1.58390301266714
chr1	43742915	43743526	Gm29157	ENSMUSG00000100635.1	+	0	0	0	0	0	0	0	0.033541362210524	0	0	0	0
chr1	43745784	43746282	Gm29156	ENSMUSG00000100480.1	-	1.96563628922554	0.847990768472296	1.05905520402994	0.850925302019969	0.537376	0.499737632366907	0.6693328486062	0.567678692625627	2.09198768659461	1.09885622197464	0.62075636890848	1.54832364721056
chr1	43746966	43827800	Uxs1	ENSMUSG00000057363.12	-	44.7057139112822	38.4816909153278	27.0473760079246	20.2686338505708	11.0438	16.1194960179438	68.3469496392792	33.7415640030704	30.9238560088551	32.0705282716002	16.6029853970837	28.9516994464375
chr1	43785910	43787188	Gm16103	ENSMUSG00000090243.1	+	0.231773354624448	0.061527638538126	0.115449337561376	0.037710814564192	0.043694	0.083038103529406	0.35485606636595	0.201073776477017	0.056031328476575	0.06390288498204	0.008454690730892	0.010840854820728
chr1	43888051	43888595	Gm19587	ENSMUSG00000100701.1	+	2.60910648911626	1.68431435027412	1.06705139645983	0.425181726536171	0.364419	0.331811139107245	2.8635338422757	1.03307224070592	1.62498934693611	0.57220282321596	0.881244478260076	0.822448490607408
chr1	43898294	43899109	Gm8241	ENSMUSG00000101395.1	+	0	0	0.090593964344328	0.268336623383994	0	0	0	0	0	0.11545979534712	0	0
chr1	43902928	43903052	Gm26352	ENSMUSG00000088848.1	+	0	0	0	0	0	0	0	0	0	0	0	0
chr1	43918777	43918886	Gm24180	ENSMUSG00000095757.1	-	0	0	0	0	0	0	0	0	0	0	0	0
chr1	43933647	44003000	Tpp2	ENSMUSG00000041763.14	+	224.759970265629	194.954992694892	143.101719396681	148.647244262438	59.679924	95.4922881183085	282.356765671229	178.398520512144	246.167509011332	145.704666920975	124.385246549142	167.563034611143
chr1	44009408	44020034	Mettl21c	ENSMUSG00000047343.4	-	0	0	0	0	0	0.001443223236663	0	0	0	0	0	0
chr1	44018470	44018649	Gm15838	ENSMUSG00000090106.1	-	0	0	0	0	0.024351	0	0	0	0	0	0	0
chr1	44055952	44061936	Gm8251	ENSMUSG00000091844.1	-	0.6533387626248	0.59371595002549	0.145686725491032	0.250473072186337	0.43513	0.609397927870617	0.7759965321796	0.384227568438558	0.38770725154674	0.19031801330664	0.261940533324092	0.507844330381992
chr1	44086613	44102441	Tex30	ENSMUSG00000026049.11	-	113.595770292765	105.709061359168	62.732231592658	65.4222857640043	32.024696	46.5562174651846	136.417192405964	87.9818034395284	96.1314717982343	71.4241735132208	59.4290657225007	65.9156051529521
chr1	44091463	44110790	Gm29247	ENSMUSG00000101104.6	-	0	0	1.969990744e-06	0	0.214527	0	0.50969571925905	0.358588381914182	0.579222638842525	0.383447401056	0.504087487819216	0
chr1	44106546	44118808	Kdelc1	ENSMUSG00000026047.13	-	54.8566009869624	63.7707779334152	50.4578555738043	52.0833122549298	21.127703	29.8422998729381	79.6246850058677	50.4436614279652	64.0763403411553	48.5724408015683	34.3835527848538	37.6331743030562
chr1	44118957	44144770	Bivm	ENSMUSG00000041684.11	+	39.1535843259795	44.003002005797	23.5161833592305	24.5854876670398	9.697111	14.4878917167163	41.8880558884273	31.4021340398701	29.8946074645955	18.2225188256584	11.2986091460615	14.4114555130944
chr1	44147744	44181260	Ercc5	ENSMUSG00000026048.16	+	40.0120222986622	44.4465936991207	19.8950862429525	21.823639045725	9.546865	14.1770395232264	66.2821736198301	34.2285484450659	22.6804896184522	18.3474852793848	13.3435825190617	14.5525088978036
chr1	44204070	44218961	Mettl21e	ENSMUSG00000046828.3	-	0.096813502939776	0.045572570577978	0.03471123690928	0	0	0	0	0.147945653909836	0.03272976481616	0	0.023935740560956	0.076511728889832
chr1	44212162	44213118	Gm15833	ENSMUSG00000089703.1	+	0	0	0	0.01429976563455	0	0	0	0	0	0	0.069819603568848	0
chr1	44330048	44331036	Gm5700	ENSMUSG00000100966.1	-	0	0	0	0	0	0	0	0	0.155508186901985	0	0	0
chr1	44392809	44394447	Gm28893	ENSMUSG00000100769.1	+	0	0	0	0	0	0	0	0	0	0	0	0
chr1	44463923	44464231	Txn-ps1	ENSMUSG00000101567.1	-	0.252076471190592	0.33442016090722	0.48583911728528	0.038303088545084	0.188454	0	2.69264182059205	0	0.20738698220621	0.45125568922032	0.232489367606916	0.115856353924224
chr1	44551511	44796838	Gulp1	ENSMUSG00000056870.9	+	6.67014703937242	9.35010552871326	6.41892722067538	6.02504702577689	2.201616	3.19012640926847	15.3969882358515	5.586415083478	10.5087376650857	7.06461858185256	4.33815292420076	3.9372495866988
chr1	44560885	44565447	Gm37626	ENSMUSG00000102319.1	+	0.036129098421312	0.082980876861654	0.132765556201136	0.13212577779214	0.160295	0.200121473154452	0.3040455719686	0.102696835319147	0.299135669835025	0.2310464034558	0.109275974234	0.0954800781192
chr1	44644279	44644698	Gm16102	ENSMUSG00000089877.1	+	0.066725271045024	0.1670198921706	0.100552267555248	0.127693864613205	0	0.12899921275852	0	0	0.38144222163302	0.11216051417772	0	0.040110623401224
chr1	44739676	44744949	4930521E06Rik	ENSMUSG00000101701.1	-	0	0	0	0	0	0	0	0	0	0	0	0
chr1	44756942	44758492	Gm38110	ENSMUSG00000103071.1	+	0.096189461472768	0.0648369146625	0.00537807473112	0.080922475142696	0	0.053207378224591	0	0.036580440631065	0.15363815350692	0.06697003431672	0.049804031028444	0.006421080206472
chr1	44839171	44839698	Gm3489	ENSMUSG00000100434.1	+	0	0	0	0	0	0	0	0	0	0.15702428997504	0	0
chr1	44873486	44874152	Gm19480	ENSMUSG00000100013.1	-	0	0	0	0	0	0	0	0	0	0	0	0
chr1	44924149	44924893	Gm3496	ENSMUSG00000101251.1	-	0	0	0	0	0	0	0	0	0	0	0	0
chr1	45178067	45179006	Gm5268	ENSMUSG00000101937.1	+	0.388886678387904	0.091477106159028	0.022745513130224	0.10348567981202	0.057141	0.051912177883996	0.2179550770684	0.112305812338374	0.07737646375646	0.01453403209608	0.021366464505344	0.14138603658216
chr1	45311538	45349706	Col3a1	ENSMUSG00000026043.18	+	345.912164350544	358.959913006186	33.0042359896225	32.5834480032212	2.661444	3.84505645408608	872.947564336717	356.723731476912	46.5404296437975	31.1183664729556	4.92963021554046	5.20597124318806
chr1	45311673	45311813	Gm47302	ENSMUSG00000105211.1	+	0.002039019211968	0.001338233918634	0.0007879962976	0.000772795844931	0.000254	0.000749708556937	0.28999267567135	0.001017791079692	0.001340515742215	0.00130681625472	0.000261573985568	0.000363219882864
chr1	45374321	45503282	Col5a2	ENSMUSG00000026042.16	-	340.943030993201	350.56836333978	79.2524262225362	83.1852477450161	4.353842	5.46528629221662	680.368207665645	293.082190144904	96.2808320064932	67.7199662999467	10.4303676482945	11.7929782038726
chr1	45485836	45493052	Gm38211	ENSMUSG00000104476.1	-	0.32560814800368	0.409274811131174	0.1790721586296	0.100501998216499	0.024467	0.01988715020321	0.5893036476794	0.234772381691426	0.260519898267185	0.15228063294516	0.0177681013223	0.028789671012552
chr1	45513532	45514055	Gm8296	ENSMUSG00000100218.1	-	0.014157033745728	0.093085061642658	0.00651081940892	0.004093181141918	0	0	0.36207428781975	0	0.244589777721445	0.20856615475824	0.170265734908444	0.463202449036128
chr1	45519774	45520754	Gm7063	ENSMUSG00000100361.1	-	0.039488763528576	0	0	0.2216970757243	0.095742	0.017921735083196	0	0	0.5287930497461	1.14767053769988	0.5071007512977	0.309592804712832
chr1	45602026	45602753	Gm8304	ENSMUSG00000100894.1	+	0	0	0	0	0	0	0	0	0	0	0	0
chr1	45685456	45685562	Gm23216	ENSMUSG00000095121.1	-	0	0	0	0	0	0	0	0	0.20961653021821	0	0	0
chr1	45746895	45747025	Gm23974	ENSMUSG00000065255.1	+	0	0	0	0	0	0	0	0	0	0	0	0
chr1	45768337	45769486	Gm8307	ENSMUSG00000100843.1	+	0.622125804830208	0.964157771734804	0.09164396941088	0.061430170497586	0	0	2.55201225522995	1.71201894184428	0.17163060596376	0	0.017127933410252	0.0467960269878
chr1	45772962	45773164	Gm23984	ENSMUSG00000087764.1	+	0	0	0	0	0	0	0	0	0	0	0	0
chr1	45795166	45823619	Wdr75	ENSMUSG00000025995.16	+	332.387850601993	367.810694758716	192.074353638797	210.830324803213	96.411407	135.480663897002	477.052991536616	284.704205705891	285.363247329663	214.454853647729	180.284865229389	203.101180005377
chr1	45833800	45836788	Gm28906	ENSMUSG00000099850.1	-	0	0	0	0	0	0	0	0	0	0	0	0
chr1	45857332	45857754	Gm5526	ENSMUSG00000084817.3	-	102.514629681623	106.777995584997	57.3256826153242	53.324544082022	26.398312	37.9001551076556	196.181418943051	86.25011482738	74.4863201770495	51.9899609002255	45.5387006460017	48.1831025844377
chr1	45889525	45890273	Gm5269	ENSMUSG00000098549.1	-	0.556365621170208	0.751050071637708	0.596909165422744	0.173680288225477	0	0.341471003658053	1.5525212269046	0.21716688318372	0.27688756761028	0.59439075775128	0.006394795594544	0.465396153279168
chr1	45905623	45906798	Gm18303	ENSMUSG00000099381.1	+	0	0.116734110142756	0.0638277001056	0	0	0	0	0	0	0	0	0.079586511066552
chr1	45908068	45926523	Slc40a1	ENSMUSG00000025993.10	-	34.2200938952174	30.3342323493064	9.63690907099012	9.76815164994115	1.700395	1.78538775500078	27.4271162989597	13.8062959705301	3.6908690263102	3.26891703579732	1.15232461314569	1.18560723745152
chr1	45971182	45976975	Gm9496	ENSMUSG00000099946.1	+	0	0	0	0.054290429358066	0	0	0	0	0	0	0	0
chr1	45981548	45982012	Rpl23a-ps1	ENSMUSG00000070896.2	+	0.531095569904448	0	0.12109533103368	0.363260698835243	0.023156	0.199336129455869	0.36065327906665	0.264757193050442	1.86620135941938	0.4629847949802	0.44769592247002	0.057698017828416
chr1	46011757	46012020	Gm3852	ENSMUSG00000090682.4	-	0.20294046195984	0	0.443722685169304	0	0	0	0	0.193271664520614	0.18691415758602	0	0	0
chr1	46020072	46030469	Stk-ps2	ENSMUSG00000044457.8	-	0	0	0	0	0	0	0	0	0	0	0	0
chr1	46056310	46058986	Gm18849	ENSMUSG00000099432.1	+	0	0	0	0	0	0	0	0	0	0	0	0
chr1	46066315	46373546	Dnah7b	ENSMUSG00000041144.10	+	0.25946700879696	0.194569529456794	0.377672835504472	0.397505087942776	0.196786	0.322519961214236	0.13505242038865	0.241227921741832	0.685181908112825	0.36284140198692	0.421911955195248	0.4012950364266
chr1	46374197	46374315	n-R5s211	ENSMUSG00000096047.1	+	0.207794924069472	0	0	0	0	0	0	0.305563182040453	0	0	0	0
chr1	46414502	46416932	Gm8326	ENSMUSG00000101262.1	+	5.14161188815728	3.03259366821983	1.50491335916574	1.96918117299064	0.969754	1.00096645835346	13.9697672851937	2.73670584199756	3.58461434192832	2.69129780310456	2.02509891274152	2.10617724186094
chr1	46425592	46807476	Dnah7c	ENSMUSG00000101337.6	+	0.10398272351424	0.093057397892402	0.057143521511208	0.079739955516463	0.045535	0.025969794765708	0.33707459400415	0.153071775836487	0.34851737136581	0.19770539400972	0.586302600717316	0.622693738096296
chr1	46807544	46892852	Slc39a10	ENSMUSG00000025986.6	-	121.34033895907	134.247186685447	79.6232730401127	84.7974844560773	34.525059	45.0210459689983	164.162778144501	125.913956393336	141.650247295688	100.585935141223	53.4511295751149	61.4130182035214
chr1	46849529	46850479	Gm28151	ENSMUSG00000100213.1	-	6.02107497887088	4.76358713908218	4.82867386247956	5.55545083568047	2.546839	5.85745102603085	11.9721496484519	3.21424712686889	5.00462740544619	4.1871531966714	4.78625669558249	4.39623005412619
chr1	46877203	46881072	Gm37393	ENSMUSG00000103129.1	-	0.327142854634752	0.019489112055352	0.043983983341288	0.137721955577349	0.056487	0.073800378348866	0.06077013096775	0.116085362359028	0.40420033296551	0.37552052877408	0.088623675544516	0.232169429879376
chr1	46896583	46896879	Gm28527	ENSMUSG00000100160.1	-	0.131825131757376	0	0.019784617041992	0.567883245891225	0.047436	0.017718888892288	1.23990558887195	0.133619386774059	0.2531651767626	0.6926018681574	0.204168821024728	0.323531817247296
chr1	47067788	47068025	Gm28825	ENSMUSG00000101921.1	+	0.56450355727776	0	0.093714429682824	0.101532392676407	0.018416	0.061307520037201	0.67260871391755	0	0	0	0.104670895382816	0
chr1	47153461	47189071	Gm28826	ENSMUSG00000101447.1	+	0	0	0	0	0	0	0.7145787733288	0.553632603933136	0.683409417443285	1.17101483267112	3.66533128599386	3.35824652540364
chr1	47365644	47366372	Gm4852	ENSMUSG00000081185.1	-	1.84964076747139	0.845324674541374	1.10008814123671	1.04635137568772	0.293535	0.564564807932836	4.0272771345711	0.928179721259792	2.13998706835796	1.16988641403012	0.948522339877056	0.830248727497824
chr1	47433824	47435765	Gm38090	ENSMUSG00000103246.1	-	0	0	0	0	0	0	0	0	0	0	0	0
chr1	47467021	47467125	Mir6350	ENSMUSG00000098876.1	-	0	0	0	0	0	0	0	0	0	0	0	0
chr1	47478868	47480198	Gm18117	ENSMUSG00000100530.1	+	0	0	0	0	0	0	0	0	0	0	0	0
chr1	47605996	47606901	Gm37196	ENSMUSG00000104067.1	+	0	0	0	0	0	0	0	0	0	0	0.068635637107856	0.009298069377672
chr1	47657693	47659630	Gm8337	ENSMUSG00000100033.1	+	12.1718453665856	4.59599322409376	3.86361873679033	5.58049875139977	3.031502	2.92746252136055	36.1040158131156	9.68648352532377	8.62517648745792	7.38594277532604	5.4702950393021	5.6255873062805
chr1	47749279	47749399	Gm22419	ENSMUSG00000094968.1	-	0	0	0	0	0	0	2.38463502953295	0.071494105420949	0.15490899587376	0.20402238903048	2.00383914288818	1.55030157726576
chr1	47751299	47751568	Gm23829	ENSMUSG00000088017.1	-	0	0	0	0	0	0	0	0	0	0	0	0
chr1	47914989	47915815	Gm19206	ENSMUSG00000101996.1	-	0	0	0	0	0	0	0	0	0	0	0	0
chr1	48313866	48314851	Gm5974	ENSMUSG00000096973.1	-	0	0	0	0	0	0	0	0	0	0	0	0
chr1	48462173	48462293	Gm23240	ENSMUSG00000064943.1	-	0	0	0.031957189849168	0	0.019406	0	0	0.053316814171843	0.677896859983615	0	0	0.2088514326468
chr1	48527639	48527851	Gm28830	ENSMUSG00000100866.1	+	0	0	0	0	0	0	0	0	0	0	0	0
chr1	48731579	48733090	Gm8354	ENSMUSG00000101721.1	-	0	0	0	0	0	0	0	0	0	0	0	0
chr1	48783663	48784593	Gm19124	ENSMUSG00000099376.1	+	0	0	0	0	0	0	0	0	0	0	0	0
chr1	48881713	48882723	Gm8357	ENSMUSG00000097883.1	+	0	0	0	0	0	0	0	0	0	0	0	0
chr1	49095444	49095885	Gm22693	ENSMUSG00000092790.1	+	0	0	0	0	0	0	0	0	0	0	0	0
chr1	49173160	49173374	Gm28740	ENSMUSG00000099698.1	-	0	0	0	0	0	0	0	0	0	0	0	0
chr1	49236252	49237244	Gm8367	ENSMUSG00000099454.1	+	0	0	0	0	0.090308	0	0	0	0	0	0	0
chr1	49244616	49340443	C230029F24Rik	ENSMUSG00000051616.14	+	0	0	0	0	0	0	0	0	0	0	0	0
chr1	49399024	49400729	Gm6757	ENSMUSG00000099627.1	-	0	0	0	0	0	0	0	0	0.10930916515833	0	0	0.026613947951832
chr1	49498553	49498992	Gm3605	ENSMUSG00000099577.1	+	0	0	0	0	0	0	0	0	0	0	0	0
chr1	49579150	49579586	Gm28388	ENSMUSG00000099882.1	-	0	0	0	0	0	0	0	0	0	0	0	0
chr1	50056782	50058490	Gm8384	ENSMUSG00000101760.1	+	0	0	0	0	0	0	0	0.663125195983822	0	0	0.638049506941196	0.306438905333904
chr1	50107470	50108962	4933411E06Rik	ENSMUSG00000099608.1	+	0	0	0	0	0.001557	0	0	0	0.117605870697985	0	0	0
chr1	50177566	50178291	Gm8391	ENSMUSG00000099864.1	-	0	0	0	0	0	0	0	0	0	0	0.1367240339038	0.128272360316184
chr1	50222389	50222520	Gm27330	ENSMUSG00000098249.1	-	0	0	0	0	0	0	0	0	0	0	0	0
chr1	50397552	50398079	Gm29665	ENSMUSG00000100451.1	-	0	0	0	0	0	0	0	0	0	0	0	0
chr1	50533030	50533191	Gm20118	ENSMUSG00000099941.1	+	0	0	0	0	0	0	0	0	0	0	0	0
chr1	50559762	50560075	Gm25843	ENSMUSG00000084531.1	+	0	0	0	0	0	0	0	0	0	0	0	0
chr1	50815375	50817701	Gm28321	ENSMUSG00000100816.1	+	1.03146072570682	0.726073163125322	0.257893458287784	0.144165977622876	0.112813	0.08572992730605	2.7279343963936	1.18985209247038	3.01465547507565	1.99502696233728	2.2519885319995	2.2254859827906
chr1	50900647	51187270	Tmeff2	ENSMUSG00000026109.14	+	1.64319914262979	2.2823354714332	0.998462228725984	0.741510797392376	0.436287	0.430286111881224	3.9783843732255	1.72228548051611	2.23141525846005	1.20092974818624	1.06683982542799	0.839557585584888
chr1	50904444	50905918	Gm28322	ENSMUSG00000100671.1	+	0.217935597908352	0.101252783905742	0	0	0	0	0.1567636735942	0.073955673172676	0.08689105989767	0.18651363045984	0.137734191334908	0.051079144616424
chr1	51015313	51015413	Gm25736	ENSMUSG00000092906.1	+	0	0	0	0	0	0	0	0	0	0	0	0
chr1	51138281	51141222	Gm28319	ENSMUSG00000101242.1	-	0	0	0	0	0	0	0	0	0	0	0	0
chr1	51148309	51150581	Gm28320	ENSMUSG00000099924.1	+	0.008341112399136	0	0	0	0	0	0	0	0	0	0	0.12291037174836
chr1	51195221	51197748	Gm29325	ENSMUSG00000099625.1	+	0	0	0	0	0	0	0	0	0.02534996089644	0.03279506976072	0.028723232849444	0.035726811151608
chr1	51218386	51333779	9330175M20Rik	ENSMUSG00000101799.1	-	0	0	0	0	0	0	0	0	0.0502205689703	0	0	0
chr1	51289126	51302960	Cavin2	ENSMUSG00000045954.7	+	40.4583715860877	45.7828358277363	23.4025956629222	22.716242586647	1.583627	1.88492629969465	76.6147809743734	33.3126136653632	24.0763148729749	15.8023166156053	2.77972437317184	2.74606998084631
chr1	51317528	51318552	Gm5253	ENSMUSG00000099741.1	-	0	0	0.0369865762186	0	0	0	0	0	0	0	0	0
chr1	51457932	51458931	1700072G22Rik	ENSMUSG00000101702.1	-	0	1.29107414038508	0	0.116091785261485	0	0.58534831900668	0	0	0	0	0.121225775258896	0
chr1	51465862	51478425	Nabp1	ENSMUSG00000026107.11	-	134.414758719537	145.527609921554	52.7834788968649	61.9382868081315	25.071049	36.1660216510008	188.013114809518	93.1327068635917	85.050763099215	54.9684616664686	63.4610962021571	74.1275104238751
chr1	51507086	51596718	Gm17767	ENSMUSG00000099413.1	-	0.393875381975904	0.682284904438856	0.02474308374464	0.117304729920983	0.063254	0	2.6687927666075	0.735988745020424	1.55996736610115	0.4413084102288	1.09599844129289	0.999379728399744
chr1	51527005	51529369	Gm37535	ENSMUSG00000103424.1	-	0.0508847765976	0.057409197718764	0	0	0	0	0	0	0	0	0	0.129408771038808
chr1	51696324	51746943	Gm28055	ENSMUSG00000101741.1	-	0.474315052702848	0.231905218396048	0.172982917239896	0	0	0	0	0.641851647040035	0	0.13753381333392	0.22485037469944	0.143171567986536
chr1	51749765	51916071	Myo1b	ENSMUSG00000018417.14	-	63.2940298327534	68.5158545656074	34.6588331854989	35.0580234604478	21.887718	27.5558381677587	121.820816849497	62.610193046418	60.3062248176936	44.4470626147273	36.069135547854	39.1790597019441
chr1	51847840	51849118	Gm29453	ENSMUSG00000101724.1	-	0.39182185017168	0.117947857185238	0.539458325355472	0.132736306792991	0.271342	0.164674101293279	0.29204244935945	0.308602260460994	0.265547529034245	0.11196707098212	0.316473546670568	0.332955754901208
chr1	51877110	51879608	Gm28323	ENSMUSG00000100313.1	-	0.85822028379888	0.653161891356852	0.465723541798296	0.395476752391776	0.295131	0.741298663508544	1.1823044331766	1.00680694112971	0.70980447897035	0.41339025836604	0.450989689630396	0.296809982201544
chr1	51938254	51938665	Gm8419	ENSMUSG00000100696.1	-	0.252675115621152	0	0.10366091294928	0.06275670194794	0	0	0.2556055213762	0.096324205216244	0.031729255145775	0.04491965938716	0.181365420480244	0.190064693358864
chr1	51938974	51939095	Gm27607	ENSMUSG00000099135.1	-	0	0	0	0	0	0	0	0	0	0	0	0
chr1	51940664	51941261	Gm8420	ENSMUSG00000072324.4	-	25.8195342900528	8.33821395591173	6.06666332578702	7.6237020019886	5.038688	4.71114116014469	105.203521627798	9.04868874778397	9.1967740720994	6.70678950800052	7.43261963727027	4.24393303611226
chr1	51987148	52107189	Stat4	ENSMUSG00000062939.11	+	22.2137791559038	27.1200745722188	13.4978939301557	15.5167588518078	5.769542	9.8849141761262	36.0822542587152	25.4543459438273	6.31871185597893	5.5530233602704	6.37623588773906	6.55057348906771
chr1	52077261	52156087	Gm28177	ENSMUSG00000101628.1	+	0.06964230208848	0	0	0.10802915144626	0.001702	0.037793808880325	0.0418002928788	0.457365577991032	0	0.00276838706592	0.08310997126978	0.116370615738576
chr1	52090635	52091066	Gm3940	ENSMUSG00000078291.1	-	1.41222760872749	1.19575177294047	0.64606831444852	1.01241935025504	0.570509	0.84105787196415	2.9376652281122	1.28012958944632	1.74051616411291	0.67384647565956	1.26515764940712	0.36784104672024
chr1	52108121	52113751	Gm31812	ENSMUSG00000109599.1	-	0	0.502204264178642	0.24463345058992	0.250373683744338	0.020069	0	0.2972926365667	0.140355105267751	0.49075138679135	0.22909477654908	0.059420316761036	0.073194200751792
chr1	52119440	52161865	Stat1	ENSMUSG00000026104.14	+	29.0307936289069	31.7158776080296	19.1060832800824	19.5807481884758	6.695998	8.43121557840165	52.6842201912994	32.7082087249575	21.6397198848405	18.7096560782936	10.8668313773185	11.6797219289118
chr1	52134443	52135330	Gm18301	ENSMUSG00000099569.1	-	0	0.33976272267541	0	0	0.152308	0	0	0	0	0	0	0
chr1	52163448	52233232	Gls	ENSMUSG00000026103.14	-	120.373303258535	120.784857765242	58.2242269135145	65.7124493062526	36.639381	50.9519533572029	176.129206032044	104.434659267411	92.6601463646657	62.7136220079173	61.5667825613181	68.2207945244944
chr1	52287697	52289095	Gm5975	ENSMUSG00000099648.1	-	0	0	0	0	0	0	0	0	0	0	0	0
chr1	52444436	52444544	Gm23460	ENSMUSG00000065192.1	-	0	0	0	0	0	0.296260973568247	0	0	0.49972531753965	0	0	0
chr1	52457294	52500679	Nab1	ENSMUSG00000002881.14	-	30.7177010712637	32.9651345319339	10.2429846033447	10.4922349882793	7.339348	10.0940718988527	48.3742880678483	27.8160357984503	23.4324548503295	16.5879668102152	24.5045022167069	25.0639862189121
chr1	52503234	52504229	Gm5976	ENSMUSG00000097833.1	-	0.163854422866368	0.287018324843564	0.707201067216328	1.15112707691017	0.158425	0.227315197977463	0.64289328308945	0.564696793479226	3.17516621032956	4.50925116292728	1.8012466493028	1.87515680953181
chr1	52522239	52522701	Rps27a-ps1	ENSMUSG00000101501.1	+	0	0	0.014465642033192	0	0.020962	0.058122286606997	0	0	0.05905515296785	0.14684917788648	0.108444788477228	0.01415119048584
chr1	52522902	52582679	Gm553	ENSMUSG00000100120.1	+	0	0	0	0	0	0	0	0	0	0	0	0
chr1	52570014	52580291	Gm28178	ENSMUSG00000099878.1	-	0	0	0	0	0	0	0	0	0	0	0	0
chr1	52584518	52585159	Gm5527	ENSMUSG00000100007.1	+	33.7259183600123	32.491313275518	14.3204458353962	14.1422937757126	7.371471	10.4715138368376	67.5105162215474	27.2763635142984	18.9515036819419	14.6169225053946	9.97149287970444	11.5116877801314
chr1	52630703	52651919	Nemp2	ENSMUSG00000043015.15	+	9.54299086755696	12.0093457655093	9.61347997107173	11.9897652672604	4.273549	6.043795405192	15.5960237760257	7.33478860782049	8.19206727758181	7.15909193984592	4.48346415670972	6.03003804020426
chr1	52653808	52655892	Gm37242	ENSMUSG00000103630.1	-	0	0.068374416726486	0	0.071135756109121	0	0	0	0	0	0	0	0
chr1	52656286	52727462	Mfsd6	ENSMUSG00000041439.15	-	3.77650666648502	4.11532173152064	1.8940160809669	1.21140920948589	0.593317	0.86057496492719	7.27164761032695	3.27634953651234	2.35583797220473	1.60158714554412	1.3248309357463	1.40049135676668
chr1	52702272	52704762	Gm29670	ENSMUSG00000100302.1	-	0	0.218014557798754	0.030286637698256	0.026727377555527	0	0.090457065903629	0.22214893918485	0.04708713225429	0	0	0	0.036633062740536
chr1	52756719	52757129	Gm28650	ENSMUSG00000100230.1	+	0	0	0	0	0	0	0	0	0	0	0	0
chr1	52785427	52817688	Inpp1	ENSMUSG00000026102.9	-	4.54503913014182	7.07680572970742	3.90563272938762	3.44573846237435	1.461383	2.95430948884369	9.96591793210065	4.93883407316914	3.32829714166375	2.83909700201832	2.327869080155	1.68424520248567
chr1	52844929	52920986	Hibch	ENSMUSG00000041426.12	+	44.217659061861	47.531288582979	27.6043002712163	27.262081288475	13.082689	18.2638036607678	65.4835792758866	35.5951159432297	45.5405916247512	30.4434968977282	21.6827986606144	24.6909791785113
chr1	52873137	52873998	Gm16107	ENSMUSG00000089802.1	-	0	0	0	0	0	0	0	0	0	0	0	0
chr1	52922324	53020179	1700019D03Rik	ENSMUSG00000043629.12	-	64.5625210996294	64.0271863186005	72.9746586886221	77.3497446198091	37.708405	38.2890811553272	73.6035942624116	46.4295362941155	137.318882077295	99.5517706225946	63.9931067129357	67.9785736136981
chr1	53061640	53068079	Mstn	ENSMUSG00000026100.6	+	0	0	0	0	0	0	0	0	0	0	0	0.034599391020144
chr1	53100050	53100150	Gm24349	ENSMUSG00000089334.1	+	0	0	0	0	0	0	0	0	0	0	0	0
chr1	53158577	53187636	1700019A02Rik	ENSMUSG00000060715.9	-	11.9796151977107	10.4931129038219	4.19907467065088	5.48374308894597	0.746132	1.5912790267079	29.8406996661001	20.1297661924912	18.6912150992809	10.9274191243549	5.3151575735195	5.20405265103451
chr1	53189187	53297018	Pms1	ENSMUSG00000026098.13	-	42.4203579583609	44.8775603484214	24.9466212183193	26.7123719291207	7.751974	12.6248275764215	52.6717266320409	31.6476789968095	29.1417364788383	21.6981793514376	14.3096251533274	15.7613010717385
chr1	53196113	53197695	Gm28777	ENSMUSG00000100763.1	+	0.017074064789184	0.015087117795866	0.010464590832128	0.004636775069586	0.001576	0	0	0	0	0.0033207748578	0	0
chr1	53297095	53310309	Ormdl1	ENSMUSG00000026097.9	+	40.7947299368051	41.3459472052711	24.0051547617988	26.774368005237	10.186341	14.6263383537581	47.2508800461332	33.2885697805874	32.9195077127862	22.7195637229433	14.6469368538877	16.6550683257818
chr1	53297111	53318035	Gm28778	ENSMUSG00000100679.1	+	0.326507928723552	0	0	0	0	0	0	0	0	0	0	0
chr1	53313624	53326343	Osgepl1	ENSMUSG00000026096.14	+	26.1758293143818	31.987369653042	15.5552222438002	14.8726345292256	6.951142	8.67931839920007	30.4300033137795	21.843283231318	14.9513071644468	10.6949261956698	7.63396105001678	9.28711344328442
chr1	53325507	53352667	Gm28551	ENSMUSG00000099913.1	-	2.88475503827866	0	0	5.93584285657946	2.697266	6.25088354853825	0	0.114221318022064	9.42311778627764	0	0.665605982144488	0.867850975965408
chr1	53326206	53342186	Gm18800	ENSMUSG00000101838.6	-	0.241678198839168	0	0	0.26826765997526	0.10855	0.091971559423584	0	0	0.549787031214095	0.32317050130704	0.261124835500676	0
chr1	53344617	53352752	Asnsd1	ENSMUSG00000026095.15	-	182.855386207898	187.955873691841	91.8542068230797	100.041044764185	35.895718	49.0656345458193	256.676238896362	142.308686630091	128.051659861887	103.21797269604	72.1367429529503	79.8072588494217
chr1	53362149	53362471	Gm28779	ENSMUSG00000100267.1	-	0	0	0	0	0	0	0	0	0	0.03791916507528	0.20088710003474	0
chr1	53363114	53363686	Gm6799	ENSMUSG00000099450.1	+	0	0	0	0	0	0	0	0	0	0	0	0
chr1	53390415	53392585	Gm6801	ENSMUSG00000100069.1	+	0	0	0	0	0	0	0	0	0	0	0	0
chr1	53397006	53706784	Dnah7a	ENSMUSG00000096141.2	-	3.5439242348423	3.33964746418631	2.0565541072821	2.72894090533536	0.810088	1.03408246960156	4.91527556462225	4.73365768377257	4.10145144046006	1.87712548398792	1.48543908376654	0.277660023030744
chr1	53443271	53443395	Gm25240	ENSMUSG00000092657.1	-	0	0	0	0	0	0.163614641120496	0	0	0	0	0	0
chr1	53755506	53785224	Stk17b	ENSMUSG00000026094.14	-	69.4555540513298	67.9714561663508	41.7342381517141	44.334283455916	16.568504	25.12920289175	99.5870474076633	54.3898032638261	62.6151614605309	44.5106516918587	31.5306771815601	35.2881602089116
chr1	53791201	53792657	Gm37863	ENSMUSG00000102405.1	+	0	0	0	0	0	0	0	0	0	0	0	0
chr1	53806876	54195168	Hecw2	ENSMUSG00000042807.15	-	4.82389133404474	4.22284381282814	3.50831514618398	3.44464924618346	1.327197	1.83820588783201	20.3778565584929	12.4329412925259	5.52263222974922	3.74982541753428	3.00158901849654	2.88934763780854
chr1	53849424	53849495	Mir7681	ENSMUSG00000098443.1	+	0	0	0	0	0	0	0	0	0	0	0	0
chr1	53886828	53886941	Gm24251	ENSMUSG00000087949.1	-	0	0	0	0	0	0	0	0	0	0	0	0
chr1	54152397	54155096	Gm37633	ENSMUSG00000102868.1	-	0	0	0.038471949239576	0.018218509919082	0.034699	0	0.22105488819795	0	0.132911717800365	0.03472090424136	0	0
chr1	54249102	54249208	Gm25829	ENSMUSG00000094013.1	-	0.750293763339072	0	0.522595204586832	1.71021951652336	0.404221	0.861800265566864	0	0.540987407457075	1.74879057417244	0.0783659879064	0.288770796541136	0.2777193609324
chr1	54250683	54368727	Ccdc150	ENSMUSG00000025983.11	+	0.468524528392704	0.328496660383654	0.738009752461744	1.01587766236949	0.351458	0.666828070380259	1.4053273556211	0.221066509680068	4.01953505956417	3.2577553634112	2.20671386103694	3.31955461728746
chr1	54396004	54438971	Gtf3c3	ENSMUSG00000041303.7	-	92.4375427657127	92.4379339068257	65.241891451023	68.3948500523703	29.926619	41.0516228705677	118.700992132066	67.4937233256389	76.9300859489775	56.1817696298044	43.019299177559	47.889205553772
chr1	54443404	54456763	Gm34066	ENSMUSG00000109809.1	-	0	0	0	0	0	0	0	0	0	0	0	0
chr1	54472994	54557684	Pgap1	ENSMUSG00000073678.4	-	27.9676083765285	27.2452668740024	29.2040942945854	32.5814582060457	21.630983	26.9638521183292	31.882261684149	23.0046714811214	46.7730105185394	32.6131643770531	27.2483410482929	31.0550967975118
chr1	54518610	54520270	Gm36955	ENSMUSG00000104136.1	-	1.40633186812349	2.55481303754846	2.11850046622718	2.47285745701496	1.895286	2.59328438649858	4.0739817939429	1.82900773673472	3.75235159967612	2.43931439777832	1.997890055598	2.56099866181771
chr1	54566703	54567281	Gm19637	ENSMUSG00000101130.1	+	0.052673453593152	0	0.088391514692536	0.098376302559051	0	0.02447860114606	0.13994421158295	0	0	0	0.324861123023584	0
chr1	54645340	54926387	Ankrd44	ENSMUSG00000052331.14	-	6.67397473557994	7.00429558231766	6.85199816589187	6.953134268828	3.314199	3.77314747940919	11.5311402106923	5.60038683911411	11.7489237467607	9.74719209683556	7.76128562925498	7.66761308397837
chr1	54681729	54767524	4930444A19Rik	ENSMUSG00000101674.6	+	0	0	0	0	0	0	0	0	0	0	0	0
chr1	54737166	54738575	Gm37370	ENSMUSG00000102503.1	-	0	0	0.16965560287328	0.005245275734886	0	0	0	0	0.306777445646155	0.12528456031476	0.1029947568174	0.049120993861776
chr1	54769218	54769322	Gm24053	ENSMUSG00000089245.1	+	0	0	0	0	0	0	0	0	0	0	0	0
chr1	54913845	54916594	A130048G24Rik	ENSMUSG00000102642.1	-	0.257765407354944	0.237254696101802	0.176867738987064	0.391389656256511	0.151899	0.150306286298086	0.02730726112705	0.084668210182805	0.23908558106682	0.19391175800712	0.180897340716596	0.20913913156392
chr1	54985169	55027481	Sf3b1	ENSMUSG00000025982.13	-	558.745653646859	559.962367489541	343.818304229961	356.967033247441	180.761871	244.655917152527	848.29279838916	447.211530964174	446.928974046567	329.613694369872	280.107991007976	310.327149006308
chr1	55051319	55053112	E330011M16Rik	ENSMUSG00000103030.1	-	0.459943958221344	0.674013443112312	0.394626575847336	0.384901010828862	0.073655	0.321862081676156	1.74866444837785	0.463743926021349	0.70970972317984	0.17599246998804	0.299405844112256	0.270003635598888
[truncated: 53,653 more rows]
