# Supplementary material for: TET activity safeguards pluripotency throughout embryonic dormancy
Source: Nat Struct Mol Biol. 2024 May 23;31(10):1625–39. doi: 10.1038/s41594-024-01313-7 (PMC11479945; doi:10.1038/s41594-024-01313-7)
Supplement: Supplementary file 6 — Statistical source data. [file 41594_2024_1313_MOESM6_ESM.xlsx]

## Sheet: Figure 1d
Condition	norm
E_4.5	0.435605
E_4.5	0.32896
E_4.5	0.328685
E_4.5	0.325793
E_4.5	0.313485
E_4.5	0.305622
E_4.5	0.297971
E_4.5	0.297167
E_4.5	0.272407
E_4.5	0.26829
E_4.5	0.266507
E_4.5	0.264965
E_4.5	0.262801
E_4.5	0.257828
E_4.5	0.25716
E_4.5	0.256309
E_4.5	0.255803
E_4.5	0.253506
E_4.5	0.252285
E_4.5	0.24872
E_4.5	0.244061
E_4.5	0.243264
E_4.5	0.241331
E_4.5	0.238961
E_4.5	0.238901
E_4.5	0.235309
E_4.5	0.231367
E_4.5	0.229151
E_4.5	0.228389
E_4.5	0.227961
E_4.5	0.227747
E_4.5	0.225232
E_4.5	0.223889
E_4.5	0.222901
E_4.5	0.222081
E_4.5	0.221822
E_4.5	0.218993
E_4.5	0.216834
E_4.5	0.216824
E_4.5	0.216656
E_4.5	0.216062
E_4.5	0.215645
E_4.5	0.21495
E_4.5	0.21492
E_4.5	0.213307
E_4.5	0.212671
E_4.5	0.210034
E_4.5	0.208177
E_4.5	0.207507
E_4.5	0.207034
E_4.5	0.20686
E_4.5	0.205785
E_4.5	0.205227
E_4.5	0.204896
E_4.5	0.204586
E_4.5	0.202802
E_4.5	0.202546
E_4.5	0.202165
E_4.5	0.201637
E_4.5	0.201334
E_4.5	0.197886
E_4.5	0.197817
E_4.5	0.197365
E_4.5	0.196666
E_4.5	0.195071
E_4.5	0.194166
E_4.5	0.194031
E_4.5	0.193334
E_4.5	0.191884
E_4.5	0.189739
E_4.5	0.189574
E_4.5	0.189296
E_4.5	0.188973
E_4.5	0.187563
E_4.5	0.186999
E_4.5	0.18676
E_4.5	0.185956
E_4.5	0.185618
E_4.5	0.185036
E_4.5	0.183828
E_4.5	0.182123
E_4.5	0.18198
E_4.5	0.181768
E_4.5	0.180242
E_4.5	0.178771
E_4.5	0.178625
E_4.5	0.177483
E_4.5	0.177227
E_4.5	0.176977
E_4.5	0.176755
E_4.5	0.174214
E_4.5	0.172819
E_4.5	0.17128
E_4.5	0.171033
E_4.5	0.170885
E_4.5	0.170505
E_4.5	0.170261
E_4.5	0.169537
E_4.5	0.169158
E_4.5	0.165954
E_4.5	0.165143
E_4.5	0.164825
E_4.5	0.163579
E_4.5	0.163215
E_4.5	0.162279
E_4.5	0.161164
E_4.5	0.16097
E_4.5	0.159915
E_4.5	0.158131
E_4.5	0.158128
E_4.5	0.157777
E_4.5	0.157399
E_4.5	0.154805
E_4.5	0.154406
E_4.5	0.14918
E_4.5	0.146965
E_4.5	0.146367
E_4.5	0.133271
E_4.5	0.129219
E_4.5	0.127628
E_4.5	0.125366
E_4.5	0.125252
E_4.5	0.112468
E_4.5	0.110474
E_4.5	0.0374472
E_4.5	0.0334031
E_4.5	0.0263107
E_4.5	0.0133804
E_4.5	0.012718
E_4.5	0.0126234
E_4.5	0.0119848
E_4.5	0.0119092
E_4.5	0.0114978
E_4.5	0.0113829
E_4.5	0.00701141
E_4.5	0.00688489
E_4.5	0.00645873
E_4.5	0.00631691
in_vitro_144h	0.731929
in_vitro_144h	0.693602
in_vitro_144h	0.618977
in_vitro_144h	0.540213
in_vitro_144h	0.470993
in_vitro_144h	0.438651
in_vitro_144h	0.434313
in_vitro_144h	0.422279
in_vitro_144h	0.418973
in_vitro_144h	0.414048
in_vitro_144h	0.406922
in_vitro_144h	0.4023
in_vitro_144h	0.372934
in_vitro_144h	0.36561
in_vitro_144h	0.357996
in_vitro_144h	0.341899
in_vitro_144h	0.328702
in_vitro_144h	0.324313
in_vitro_144h	0.318955
in_vitro_144h	0.315336
in_vitro_144h	0.301047
in_vitro_144h	0.291931
in_vitro_144h	0.290061
in_vitro_144h	0.286275
in_vitro_144h	0.283838
in_vitro_144h	0.282958
in_vitro_144h	0.279597
in_vitro_144h	0.277496
in_vitro_144h	0.266904
in_vitro_144h	0.266621
in_vitro_144h	0.266334
in_vitro_144h	0.262619
in_vitro_144h	0.259075
in_vitro_144h	0.255621
in_vitro_144h	0.254966
in_vitro_144h	0.252312
in_vitro_144h	0.248868
in_vitro_144h	0.248248
in_vitro_144h	0.243756
in_vitro_144h	0.243256
in_vitro_144h	0.242764
in_vitro_144h	0.242695
in_vitro_144h	0.238474
in_vitro_144h	0.237503
in_vitro_144h	0.236536
in_vitro_144h	0.233446
in_vitro_144h	0.233315
in_vitro_144h	0.232819
in_vitro_144h	0.231669
in_vitro_144h	0.230287
in_vitro_144h	0.228374
in_vitro_144h	0.223337
in_vitro_144h	0.212728
in_vitro_144h	0.209982
in_vitro_144h	0.200296
in_vitro_144h	0.183657
in_vitro_144h	0.17863
in_vitro_144h	0.178166
in_vitro_144h	0.172828
in_vitro_144h	0.166195
in_vitro_144h	0.155176
in_vitro_144h	0.153486
in_vitro_144h	0.153169
in_vitro_144h	0.152342
in_vitro_144h	0.152221
in_vitro_144h	0.14722
in_vitro_144h	0.147041
in_vitro_144h	0.14653
in_vitro_144h	0.146218
in_vitro_144h	0.145176
in_vitro_144h	0.144568
in_vitro_144h	0.144254
in_vitro_144h	0.141883
in_vitro_144h	0.140335
in_vitro_144h	0.138989
in_vitro_144h	0.138676
in_vitro_144h	0.137951
in_vitro_144h	0.136307
in_vitro_144h	0.133363
in_vitro_144h	0.129685
in_vitro_144h	0.127521
in_vitro_144h	0.127007
in_vitro_144h	0.12344
in_vitro_144h	0.121402
in_vitro_144h	0.120436
in_vitro_144h	0.118078
in_vitro_144h	0.117586
in_vitro_144h	0.116909
in_vitro_144h	0.116546
in_vitro_144h	0.116541
in_vitro_144h	0.112214
in_vitro_144h	0.109723
in_vitro_144h	0.105884
in_vitro_144h	0.105462
in_vitro_144h	0.104405
in_vitro_144h	0.102591
in_vitro_144h	0.101195
in_vitro_144h	0.100666
in_vitro_144h	0.100411
in_vitro_144h	0.100148
in_vitro_144h	0.0993182
in_vitro_144h	0.0991324
in_vitro_144h	0.0985825
in_vitro_144h	0.0970141
in_vitro_144h	0.0962245
in_vitro_144h	0.0960892
in_vitro_144h	0.0927362
in_vitro_144h	0.091636
in_vitro_144h	0.0915754
in_vitro_144h	0.0910635
in_vitro_144h	0.0905228
in_vitro_144h	0.0897185
in_vitro_144h	0.0862539
in_vitro_144h	0.0852152
in_vitro_144h	0.0798951
in_vitro_144h	0.0772108
in_vitro_144h	0.0758425
in_vitro_144h	0.0738451
in_vitro_144h	0.0700716
in_vitro_144h	0.0673981
in_vitro_144h	0.0666339
in_vitro_144h	0.0665407
in_vitro_144h	0.0639445
in_vitro_144h	0.0628933
in_vitro_144h	0.0624396
in_vitro_144h	0.0575658
in_vitro_144h	0.0528271
in_vitro_144h	0.052704
in_vitro_144h	0.0518736
in_vitro_144h	0.0500874
in_vitro_144h	0.0490513
in_vitro_144h	0.0479723
in_vitro_144h	0.0477168
in_vitro_144h	0.0474346
in_vitro_144h	0.047013
in_vitro_144h	0.0457026
in_vitro_144h	0.0454935
in_vitro_144h	0.0448148
in_vitro_144h	0.0394551
in_vitro_144h	0.0354232
in_vitro_144h	0.0340291
in_vitro_144h	0.0338302
in_vitro_144h	0.0332566
in_vitro_144h	0.032505
in_vitro_144h	0.0322784
in_vitro_144h	0.0319006
in_vitro_144h	0.031809
in_vitro_144h	0.0317415
in_vitro_144h	0.0288158
in_vitro_144h	0.0285814
in_vitro_144h	0.0278218
in_vitro_144h	0.0238993
in_vitro_144h	0.023554
in_vitro_144h	0.0219657
in_vitro_144h	0.0209939
in_vitro_144h	0.0207278
in_vitro_144h	0.0205675
in_vitro_144h	0.020024
in_vitro_144h	0.019875
in_vitro_144h	0.0181433
in_vitro_144h	0.0160472
in_vitro_144h	0.0142917
in_vitro_144h	0.0132649
in_vitro_144h	0.0129133
in_vitro_144h	0.0114171
in_vitro_144h	0.0107097
in_vitro_144h	0.00995954
in_vitro_144h	0.00689902
in_vitro_144h	0.00674455
in_vivo_96h	1.43004
in_vivo_96h	1.19246
in_vivo_96h	1.12186
in_vivo_96h	1.10863
in_vivo_96h	1.10454
in_vivo_96h	1.06767
in_vivo_96h	1.03847
in_vivo_96h	1.0359
in_vivo_96h	0.951752
in_vivo_96h	0.943949
in_vivo_96h	0.941716
in_vivo_96h	0.924027
in_vivo_96h	0.838416
in_vivo_96h	0.819969
in_vivo_96h	0.81577
in_vivo_96h	0.743666
in_vivo_96h	0.709518
in_vivo_96h	0.705465
in_vivo_96h	0.698357
in_vivo_96h	0.684157
in_vivo_96h	0.660858
in_vivo_96h	0.632352
in_vivo_96h	0.620896
in_vivo_96h	0.592784
in_vivo_96h	0.573292
in_vivo_96h	0.56641
in_vivo_96h	0.539752
in_vivo_96h	0.534143
in_vivo_96h	0.524841
in_vivo_96h	0.521166
in_vivo_96h	0.5181
in_vivo_96h	0.511394
in_vivo_96h	0.505933
in_vivo_96h	0.478358
in_vivo_96h	0.476438
in_vivo_96h	0.476343
in_vivo_96h	0.464982
in_vivo_96h	0.464024
in_vivo_96h	0.447398
in_vivo_96h	0.445839
in_vivo_96h	0.445417
in_vivo_96h	0.442047
in_vivo_96h	0.414874
in_vivo_96h	0.408687
in_vivo_96h	0.397889
in_vivo_96h	0.39544
in_vivo_96h	0.374539
in_vivo_96h	0.356619
in_vivo_96h	0.323666
in_vivo_96h	0.317726
in_vivo_96h	0.306651
in_vivo_96h	0.289651
in_vivo_96h	0.284266
in_vivo_96h	0.280964
in_vivo_96h	0.265503
in_vivo_96h	0.260743
in_vivo_96h	0.25575
in_vivo_96h	0.234659
in_vivo_96h	0.22435
in_vivo_96h	0.218362
in_vivo_96h	0.218328
in_vivo_96h	0.21511
in_vivo_96h	0.190437
in_vivo_96h	0.183733
in_vivo_96h	0.170511
in_vivo_96h	0.163962
in_vivo_96h	0.149912
in_vivo_96h	0.142248
in_vivo_96h	0.126732
in_vivo_96h	0.122785
in_vivo_96h	0.117286
in_vivo_96h	0.113998
in_vivo_96h	0.113497
in_vivo_96h	0.109932
in_vivo_96h	0.0926353
in_vivo_96h	0.0870959
in_vivo_96h	0.0858066
in_vivo_96h	0.084289
in_vivo_96h	0.0833484
in_vivo_96h	0.0793563
in_vivo_96h	0.0679302
in_vivo_96h	0.0603084
in_vivo_96h	0.0532306
in_vivo_96h	0.0528329
in_vivo_96h	0.051448
in_vivo_96h	0.039992
in_vivo_96h	0.0295903
in_vivo_96h	0.0264031
in_vivo_96h	0.0218943
in_vivo_96h	0.0217519
in_vivo_96h	0.0217196
in_vivo_96h	0.0201056
in_vivo_96h	0.0199497
in_vivo_96h	0.015482
in_vivo_96h	0.0150444
in_vivo_96h	0.0148596
in_vivo_96h	0.0141343
in_vivo_96h	0.0116023
in_vivo_96h	0.0108291
in_vivo_96h	0.0103853
in_vivo_96h	0.00998826
in_vivo_96h	0.00978791
in_vivo_96h	0.00974326
in_vivo_96h	0.00906138
in_vivo_96h	0.008107
in_vivo_96h	0.00793376
in_vivo_96h	0.00767557
in_vivo_96h	0.0072627
in_vivo_96h	0.00679773
in_vivo_96h	0.00661297
