# Supplementary material for: TET activity safeguards pluripotency throughout embryonic dormancy
Source: Nat Struct Mol Biol. 2024 May 23;31(10):1625–39. doi: 10.1038/s41594-024-01313-7 (PMC11479945; doi:10.1038/s41594-024-01313-7)
Supplement: Supplementary file 7 — Statistical source data. [file 41594_2024_1313_MOESM7_ESM.xlsx]

## Sheet: Figure2a
Day	count	line	condition
0	100000	3ABnormal_rep1	3ABnormal
1	399000	3ABnormal_rep1	3ABnormal
2	798000	3ABnormal_rep1	3ABnormal
3	6330000	3ABnormal_rep1	3ABnormal
4	13100000	3ABnormal_rep1	3ABnormal
5	13400000	3ABnormal_rep1	3ABnormal
0	100000	3ABpaused_rep1	3ABpaused
1	399000	3ABpaused_rep1	3ABpaused
2	411000	3ABpaused_rep1	3ABpaused
3	551000	3ABpaused_rep1	3ABpaused
4	1650000	3ABpaused_rep1	3ABpaused
5	1250000	3ABpaused_rep1	3ABpaused
0	100000	3ABnormal_rep2	3ABnormal
1	563000	3ABnormal_rep2	3ABnormal
2	663000	3ABnormal_rep2	3ABnormal
3	6400000	3ABnormal_rep2	3ABnormal
4	12800000	3ABnormal_rep2	3ABnormal
5	14600000	3ABnormal_rep2	3ABnormal
0	100000	3ABpaused_rep2	3ABpaused
1	563000	3ABpaused_rep2	3ABpaused
2	282000	3ABpaused_rep2	3ABpaused
3	651000	3ABpaused_rep2	3ABpaused
4	1210000	3ABpaused_rep2	3ABpaused
5	1250000	3ABpaused_rep2	3ABpaused
0	100000	KH2normal_rep1	KH2normal
1	674000	KH2normal_rep1	KH2normal
2	1210000	KH2normal_rep1	KH2normal
3	7490000	KH2normal_rep1	KH2normal
4	13000000	KH2normal_rep1	KH2normal
5	16000000	KH2normal_rep1	KH2normal
0	100000	KH2paused_rep1	KH2paused
1	674000	KH2paused_rep1	KH2paused
2	545000	KH2paused_rep1	KH2paused
3	1200000	KH2paused_rep1	KH2paused
4	2190000	KH2paused_rep1	KH2paused
5	3740000	KH2paused_rep1	KH2paused
0	100000	KH2normal_rep2	KH2normal
1	481000	KH2normal_rep2	KH2normal
2	933000	KH2normal_rep2	KH2normal
3	7800000	KH2normal_rep2	KH2normal
4	12800000	KH2normal_rep2	KH2normal
5	15200000	KH2normal_rep2	KH2normal
0	100000	KH2paused_rep2	KH2paused
1	481000	KH2paused_rep2	KH2paused
2	569000	KH2paused_rep2	KH2paused
3	950500	KH2paused_rep2	KH2paused
4	2600000	KH2paused_rep2	KH2paused
5	3680000	KH2paused_rep2	KH2paused

## Sheet: Figure2b
Day	count	line	Condition
0	100000	IPC1	IPC
1	350625	IPC1	IPC
2	972250	IPC1	IPC
3	2587250	IPC1	IPC
4	5479750	IPC1	IPC
5	8929750	IPC1	IPC
0	100000	IPC2	IPC
1	384750	IPC2	IPC
2	1114750	IPC2	IPC
3	2684750	IPC2	IPC
4	6274750	IPC2	IPC
5	9124750	IPC2	IPC
0	100000	IPCS_paused1	IPCS_paused
1	200729	IPCS_paused1	IPCS_paused
2	147955	IPCS_paused1	IPCS_paused
3	306676	IPCS_paused1	IPCS_paused
4	416505	IPCS_paused1	IPCS_paused
5	894466	IPCS_paused1	IPCS_paused
0	100000	IPCS_paused2	IPCS_paused
1	259541	IPCS_paused2	IPCS_paused
2	247090	IPCS_paused2	IPCS_paused
3	340649	IPCS_paused2	IPCS_paused
4	526989	IPCS_paused2	IPCS_paused
5	981068	IPCS_paused2	IPCS_paused
0	100000	TKO1	TKO
1	252875	TKO1	TKO
2	637250	TKO1	TKO
3	1194750	TKO1	TKO
4	3042250	TKO1	TKO
5	4942250	TKO1	TKO
0	100000	TKO2	TKO
1	307250	TKO2	TKO
2	746750	TKO2	TKO
3	1194750	TKO2	TKO
4	3364750	TKO2	TKO
5	5324750	TKO2	TKO
0	100000	TKO_paused1	TKO_paused
1	100950	TKO_paused1	TKO_paused
2	90054	TKO_paused1	TKO_paused
3	73630	TKO_paused1	TKO_paused
4	82745	TKO_paused1	TKO_paused
5	0	TKO_paused1	TKO_paused
0	100000	TKO_paused2	TKO_paused
1	191099	TKO_paused2	TKO_paused
2	110892	TKO_paused2	TKO_paused
3	118738	TKO_paused2	TKO_paused
4	137510	TKO_paused2	TKO_paused
5	17379	TKO_paused2	TKO_paused

## Sheet: Figure2e
Day	count	line	condition
0	100000	KH2_N_1	KH2_N_1
1		KH2_N_1	KH2_N_1
2	940000	KH2_N_1	KH2_N_1
3	3320000	KH2_N_1	KH2_N_1
4	5130000	KH2_N_1	KH2_N_1
5		KH2_N_1	KH2_N_1
6		KH2_N_1	KH2_N_1
0	100000	KH2_N_2	KH2_N_1
1		KH2_N_2	KH2_N_1
2	931000	KH2_N_2	KH2_N_1
3	3220000	KH2_N_2	KH2_N_1
4	5250000	KH2_N_2	KH2_N_1
5		KH2_N_2	KH2_N_1
6		KH2_N_2	KH2_N_1
0	100000	KH2_NB_1	KH2_NB_1
1		KH2_NB_1	KH2_NB_1
2	822000	KH2_NB_1	KH2_NB_1
3	2860000	KH2_NB_1	KH2_NB_1
4	4820000	KH2_NB_1	KH2_NB_1
5		KH2_NB_1	KH2_NB_1
6		KH2_NB_1	KH2_NB_1
0	100000	KH2_NB_2	KH2_NB_1
1		KH2_NB_2	KH2_NB_1
2	875000	KH2_NB_2	KH2_NB_1
3	2900000	KH2_NB_2	KH2_NB_1
4	4922000	KH2_NB_2	KH2_NB_1
5		KH2_NB_2	KH2_NB_1
6		KH2_NB_2	KH2_NB_1
0	100000	TKO_N_1	TKO_N_1
1		TKO_N_1	TKO_N_1
2	900000	TKO_N_1	TKO_N_1
3	3350000	TKO_N_1	TKO_N_1
4	5330000	TKO_N_1	TKO_N_1
5		TKO_N_1	TKO_N_1
6		TKO_N_1	TKO_N_1
0	100000	TKO_N_2	TKO_N_1
1		TKO_N_2	TKO_N_1
2	875000	TKO_N_2	TKO_N_1
3	3400000	TKO_N_2	TKO_N_1
4	5150000	TKO_N_2	TKO_N_1
5		TKO_N_2	TKO_N_1
6		TKO_N_2	TKO_N_1
0	100000	TKO_NB_1	TKO_NB_1
1		TKO_NB_1	TKO_NB_1
2	835000	TKO_NB_1	TKO_NB_1
3	2840000	TKO_NB_1	TKO_NB_1
4	4980000	TKO_NB_1	TKO_NB_1
5		TKO_NB_1	TKO_NB_1
6		TKO_NB_1	TKO_NB_1
0	100000	TKO_NB_2	TKO_NB_1
1		TKO_NB_2	TKO_NB_1
2	851250	TKO_NB_2	TKO_NB_1
3	2910000	TKO_NB_2	TKO_NB_1
4	4923000	TKO_NB_2	TKO_NB_1
5		TKO_NB_2	TKO_NB_1
6		TKO_NB_2	TKO_NB_1
0	100000	KH2_P_1	KH2_P_1
1		KH2_P_1	KH2_P_1
2	273000	KH2_P_1	KH2_P_1
3		KH2_P_1	KH2_P_1
4	806000	KH2_P_1	KH2_P_1
5		KH2_P_1	KH2_P_1
6	1200000	KH2_P_1	KH2_P_1
0	100000	KH2_P_2	KH2_P_1
1		KH2_P_2	KH2_P_1
2	219000	KH2_P_2	KH2_P_1
3		KH2_P_2	KH2_P_1
4	994000	KH2_P_2	KH2_P_1
5		KH2_P_2	KH2_P_1
6	1150000	KH2_P_2	KH2_P_1
0	100000	KH2_PB_1	KH2_PB_1
1		KH2_PB_1	KH2_PB_1
2	148000	KH2_PB_1	KH2_PB_1
3		KH2_PB_1	KH2_PB_1
4	420000	KH2_PB_1	KH2_PB_1
5		KH2_PB_1	KH2_PB_1
6	550000	KH2_PB_1	KH2_PB_1
0	100000	KH2_PB_2	KH2_PB_1
1		KH2_PB_2	KH2_PB_1
2	162000	KH2_PB_2	KH2_PB_1
3		KH2_PB_2	KH2_PB_1
4	410000	KH2_PB_2	KH2_PB_1
5		KH2_PB_2	KH2_PB_1
6	510000	KH2_PB_2	KH2_PB_1
0	100000	TKO_P_1	TKO_P_1
1		TKO_P_1	TKO_P_1
2	250000	TKO_P_1	TKO_P_1
3		TKO_P_1	TKO_P_1
4	837000	TKO_P_1	TKO_P_1
5		TKO_P_1	TKO_P_1
6	1250000	TKO_P_1	TKO_P_1
0	100000	TKO_P_2	TKO_P_1
1		TKO_P_2	TKO_P_1
2	220000	TKO_P_2	TKO_P_1
3		TKO_P_2	TKO_P_1
4	850000	TKO_P_2	TKO_P_1
5		TKO_P_2	TKO_P_1
6	1210000	TKO_P_2	TKO_P_1
0	100000	TKO_PB_1	TKO_PB_1
1		TKO_PB_1	TKO_PB_1
2	178000	TKO_PB_1	TKO_PB_1
3		TKO_PB_1	TKO_PB_1
4	750000	TKO_PB_1	TKO_PB_1
5		TKO_PB_1	TKO_PB_1
6	1120000	TKO_PB_1	TKO_PB_1
0	100000	TKO_PB_2	TKO_PB_1
1		TKO_PB_2	TKO_PB_1
2	204000	TKO_PB_2	TKO_PB_1
3		TKO_PB_2	TKO_PB_1
4	788000	TKO_PB_2	TKO_PB_1
5		TKO_PB_2	TKO_PB_1
6	1150000	TKO_PB_2	TKO_PB_1

## Sheet: Figure2f
time	percent	line	rep	Fraction
0h	33.6224	WT	1	high
24h	42.0672	WT	1	high
48h	55.3945	WT	1	high
72h	53.9274	WT	1	high
96h	73.1321	WT	1	high
0h	32.2441	DKO	1	high
24h	38.6973	DKO	1	high
48h	52.5567	DKO	1	high
72h	37.9216	DKO	1	high
96h	34.268	DKO	1	high
0h	33.4602	WT	2	high
24h	40.602	WT	2	high
48h	54.531	WT	2	high
72h	53.754	WT	2	high
96h	74.052	WT	2	high
0h	31.0726	DKO	2	high
24h	37.563	DKO	2	high
48h	54.782	DKO	2	high
72h	38.1017	DKO	2	high
96h	35.6526	DKO	2	high
0h	29.5776	WT	1	low
24h	25.1328	WT	1	low
48h	27.9055	WT	1	low
72h	32.7726	WT	1	low
96h	22.9679	WT	1	low
0h	30.8559	DKO	1	low
24h	27.0027	DKO	1	low
48h	33.7433	DKO	1	low
72h	31.2784	DKO	1	low
96h	31.632	DKO	1	low
0h	30.6398	WT	2	low
24h	26.398	WT	2	low
48h	28.469	WT	2	low
72h	32.946	WT	2	low
96h	22.748	WT	2	low
0h	31.8274	DKO	2	low
24h	28.337	DKO	2	low
48h	31.218	DKO	2	low
72h	30.7983	DKO	2	low
96h	32.6474	DKO	2	low
0h	36.8	WT	1	neg
24h	32.8	WT	1	neg
48h	16.7	WT	1	neg
72h	13.3	WT	1	neg
96h	3.88	WT	1	neg
0h	36.9	DKO	1	neg
24h	34.3	DKO	1	neg
48h	13.7	DKO	1	neg
72h	30.8	DKO	1	neg
96h	34.1	DKO	1	neg
0h	35.9	WT	2	neg
24h	33	WT	2	neg
48h	17	WT	2	neg
72h	13.3	WT	2	neg
96h	3.24	WT	2	neg
0h	37.1	DKO	2	neg
24h	34.1	DKO	2	neg
48h	14	DKO	2	neg
72h	31.1	DKO	2	neg
96h	31.7	DKO	2	neg
