# Supplementary material for: TET activity safeguards pluripotency throughout embryonic dormancy
Source: Nat Struct Mol Biol. 2024 May 23;31(10):1625–39. doi: 10.1038/s41594-024-01313-7 (PMC11479945; doi:10.1038/s41594-024-01313-7)
Supplement: Supplementary file 8 — Statistical source data. [file 41594_2024_1313_MOESM8_ESM.xlsx]

## Sheet: Figure5b
change	log10(p_value)	motif	cond
-0.33458	153.041	KLF4	WT_24h
-0.38405	174.073	MYOD1	WT_24h
-0.12018	98.263	SMAD3	WT_24h
-0.1347	101.932	TFE3	WT_24h
-0.19011	131.131	YY1	WT_24h
0.01228	31.8097	Zfp57	WT_24h
0.09284	69.9167	max	WT_24h
-0.04728	48.7707	Nanog	WT_24h
-0.07827	90.1621	Oct4	WT_24h
-0.20169	128.722	Sox2	WT_24h
0.09905	70.6329	myc	WT_24h
-0.33142	149.347	KLF4	WT_72h
-0.43767	178.116	MYOD1	WT_72h
-0.1407	97.9772	SMAD3	WT_72h
-0.22326	123.075	TFE3	WT_72h
-0.23172	136.149	YY1	WT_72h
-0.33762	155.601	Zfp57	WT_72h
0.12108	81.0488	max	WT_72h
0.21774	111.661	Nanog	WT_72h
0.25161	139.981	Oct4	WT_72h
0.16873	112.871	Sox2	WT_72h
0.03357	30.5192	myc	WT_72h
-0.28018	140.677	KLF4	WT_144h
-0.29814	159.341	MYOD1	WT_144h
-0.06348	67.8067	SMAD3	WT_144h
-0.1967	116.335	TFE3	WT_144h
-0.16946	128.229	YY1	WT_144h
-0.30852	152.097	Zfp57	WT_144h
0.11797	86.9347	max	WT_144h
0.20503	104.094	Nanog	WT_144h
0.48033	166.463	Oct4	WT_144h
0.2972	153.578	Sox2	WT_144h
0.00328	0.806085	myc	WT_144h
-0.23782	139.339	KLF4	KO_24h
-0.26031	150.144	MYOD1	KO_24h
-0.0931	83.7679	SMAD3	KO_24h
-0.06421	68.2364	TFE3	KO_24h
-0.09395	97.0411	YY1	KO_24h
0.04282	67.6672	Zfp57	KO_24h
0.04966	51.2615	max	KO_24h
-0.03035	31.6598	Nanog	KO_24h
-0.1071	97.5466	Oct4	KO_24h
-0.1031	94.032	Sox2	KO_24h
0.0424	33.1043	myc	KO_24h
-0.23564	133.958	KLF4	KO_72h
-0.30275	159.124	MYOD1	KO_72h
-0.07123	71.2251	SMAD3	KO_72h
-0.12665	98.2802	TFE3	KO_72h
-0.07888	90.446	YY1	KO_72h
-0.2444	143.103	Zfp57	KO_72h
0.16972	95.6085	max	KO_72h
0.19651	102.412	Nanog	KO_72h
0.19932	128.233	Oct4	KO_72h
0.22528	129.261	Sox2	KO_72h
0.05282	44.1686	myc	KO_72h

## Sheet: Figure5f
gene_name	mean_LFQ_normal	mean_LFQ_paused	qvalue
2210011C24Rik	2.64643e+06	5044000	0
Ablim1	0	5.10067e+06	0
Abt1	3694000	15077000	0
Actn4	1.52917e+07	3303800	0
Actr3	32999000	9245900	0
Adnp	19021000	11694700	0
Aen	2.76323e+07	3.63193e+07	0
Ahdc1	4.40353e+07	64440000	0
Ahnak	147373000	1.47905e+07	0
Akap1	7.51167e+06	7024700	0
Akap8	2273700	4.44753e+06	0
Alkbh5	0	5219900	0
Ankrd17	3.17263e+06	3.87957e+06	0
Anln	11785000	2.62283e+06	0
Anxa2	1.32703e+07	0	0
Api5	8.51733e+06	0	0
Aplf	6.55503e+06	0	0
Arhgap11a	0	6.35267e+06	0
Arhgap23	1.06793e+06	21155000	0
Arhgef17	5150200	1.26267e+07	0
Arid1a	1.01223e+07	29667000	0
Arpc1b	8.01013e+06	2693500	0
Arpc4	3.74597e+07	1.99477e+07	0
Atad2	5.21573e+06	6.84223e+06	0
Atad2b	1.65263e+07	8.89737e+06	0
Atp5d	5628000	0	0
Atp5j	1.20613e+07	13036000	0
Atrx	15651000	4.28467e+06	0
Atxn2	7.51557e+06	2.90863e+07	0
Banf1	164536000	3.46413e+07	0
Baz1b	15371400	7.85253e+06	0
Baz2a	13603300	12065000	0
BC027231	0	7.43697e+06	0
Bcas2	2.01287e+07	1.55047e+07	0
Birc5	3.25327e+07	1.38545e+07	0
Blm	9518400	9.59987e+06	0
Bms1	3.69193e+07	5.77647e+07	0
Bop1	1.3059e+08	1.27376e+08	0
Bptf	9.09183e+06	9.34507e+06	0
Brd2	7.53367e+06	0	0
Brwd1	8.68467e+06	3.27377e+06	0
Bud13	1.11195e+07	2.12117e+07	0
Canx	13507000	0	0
Capza1	33250000	3.99087e+07	0
Capza2	24671000	2.74913e+07	0
Cbx1	3.52957e+07	1.63823e+07	0
Cbx3	1.3546e+08	42728000	0
Cbx5	6.22503e+07	3.10791e+07	0
Ccdc12	0	1.23193e+07	0
Ccdc137	10797800	2.24707e+07	0
Ccdc59	4.42623e+06	3696800	0
Ccdc86	3.47147e+07	26682000	0
Ccnb1	5950000	3.44133e+06	0
Cct2	3.51773e+07	3.34297e+06	0
Cct3	10134300	1.76497e+06	0
Cct4	5131000	0	0
Cct5	21272700	643400	0
Cct8	9.26513e+06	0	0
Cd2bp2	3.66933e+06	5491900	0
Cd3eap	6.18943e+06	6333900	0
Cdc5l	4.33647e+07	38135000	0
Cdca2	8.94777e+06	7.55527e+06	0
Cdca7	44257000	1.56694e+07	0
Cdca8	78436000	5.22353e+07	0
Cdv3	5.44133e+06	0	0
Cebpz	1.29623e+07	2.71023e+07	0
Cenpv	1.51767e+07	18098000	0
Cgn	2.64292e+07	1.56604e+08	0
Cgnl1	0	2.26167e+07	0
Chaf1a	9334400	3251300	0
Champ1	15213000	7.32567e+06	0
Chchd3	3.31597e+07	18790000	0
Chchd6	2.79253e+06	3.02003e+06	0
Chd1	1.26427e+07	1.39063e+07	0
Chd4	1.81827e+07	10739900	0
Chd8	1971400	4303700	0
Cherp	0	6.32097e+06	0
Clta	13446300	7.73577e+06	0
Cltc	11102000	5609200	0
Cnbp	1.82137e+07	1.75767e+07	0
Cnn1	5.66167e+06	0	0
Cnn2	4.08033e+06	4919000	0
Cnn3	5.03367e+06	0	0
Copa	4.27223e+06	966800	0
Coro1b	6.83633e+06	0	0
Cox5a	18614000	0	0
Cox6a1	1.11673e+07	0	0
Cox6b1	15183000	0	0
Cpsf2	24299000	3.91487e+07	0
Crip2	2.61116e+07	2826200	0
Csnk1d	3.46373e+06	7.39377e+06	0
Csrp2	23578000	1.93203e+07	0
Cstf2	12413900	4.72167e+06	0
Ctdspl2	1.68307e+07	8033800	0
Ctnna1	63756000	8.73593e+07	0
Ctnnb1	17292000	2.73057e+07	0
Ctnnd1	5.59067e+07	6.20983e+07	0
Cttn	4.92077e+07	3.76893e+07	0
Cwc15	8914700	1.2058e+07	0
Cwc27	7731900	7.56753e+06	0
Dap3	2.05047e+06	4.02443e+06	0
Dbn1	5.73007e+07	9.63317e+07	0
Dcaf13	2.37457e+07	2.35053e+07	0
Dcp1a	2.18457e+06	3.32437e+06	0
Ddx10	18507000	8.70933e+06	0
Ddx18	4.80127e+06	4.77497e+06	0
Ddx24	7.89653e+06	1.1505e+07	0
Ddx27	5.95763e+07	6.70137e+07	0
Ddx39b	3.00423e+07	0	0
Ddx46	7058000	5.73233e+06	0
Ddx51	2.68337e+07	5.77493e+07	0
Ddx52	10091900	1.52373e+07	0
Ddx54	7141700	1.01843e+07	0
Ddx56	26718000	4.88713e+07	0
Des	1.62335e+07	7565000	0
Dgcr14	4.14073e+06	6.82087e+06	0
Dgcr8	1.05997e+06	4501900	0
Dhx30	5054000	1.74693e+07	0
Dido1	4.04133e+06	1.28135e+07	0
Dkc1	2.79457e+06	6774000	0
Dmtn	2327600	10127400	0
Dna2	0	8.47433e+07	0.0091251
Dnajc8	5.46067e+06	0	0
Dnmt1	31248850	8687000	0
Dnmt3a	1.49907e+07	14280000	0
Dnmt3b	150900000	3.55897e+08	0
Dnttip2	119025000	75629000	0
Dock7	5.41757e+06	6.90543e+06	0
Dpf2	5720200	5.55817e+06	0
Dppa4	7.90327e+06	7.91043e+06	0
Dst	4.89263e+06	5471000	0
Dynll1	51212000	5.59557e+07	0
Edc3	2.99883e+06	2.72687e+06	0
Edc4	4.47833e+07	5.09423e+07	0
Edf1	5840000	0	0
Eef2	2.65075e+07	2.98693e+06	0
Ehmt2	1.61107e+07	8.25023e+06	0
Eif3a	5626000	0	0
Eif3d	4.96587e+06	1.97133e+06	0
Eif4a1	2.02986e+07	8.30697e+06	0
Eif4b	9888000	9118300	0
Eif4g1	63723000	108775000	0
Eif6	36922000	3.59667e+07	0
Elavl1	6.53577e+06	7.54313e+06	0
Emd	2.64863e+07	1.30993e+07	0
Eno1	6.19633e+06	7.72297e+06	0
Eny2	67709000	42527000	0
Esco2	4.13283e+06	7.26443e+06	0
Esf1	1.10204e+07	1.14963e+07	0
Ewsr1	2.26847e+06	6.75343e+06	0
Exosc1	7.47397e+06	7203200	0
Exosc3	2.36673e+07	1.91727e+07	0
Exosc5	8.11873e+06	7.35917e+06	0
Exosc6	2.06707e+07	1.79213e+07	0
Exosc8	4.02663e+06	2.11633e+06	0
Faah	0	5838000	0.0070961
Fam195b	0	1.08107e+07	0
Fam208b	3585000	4.26267e+06	0
Fam32a	1.24473e+06	5.96397e+06	0
Fbn1	2.24797e+07	0	0
Fip1l1	3.77213e+07	6.44137e+07	0
Flna	206716000	115856000	0
Flnb	5.55497e+07	10952000	0
Fmr1	34478000	32888000	0
Fn1	72225000	2.03347e+06	0
Fnbp4	0	7988000	0
Fubp1	9.92367e+06	0	0
Fus	1.39817e+07	24348000	0
Fxr2	2.57467e+07	24229000	0
Fyttd1	5.82517e+06	7.23283e+06	0
G3bp1	2.06983e+07	3.84767e+06	0
G3bp2	38261000	6.75967e+07	0
Gatad2a	2.02737e+07	1.46533e+07	0
Gatad2b	6.12383e+06	6.09427e+06	0
Gemin2	9.45653e+06	5.41713e+06	0
Gigyf2	5256800	5.09037e+06	0
Gja1	6.27467e+06	2.20624e+07	0
Glipr2	6152100	0	0
Gltscr2	1.91727e+07	9547800	0
Gm21992	2.37573e+06	4359300	0
Gm340	3909900	1.55003e+06	0
Gnl2	6.41977e+06	5.64597e+06	0
Gnl3	0	8331000	0
Grwd1	1.81903e+07	19078000	0
Gtf2f1	5.59033e+06	0	0
Gtpbp4	55437000	6.44183e+07	0
H1fx	0	6.90753e+06	0
H2afy	1.19802e+07	3827000	0
H2afy2	6872500	1904500	0
Heatr1	2804900	2448500	0
Hells	9.45433e+06	4.33097e+06	0
Helz	0	6.73253e+06	0
Hist1h1t	1.47733e+07	1.81673e+07	0
Hist1h4a	37205000	23573000	0
Hmga1	7.13853e+08	3.30677e+08	0
Hmga2	261435000	8.68257e+07	0
Hmgb2	8.02967e+06	0	0
Hmgn1	1.14863e+07	4.39867e+06	0
Hnrnpab	2.09083e+07	1.05584e+07	0
Hnrnpd	1.28127e+07	7.16867e+06	0
Hnrnpul2	1.53817e+07	17615600	0
Hsp90ab1	3.50067e+06	1.50703e+06	0
Hspa5	3.03653e+07	6749200	0
Hspa9	2.60103e+07	12414000	0
Ighg1	4970000	3984000	0
Imp4	2658700	5915000	0
Ina	40273000	70984000	0
Incenp	9.12387e+07	6.91827e+07	0
Isg20l2	8.38833e+06	17672000	0
Jade1	9.99393e+06	2764400	0
Jarid2	1.74313e+06	14828200	0
Jcad	1862900	2.00267e+07	0
Jmjd1c	4.07867e+06	7.07987e+06	0
Jup	14626000	43398300	0
Kat7	30606000	2.06664e+07	0
Kdm2a	1.71137e+07	1.41815e+07	0
Khdrbs1	28736000	2.88267e+07	0
Khdrbs3	1.68993e+06	4707800	0
Khsrp	2.74403e+07	2.94243e+06	0
Kiaa0020	0	22360000	0
Kif11	3479300	2.76017e+06	0
Kif20a	15905000	7.62053e+06	0
Kifc1	2.17007e+06	4.10243e+06	0
Knop1	2.99743e+07	5.00627e+07	0
Kpnb1	5.89433e+06	0	0
Krr1	7493900	1.24693e+07	0
Krt17	5.45467e+06	0	0
Krt18	3.85487e+07	1.31067e+06	0
Krt19	1.04672e+07	1001600	0
Krt8	9.07627e+07	9.67777e+06	0
Ktn1	5.17533e+06	2.82933e+06	0
Las1l	5.32303e+06	5.75143e+06	0
Leo1	6.50667e+06	0	0
Lig3	13373000	1264200	0
Llph	2.96757e+07	3.94403e+07	0
Lmnb2	1.07936e+07	2.92287e+06	0
Lrrc59	41829300	5920800	0
Lrrfip2	8939600	2.05173e+06	0
Lsg1	3.98167e+06	1.12388e+07	0
Luc7l	1.14357e+07	12683400	0
Luzp1	1.39543e+07	20987900	0
Lzts2	750267	21928000	0
Mak16	35263000	34624000	0
Max	4.00987e+07	1.69763e+07	0
Mbd3	8778000	6.02553e+06	0
Mcm2	4.99193e+06	4.92943e+06	0
Mdc1	25541000	1.59487e+07	0
Metap1	7.97133e+06	1.41831e+07	0
Mga	11895000	9200100	0
Mllt4	2.499e+07	7.23183e+07	0
Morc3	1.58688e+07	6.68553e+06	0
Mphosph10	85571000	8.27837e+07	0
Mphosph8	22037000	1.68027e+07	0
Mprip	1.88878e+07	1.21602e+07	0
Mrpl40	0	5.06443e+06	0
Mrpl43	1.16843e+06	5692900	0
Mrps22	7185000	1.13843e+07	0
Mrps28	0	6.12583e+06	0
Mrps5	2119700	6888900	0
Mtatp8	7.97467e+06	0	0
Mtdh	1.52233e+07	2.17073e+07	0
Mycn	3.49393e+06	4.72757e+06	0
Myh10	35161000	1.88612e+07	0
Myl9	2.66577e+07	0	0
Myo18a	9.81633e+06	4828500	0
Nacc1	6.88477e+06	6544200	0
Ncbp1	3.38433e+06	9.20063e+06	0
Ncbp2	5797200	1.11384e+07	0
Ndufa4	3.22387e+06	8.46897e+06	0
Nefl	4035200	3.03537e+06	0
Nes	1.70513e+07	1.95587e+07	0
Nexn	5.17067e+06	4.65697e+06	0
Nfxl1	2730300	7282800	0
Nifk	1.17809e+08	121567000	0
No66	2.08957e+07	3.19053e+07	0
Noc3l	1.67623e+07	32954000	0
Nol10	3.50307e+06	4741200	0
Nol6	1.67753e+07	27774000	0
Nol7	7.83213e+06	6.87643e+06	0
Nol8	1.46133e+07	1.48683e+07	0
Nom1	9106500	1.09908e+07	0
Nono	2.39033e+07	18337000	0
Nop10	2.31933e+07	27165000	0
Nop14	2.88123e+07	3.76593e+07	0
Nop16	4.35873e+07	5.96833e+07	0
Nop58	2.85337e+07	3.63997e+07	0
Npffr2	1.96783e+06	6.69833e+06	0.00058343
Nsa2	4.68663e+06	7844100	0
Nsd1	20018000	5.75203e+07	0
Nsrp1	7662100	8283200	0
Nudt21	13427000	8104000	0
Nufip2	2.84693e+07	50079700	0
Nup107	3.69647e+07	3.13987e+07	0
Nup133	4.26083e+07	3.88143e+07	0
Nup153	110720000	8.02427e+07	0
Nup214	2.84419e+07	18408000	0
Nup35	4.58137e+07	2.32713e+07	0
Nup54	8.64563e+06	1536100	0
Nup62	1.92873e+07	8.83767e+06	0
Nup93	4.93157e+06	2.14247e+06	0
Nup98	229000000	150570000	0
Nupl1	1.29546e+07	6.85217e+06	0
Nupl2	4.77317e+06	5041300	0
Nusap1	0	8.57967e+06	0
Nvl	18743000	2.61363e+07	0
Nxf1	1.04215e+07	4.88067e+06	0
Orc1	1.16963e+07	1.04834e+07	0
Pa2g4	23518000	0	0
Pabpc1	2.04047e+07	45547000	0
Pabpc4	1703500	7.85288e+06	0.000288515
Palld	15922500	3763000	0
Papd5	5.53133e+06	5.04427e+06	0
Pard3	519767	1.35587e+07	0
Parp1	2.54037e+08	36145000	0
Pcgf6	4.01773e+06	1.97237e+06	0
Pcm1	8738500	1.1285e+07	0
Pcna	1.79527e+07	7706000	0
Pdap1	5.24167e+06	0	0
Pdia3	9.99767e+06	0	0
Pdlim7	3.56833e+06	2183500	0
Pelp1	5162700	832367	0
Pes1	9.86027e+06	8.48497e+06	0
Pgam5	2.47747e+06	3055500	0
Phb	22419000	0	0
Phf3	2.24267e+06	8763100	0
Phf5a	3.32557e+07	38018000	0
Phip	4.15597e+07	1.67683e+07	0
Phrf1	1583600	4907500	0
Pinx1	3383600	4205400	0
Pkp2	4.99733e+06	2033600	0
Pkp4	2472400	2.04307e+07	0
Plrg1	1.65711e+07	2.65593e+07	0
Pml	2.18467e+06	4065500	0
Pno1	8390000	1.32157e+07	0
Pogz	6.83547e+06	5.56833e+06	0
Polb	6974000	0	0
Polr2a	5.99437e+06	9.54043e+06	0
Pom121	29796000	21266000	0
Pop1	19208600	2.68093e+07	0
Pphln1	3.09297e+07	3.88283e+07	0
Ppia	7257000	4.46167e+06	0
Ppig	2.69777e+07	2.51067e+07	0
Ppp1ca	8.70567e+06	8.83473e+06	0
Ppp1r18	1.24587e+07	14525500	0
Ppp1r9a	0	1.19343e+07	0
Ppp1r9b	1.05015e+07	73642600	0
Prcc	3.04163e+06	4455400	0
Prdx1	11567000	1.0338e+07	0
Prkrip1	4.34137e+06	5838700	0
Prpf40a	1.59777e+07	1.62913e+07	0
Prpf6	6.54067e+06	9.07513e+06	0
Prpf8	1.31673e+07	1.66183e+07	0
Prrc2a	7204300	8.47597e+06	0
Prrc2c	6.77397e+06	2.49723e+07	0
Psrc1	4.56323e+06	6.41873e+06	0
Pum1	4.85393e+06	7.05563e+06	0
Pum2	0	6.77267e+06	0
Pwp1	4.30733e+06	9.67423e+06	0
Qser1	0	5.29663e+06	0
Racgap1	1.96703e+06	5.82597e+06	0
Rad21	4295000	1529700	0
Rae1	23907000	9580000	0
Ran	1.36587e+07	3.14757e+06	0
Ranbp2	7.25893e+06	3505800	0
Rangap1	2.65767e+07	13324800	0
Rbbp6	3.60763e+06	8.50563e+06	0
Rbbp7	7589000	13589000	0
Rbm10	3.33193e+07	4.89727e+07	0
Rbm15	6.22183e+06	9.91613e+06	0
Rbm19	9.99843e+06	1.58493e+07	0
Rbm22	7.05853e+06	6532400	0
Rbm25	2178100	3844400	0
Rbm27	7339700	8.00867e+06	0
Rbm28	4.21993e+07	8.12083e+07	0
Rbm33	1.79337e+06	4.96623e+06	0
Rbm5	9.83813e+06	3.45023e+07	0
Rbm6	11654500	1.79087e+07	0
Rbm7	7.53567e+06	9.42167e+06	0
Rbm8a	1.62417e+07	1.62793e+07	0
Rcl1	0	7265700	0
Rcor2	13224300	7.73013e+06	0
Rexo4	6.73153e+06	13719600	0
Rfc1	6.67533e+06	7426800	0
Rnps1	3.54517e+07	6.08323e+07	0
Rpf2	1.42673e+07	18200200	0
Rpl13a	3.35737e+07	6.89333e+07	0
Rpl15	5.45933e+06	13672900	0
Rpl18a	83195000	160639000	0
Rpl21	52754000	6.91167e+07	0
Rpl27	15101000	13655000	0
Rpl32	1.43115e+07	6.07267e+07	0
Rpl35	1.96567e+07	2.426e+07	0
Rpl35a	37779000	8.34447e+07	0
Rpl38	2.11663e+07	12862000	0
Rpl39	17012000	32267000	0
Rpl7	64389000	1.44011e+08	0
Rpl9	3.99007e+07	52764000	0
Rpn1	5.83333e+06	0	0
Rps15	2244100	5.62763e+06	0
Rps2	3.90677e+07	6.55423e+07	0
Rps24	1.44161e+07	2.85217e+07	0
Rps27l	4.16067e+06	6662400	0
Rrbp1	1.57652e+07	1.56303e+06	0
Rrp1	1.91284e+07	7.74033e+06	0
Rrp12	2.84393e+07	5.35667e+07	0
Rrp7a	1.10458e+07	1.35557e+07	0
Rrp8	2.19327e+07	5.15213e+07	0
Rrp9	7978900	9.68503e+06	0
Rrs1	92917000	1.19349e+08	0
Rsf1	7.13633e+06	1847100	0
Rsl24d1	2.86283e+07	2.53077e+07	0
Ruvbl1	1.67513e+07	6.87767e+06	0
Rybp	3.69567e+06	1872200	0
Safb2	1.58823e+07	2.37463e+07	0
Sall4	1.36417e+07	18759000	0
Sap130	5911900	2.05747e+06	0
Sarnp	3.89867e+07	0	0
Sart1	53128000	1.03096e+08	0
Scaf1	6036100	1.50287e+07	0
Scaf11	1.06221e+07	1.26507e+07	0
Scrib	5.06967e+06	7196500	0
Sdad1	2.72783e+06	11870000	0
Sec61b	6.54167e+06	0	0
Sec61g	7.76167e+06	0	0
Senp1	5775400	0	0
Senp3	12344000	1.27567e+07	0
Sept2	1.99871e+07	4.19737e+06	0
Sept9	17179000	7.16733e+06	0
Setd1a	3.13613e+06	7.52933e+06	0
Sf1	1.72457e+07	27975000	0
Sf3a1	2.72061e+07	3.85833e+06	0
Sf3a3	1.06277e+07	2565400	0
Sf3b1	3.74173e+07	3.82877e+07	0
Sf3b5	1.93164e+07	7.92363e+06	0
Sgol1	5.71047e+06	2.44087e+06	0
Shroom2	2.52977e+06	82515900	0
Shroom3	0	9.24933e+06	0
Shroom4	0	9.83233e+06	0
Sin3a	15323000	19371000	0
Sipa1l1	4894200	13405000	0
Sipa1l3	1.29897e+06	41029700	0
Skiv2l2	26770000	1.82477e+07	0
Slc25a5	2.56657e+07	0	0
Sltm	3.05257e+07	4.46303e+07	0
Smarca5	17438000	1.49717e+07	0
Smarce1	9.10133e+06	1.27367e+07	0
Smu1	1.58763e+06	3873300	0
Snd1	5.41867e+06	0	0
Snrnp200	2.15717e+07	28118000	0
Snrpa	7.48467e+06	1.09803e+07	0
Snrpa1	6.03917e+06	5.99453e+06	0
Snw1	7.68103e+07	1.30167e+08	0
Son	1.58627e+07	1.84143e+07	0
Sorbs1	867683	6.40667e+06	0
Specc1	6.84573e+06	9.48467e+06	0
Spen	0	9.32477e+06	0
Sptan1	22439000	3.11787e+07	0
Sptbn1	12129500	3366000	0
Srfbp1	2307900	7351000	0
Srgap2	3345500	5398000	0
Srp14	6.26923e+06	4805000	0
Srrt	2.31227e+07	15361000	0
Srsf1	2.62113e+07	3.24463e+07	0
Srsf11	8615000	0	0
Srsf5	9255600	1.29087e+07	0
Srsf7	18414000	8521000	0
Srsf9	7.23197e+06	13716000	0
Ssrp1	7.02233e+06	0	0
Sssca1	0	5864500	0
Stoml2	1.59842e+07	2489600	0
Strap	8.53757e+06	0	0
Sub1	2.46827e+07	0	0
Supt6h	9.22247e+06	4.44767e+06	0
Svil	2.22653e+07	6.39556e+07	0
Syf2	8.79193e+06	1.10463e+07	0
Taf15	12117000	1.53447e+07	0
Tagln2	9.93767e+06	0	0
Tcf20	4.65273e+07	3.75897e+07	0
Tcof1	3.65517e+07	2.54137e+07	0
Tfe3	3.06186e+07	1.34745e+07	0
Thbs1	6.11283e+06	0	0
Thy1	1.6074e+07	1864300	0
Timm13	6.10033e+06	0	0
Timm8a1	1.39963e+07	0	0
Timm8b	5.83167e+06	0	0
Tjp1	9.71277e+07	380932000	0
Tmpo	7.19732e+07	42066150	0
Tnks1bp1	3.24187e+06	4038700	0
Top1	3.46417e+07	2.12393e+07	0
Tox4	1.01984e+07	1.48034e+07	0
Tp53bp1	2.48857e+06	3984300	0
Tpm1	2.6805e+07	1.54257e+06	0
Tpm3-rs7	1.69734e+07	6697300	0
Tpm4	5.98033e+06	0	0
Tpx2	3.97137e+07	46705000	0
Tra2b	40746000	32822700	0
Trh	2.67163e+06	8.62117e+06	0
Trim24	8593000	4312000	0
Trim28	398710000	196082000	0
Trim71	2088400	6012100	0
Triobp	4.06867e+06	9294000	0
Trip6	0	6.57033e+06	0
Trmt112	6.36567e+06	0	0
U2af2	2.83697e+07	1.67847e+07	0
U2surp	1.93293e+07	3.12857e+07	0
Ubap2l	8.89867e+06	12846000	0
Ubtf	1503000	5366500	0
Uhrf1	6562900	6.02777e+06	0
Uqcrc2	6.51687e+06	7312300	0
Uqcrfs1	1.84543e+07	19753000	0
Uqcrh	2.35013e+07	1.76787e+07	0
Usp10	6281200	8.96633e+06	0
Usp36	4.20287e+07	7.06087e+07	0
Utp14a	1.25013e+08	1.28071e+08	0
Utp18	2.35776e+07	3.63013e+07	0
Utp20	6.41593e+06	9.30747e+06	0
Utp3	34802000	2.74967e+07	0
Vapb	7.44867e+06	0	0
Vdac1	8126000	0	0
Vdac2	9.04167e+06	0	0
Wdr33	6.89787e+06	1.11687e+07	0
Wdr36	6.55743e+06	1.41949e+07	0
Wdr74	1.39767e+07	2.63023e+07	0
Wdr75	8.83567e+06	8694000	0
Wibg	7.68603e+06	1.25087e+07	0
Wiz	6357000	6159200	0
Wtap	2.34447e+07	3.98293e+07	0
Xrcc1	5.04417e+07	9.87003e+06	0
Xrn2	20927000	2.05197e+07	0
Yap1	6.51747e+06	5.09967e+06	0
Ybx3	1.12993e+07	1.35057e+07	0
Ythdc1	4.17347e+06	1.16687e+07	0
Ywhaq	1.41597e+07	9.82077e+06	0
Yy1	2.24233e+06	5274700	0
Zc3h11a	5.33677e+07	1.24697e+08	0
Zc3h13	9242500	1.53048e+07	0
Zc3h14	1.85637e+07	5.70113e+07	0
Zc3h18	8677000	1.48963e+07	0
Zc3h4	1.29234e+07	3.592e+07	0
Zcchc8	1.59967e+07	1.79403e+07	0
Zfp219	2.73763e+07	3.10083e+07	0
Zfr	8042000	7.76403e+06	0
Zmat2	5.81493e+06	4.54987e+06	0
Znf22	2.00147e+06	4.76197e+06	0
Znf280c	2.42947e+06	2.65523e+06	0
Znf326	7.85833e+06	1.71557e+07	0
Znf48	1.57404e+07	3.73473e+07	0
Znf512	4466600	4.38633e+06	0
Znf593	21674000	2.70237e+07	0
Znrd1	5.21633e+06	0	0
Zranb2	6.19533e+06	0	0
Zscan10	1.44737e+07	5.42083e+07	0
Zyx	1.45466e+07	10697600	0
