# Supplementary material for: TET activity safeguards pluripotency throughout embryonic dormancy
Source: Nat Struct Mol Biol. 2024 May 23;31(10):1625–39. doi: 10.1038/s41594-024-01313-7 (PMC11479945; doi:10.1038/s41594-024-01313-7)
Supplement: Supplementary file 9 — Statistical source data. [file 41594_2024_1313_MOESM9_ESM.xlsx]

## Sheet: Figure 6b
Family	Repeat masker classification	Age	group
L1MdA_I	L1MdA	0.21	down
L1MdA_ II	L1MdA	1.62	down
L1MdA_ III	L1MdA	2.15	down
L1MdA_IV	L1MdF2	2.39	down
L1MdA_V	L1MdF3	2.84	down
L1MdA_VI	L1MdF3	4.7	down
L1MdA_VII	L1MdF2	4.59	down
Tf_I	L1Md_T	0.25	up
Tf_II	L1Md_T	0.27	up
Tf_III	L1Md_T	1.23	up
Gf_I	L1Md_F, L1Md_T	0.75	up
Gf_II	L1Md_T	2.16	down
L1MdF_I	L1MdF2	2.12	down
L1MdF_II	L1MdF2	2.5	down
L1MdF_III	L1MdF2	4.42	down
L1MdF_IV	L1MdF2	6.39	down
L1MdF_V	L1VL1, L1MdF2	6.43	down
L1MdFanc_I	L1Md_F, L1_Mus1	6.8	down
L1MdFanc_II	L1_Mus2	9.24	down
L1MdN_I	L1VL1, L1Md_F, L1Md_F3	1.9	down
L1MdV_I	L1VL1, L1_Mus1	8.39	down
L1MdV_II	L1_Mus3	10.07	down
L1MdV_III	Lx	9.67	down
L1MdMus_I	L1_Mus1	6.64	down
L1MdMus_II	L1_Mus2	8.23	down
L1Lx_I	L1_Mus3	10.93	down
L1Lx_II	L1_Mus4	13.15	down
L1Lx_III	L1_Mus4	10.23	down
L1Lx_IV	Lx	14.1	down
