# Supplementary material for: TET activity safeguards pluripotency throughout embryonic dormancy
Source: Nat Struct Mol Biol. 2024 May 23;31(10):1625–39. doi: 10.1038/s41594-024-01313-7 (PMC11479945; doi:10.1038/s41594-024-01313-7)
Supplement: Supplementary file 10 — Statistical source data. [file 41594_2024_1313_MOESM10_ESM.xlsx]

## Sheet: Figure8b
day	status	condition
1	1	paused
1	1	paused
1	1	paused
1	1	paused
1	1	paused
1	1	paused
1	1	paused
1	1	paused
1	1	paused
2	1	paused
2	1	paused
2	1	paused
2	1	paused
2	1	paused
2	1	paused
3	1	paused
4	1	paused
5	1	paused
5	1	paused
5	1	paused
5	1	paused
6	1	paused
6	1	paused
7	1	paused
7	1	paused
8	1	paused
9	1	paused
9	1	paused
10	1	paused
10	1	paused
11	1	paused
11	1	paused
11	1	paused
13	1	paused
15	1	paused
15	1	paused
15	1	paused
15	1	paused
15	1	paused
16	1	paused
17	1	paused
17	1	paused
17	1	paused
17	1	paused
17	1	paused
18	1	paused
1	1	Tet_DKO_ink_paused
1	1	Tet_DKO_ink_paused
1	1	Tet_DKO_ink_paused
1	1	Tet_DKO_ink_paused
1	1	Tet_DKO_ink_paused
1	1	Tet_DKO_ink_paused
1	1	Tet_DKO_ink_paused
1	1	Tet_DKO_ink_paused
1	1	Tet_DKO_ink_paused
1	1	Tet_DKO_ink_paused
1	1	Tet_DKO_ink_paused
1	1	Tet_DKO_ink_paused
1	1	Tet_DKO_ink_paused
1	1	Tet_DKO_ink_paused
1	1	Tet_DKO_ink_paused
1	1	Tet_DKO_ink_paused
1	1	Tet_DKO_ink_paused
1	1	Tet_DKO_ink_paused
1	1	Tet_DKO_ink_paused
2	1	Tet_DKO_ink_paused
2	1	Tet_DKO_ink_paused
2	1	Tet_DKO_ink_paused
3	1	Tet_DKO_ink_paused
7	1	Tet_DKO_ink_paused
1	1	Tet_DKO_normal
2	1	Tet_DKO_normal
2	1	Tet_DKO_normal
3	1	Tet_DKO_normal
3	1	Tet_DKO_normal
3	1	Tet_DKO_normal
3	1	Tet_DKO_normal
3	1	Tet_DKO_normal
3	1	Tet_DKO_normal
3	1	Tet_DKO_normal
4	1	Tet_DKO_normal
4	1	Tet_DKO_normal
4	1	Tet_DKO_normal
4	1	Tet_DKO_normal
4	1	Tet_DKO_normal
4	1	Tet_DKO_normal
4	1	Tet_DKO_normal
4	1	Tet_DKO_normal
4	1	Tet_DKO_normal
4	1	Tet_DKO_normal
1	1	GFP_KO_ink_paused
1	1	GFP_KO_ink_paused
1	1	GFP_KO_ink_paused
1	1	GFP_KO_ink_paused
1	1	GFP_KO_ink_paused
1	1	GFP_KO_ink_paused
1	1	GFP_KO_ink_paused
1	1	GFP_KO_ink_paused
1	1	GFP_KO_ink_paused
1	1	GFP_KO_ink_paused
1	1	GFP_KO_ink_paused
1	1	GFP_KO_ink_paused
1	1	GFP_KO_ink_paused
1	1	GFP_KO_ink_paused
2	1	GFP_KO_ink_paused
2	1	GFP_KO_ink_paused
2	1	GFP_KO_ink_paused
2	1	GFP_KO_ink_paused
2	1	GFP_KO_ink_paused
3	1	GFP_KO_ink_paused
3	1	GFP_KO_ink_paused
5	1	GFP_KO_ink_paused
5	1	GFP_KO_ink_paused
5	1	GFP_KO_ink_paused
5	1	GFP_KO_ink_paused
5	1	GFP_KO_ink_paused
9	1	GFP_KO_ink_paused
9	1	GFP_KO_ink_paused
9	1	GFP_KO_ink_paused
2	1	GFP_KO_normal
2	1	GFP_KO_normal
2	1	GFP_KO_normal
2	1	GFP_KO_normal
3	1	GFP_KO_normal
3	1	GFP_KO_normal
3	1	GFP_KO_normal
3	1	GFP_KO_normal
3	1	GFP_KO_normal
3	1	GFP_KO_normal
3	1	GFP_KO_normal
3	1	GFP_KO_normal
4	1	GFP_KO_normal
4	1	GFP_KO_normal
4	1	GFP_KO_normal
4	1	GFP_KO_normal
4	1	GFP_KO_normal
4	1	GFP_KO_normal
4	1	GFP_KO_normal
4	1	GFP_KO_normal
1	1	Tet_DKO_pause_RL
1	1	Tet_DKO_pause_RL
1	1	Tet_DKO_pause_RL
1	1	Tet_DKO_pause_RL
1	1	Tet_DKO_pause_RL
1	1	Tet_DKO_pause_RL
1	1	Tet_DKO_pause_RL
1	1	Tet_DKO_pause_RL
1	1	Tet_DKO_pause_RL
1	1	Tet_DKO_pause_RL
1	1	Tet_DKO_pause_RL
2	1	Tet_DKO_pause_RL
2	1	Tet_DKO_pause_RL
2	1	Tet_DKO_pause_RL
2	1	Tet_DKO_pause_RL
2	1	Tet_DKO_pause_RL
2	1	Tet_DKO_pause_RL
2	1	Tet_DKO_pause_RL
2	1	Tet_DKO_pause_RL
2	1	Tet_DKO_pause_RL
2	1	Tet_DKO_pause_RL
2	1	Tet_DKO_pause_RL
2	1	Tet_DKO_pause_RL
2	1	Tet_DKO_pause_RL
2	1	Tet_DKO_pause_RL
2	1	Tet_DKO_pause_RL
2	1	Tet_DKO_pause_RL
2	1	Tet_DKO_pause_RL
2	1	Tet_DKO_pause_RL
2	1	Tet_DKO_pause_RL
2	1	Tet_DKO_pause_RL
3	1	Tet_DKO_pause_RL
3	1	Tet_DKO_pause_RL
3	1	Tet_DKO_pause_RL
3	1	Tet_DKO_pause_RL
3	1	Tet_DKO_pause_RL
3	1	Tet_DKO_pause_RL
3	1	Tet_DKO_pause_RL
3	1	Tet_DKO_pause_RL
3	1	Tet_DKO_pause_RL
3	1	Tet_DKO_pause_RL
4	1	Tet_DKO_pause_RL
4	1	Tet_DKO_pause_RL
4	1	Tet_DKO_pause_RL
4	1	Tet_DKO_pause_RL
4	1	Tet_DKO_pause_RL
5	1	Tet_DKO_pause_RL
5	1	Tet_DKO_pause_RL
5	1	Tet_DKO_pause_RL
5	1	Tet_DKO_pause_RL
5	1	Tet_DKO_pause_RL
5	1	Tet_DKO_pause_RL
6	1	Tet_DKO_pause_RL
6	1	Tet_DKO_pause_RL
6	1	Tet_DKO_pause_RL
6	1	Tet_DKO_pause_RL
7	1	Tet_DKO_pause_RL
7	1	Tet_DKO_pause_RL
7	1	Tet_DKO_pause_RL
8	1	Tet_DKO_pause_RL
8	1	Tet_DKO_pause_RL
8	1	Tet_DKO_pause_RL
8	1	Tet_DKO_pause_RL
9	1	Tet_DKO_pause_RL
9	1	Tet_DKO_pause_RL
9	1	Tet_DKO_pause_RL
9	1	Tet_DKO_pause_RL
2	1	Tet_DKO_normal
2	1	Tet_DKO_normal
2	1	Tet_DKO_normal
2	1	Tet_DKO_normal
2	1	Tet_DKO_normal
2	1	Tet_DKO_normal
3	1	Tet_DKO_normal
3	1	Tet_DKO_normal
4	1	Tet_DKO_normal
4	1	Tet_DKO_normal
1	1	GFP_KO_pause_RL
1	1	GFP_KO_pause_RL
1	1	GFP_KO_pause_RL
1	1	GFP_KO_pause_RL
1	1	GFP_KO_pause_RL
1	1	GFP_KO_pause_RL
1	1	GFP_KO_pause_RL
1	1	GFP_KO_pause_RL
2	1	GFP_KO_pause_RL
2	1	GFP_KO_pause_RL
2	1	GFP_KO_pause_RL
2	1	GFP_KO_pause_RL
2	1	GFP_KO_pause_RL
2	1	GFP_KO_pause_RL
2	1	GFP_KO_pause_RL
3	1	GFP_KO_pause_RL
3	1	GFP_KO_pause_RL
3	1	GFP_KO_pause_RL
3	1	GFP_KO_pause_RL
3	1	GFP_KO_pause_RL
3	1	GFP_KO_pause_RL
3	1	GFP_KO_pause_RL
5	1	GFP_KO_pause_RL
5	1	GFP_KO_pause_RL
5	1	GFP_KO_pause_RL
5	1	GFP_KO_pause_RL
5	1	GFP_KO_pause_RL
6	1	GFP_KO_pause_RL
6	1	GFP_KO_pause_RL
6	1	GFP_KO_pause_RL
7	1	GFP_KO_pause_RL
7	1	GFP_KO_pause_RL
7	1	GFP_KO_pause_RL
7	1	GFP_KO_pause_RL
8	1	GFP_KO_pause_RL
8	1	GFP_KO_pause_RL
8	1	GFP_KO_pause_RL
8	1	GFP_KO_pause_RL
8	1	GFP_KO_pause_RL
9	1	GFP_KO_pause_RL
9	1	GFP_KO_pause_RL
9	1	GFP_KO_pause_RL
9	1	GFP_KO_pause_RL
9	1	GFP_KO_pause_RL
10	1	GFP_KO_pause_RL
10	1	GFP_KO_pause_RL
10	1	GFP_KO_pause_RL
10	1	GFP_KO_pause_RL
10	1	GFP_KO_pause_RL
11	1	GFP_KO_pause_RL
11	1	GFP_KO_pause_RL
11	1	GFP_KO_pause_RL
11	1	GFP_KO_pause_RL
11	1	GFP_KO_pause_RL
11	1	GFP_KO_pause_RL
12	1	GFP_KO_pause_RL
13	1	GFP_KO_pause_RL
13	1	GFP_KO_pause_RL
14	1	GFP_KO_pause_RL
15	1	GFP_KO_pause_RL
16	1	GFP_KO_pause_RL
16	1	GFP_KO_pause_RL
17	1	GFP_KO_pause_RL
17	1	GFP_KO_pause_RL
17	1	GFP_KO_pause_RL
18	1	GFP_KO_pause_RL
1	1	GFP_KO_normal
2	1	GFP_KO_normal
2	1	GFP_KO_normal
2	1	GFP_KO_normal
2	1	GFP_KO_normal
2	1	GFP_KO_normal
3	1	GFP_KO_normal
3	1	GFP_KO_normal
3	1	GFP_KO_normal
3	1	GFP_KO_normal

## Sheet: Figure8c
Sample	percent_	percent_mean
GFP_rep1	22.807	29.568
GFP_rep2	38.3333
DKO_rep1	3.125	6.25
DKO_rep2	12.5

## Sheet: Figure8d
day	status	condition
2	1	Ctrl
3	1	Ctrl
3	1	Ctrl
3	1	Ctrl
3	1	Ctrl
3	1	Ctrl
4	1	Ctrl
4	1	Ctrl
4	1	Ctrl
4	1	Ctrl
2	1	Rapalink
3	1	Rapalink
3	1	Rapalink
4	1	Rapalink
4	1	Rapalink
4	1	Rapalink
7	1	Rapalink
8	1	Rapalink
9	1	Rapalink
9	1	Rapalink
9	1	Rapalink
9	1	Rapalink
9	1	Rapalink
10	1	Rapalink
10	1	Rapalink
10	1	Rapalink
11	1	Rapalink
11	1	Rapalink
12	1	Rapalink
12	1	Rapalink
12	1	Rapalink
12	1	Rapalink
13	1	Rapalink
13	1	Rapalink
14	1	Rapalink
14	1	Rapalink
2	1	BBC339
2	1	BBC339
3	1	BBC339
3	1	BBC339
3	1	BBC339
3	1	BBC339
4	1	BBC339
4	1	BBC339
4	1	BBC339
4	1	BBC339
2	1	Rapalink + BBC339
2	1	Rapalink + BBC339
2	1	Rapalink + BBC339
2	1	Rapalink + BBC339
2	1	Rapalink + BBC339
2	1	Rapalink + BBC339
2	1	Rapalink + BBC339
2	1	Rapalink + BBC339
2	1	Rapalink + BBC339
2	1	Rapalink + BBC339
3	1	Rapalink + BBC339
3	1	Rapalink + BBC339
4	1	Rapalink + BBC339
7	1	Rapalink + BBC339
7	1	Rapalink + BBC339
7	1	Rapalink + BBC339
7	1	Rapalink + BBC339
7	1	Rapalink + BBC339
7	1	Rapalink + BBC339
7	1	Rapalink + BBC339
8	1	Rapalink + BBC339
8	1	Rapalink + BBC339
8	1	Rapalink + BBC339
9	1	Rapalink + BBC339
9	1	Rapalink + BBC339
10	1	Rapalink + BBC339

## Sheet: Figure8e
day	status	condition
1	1	ctrl
2	1	ctrl
2	1	ctrl
2	1	ctrl
2	1	ctrl
2	1	ctrl
2	1	ctrl
2	1	ctrl
3	1	ctrl
3	1	ctrl
3	1	ctrl
3	1	ctrl
3	1	ctrl
3	1	ctrl
3	1	ctrl
3	1	ctrl
3	1	ctrl
4	1	ctrl
4	1	ctrl
4	1	ctrl
4	1	ctrl
2	1	Rapalink
2	1	Rapalink
3	1	Rapalink
4	1	Rapalink
4	1	Rapalink
4	1	Rapalink
4	1	Rapalink
4	1	Rapalink
4	1	Rapalink
5	1	Rapalink
5	1	Rapalink
5	1	Rapalink
6	1	Rapalink
6	1	Rapalink
6	1	Rapalink
6	1	Rapalink
6	1	Rapalink
6	1	Rapalink
6	1	Rapalink
7	1	Rapalink
7	1	Rapalink
7	1	Rapalink
7	1	Rapalink
8	1	Rapalink
8	1	Rapalink
9	1	Rapalink
9	1	Rapalink
10	1	Rapalink
14	1	Rapalink
15	1	Rapalink
3	1	BBC339
3	1	BBC339
3	1	BBC339
3	1	BBC339
3	1	BBC339
3	1	BBC339
3	1	BBC339
3	1	BBC339
3	1	BBC339
3	1	BBC339
3	1	BBC339
3	1	BBC339
3	1	BBC339
3	1	BBC339
3	1	BBC339
3	1	BBC339
3	1	BBC339
3	1	BBC339
3	1	BBC339
3	1	BBC339
3	1	BBC339
3	1	BBC339
1	1	Rapalink + BBC339
1	1	Rapalink + BBC339
1	1	Rapalink + BBC339
1	1	Rapalink + BBC339
1	1	Rapalink + BBC339
1	1	Rapalink + BBC339
1	1	Rapalink + BBC339
1	1	Rapalink + BBC339
1	1	Rapalink + BBC339
1	1	Rapalink + BBC339
1	1	Rapalink + BBC339
1	1	Rapalink + BBC339
1	1	Rapalink + BBC339
1	1	Rapalink + BBC339
1	1	Rapalink + BBC339
1	1	Rapalink + BBC339
1	1	Rapalink + BBC339
1	1	Rapalink + BBC339
1	1	Rapalink + BBC339
1	1	Rapalink + BBC339
1	1	Rapalink + BBC339
1	1	Rapalink + BBC339
1	1	Rapalink + BBC339
1	1	Rapalink + BBC339
1	1	Rapalink + BBC339
1	1	Rapalink + BBC339
1	1	Rapalink + BBC339
2	1	Rapalink + BBC339
2	1	Rapalink + BBC339
2	1	Rapalink + BBC339
2	1	Rapalink + BBC339
4	1	Rapalink + BBC339
4	1	Rapalink + BBC339
4	1	Rapalink + BBC339
4	1	Rapalink + BBC339
4	1	Rapalink + BBC339
5	1	Rapalink + BBC339
5	1	Rapalink + BBC339
6	1	Rapalink + BBC339
6	1	Rapalink + BBC339
6	1	Rapalink + BBC339
7	1	Rapalink + BBC339
7	1	Rapalink + BBC339
7	1	Rapalink + BBC339

## Sheet: Figure8f
day	status	condition
2	1	VitC_paused
2	1	VitC_paused
3	1	VitC_paused
3	1	VitC_paused
3	1	VitC_paused
5	1	VitC_paused
5	1	VitC_paused
5	1	VitC_paused
5	1	VitC_paused
5	1	VitC_paused
6	1	VitC_paused
6	1	VitC_paused
6	1	VitC_paused
6	1	VitC_paused
6	1	VitC_paused
6	1	VitC_paused
6	1	VitC_paused
7	1	VitC_paused
7	1	VitC_paused
8	1	VitC_paused
8	1	VitC_paused
8	1	VitC_paused
9	1	VitC_paused
9	1	VitC_paused
9	1	VitC_paused
9	1	VitC_paused
11	1	VitC_paused
12	1	VitC_paused
13	1	VitC_paused
14	1	VitC_paused
14	1	VitC_paused
15	1	VitC_paused
15	1	VitC_paused
15	1	VitC_paused
15	1	VitC_paused
16	1	VitC_paused
16	1	VitC_paused
16	1	VitC_paused
16	1	VitC_paused
17	1	VitC_paused
2	1	paused
2	1	paused
2	1	paused
2	1	paused
2	1	paused
2	1	paused
2	1	paused
2	1	paused
2	1	paused
3	1	paused
3	1	paused
3	1	paused
3	1	paused
3	1	paused
3	1	paused
4	1	paused
5	1	paused
6	1	paused
6	1	paused
6	1	paused
6	1	paused
7	1	paused
7	1	paused
8	1	paused
8	1	paused
9	1	paused
10	1	paused
10	1	paused
11	1	paused
11	1	paused
12	1	paused
12	1	paused
12	1	paused
14	1	paused
16	1	paused
16	1	paused
16	1	paused
16	1	paused
16	1	paused
17	1	paused
18	1	paused
18	1	paused
18	1	paused
18	1	paused
18	1	paused
2	1	aKG_paused
2	1	aKG_paused
3	1	aKG_paused
3	1	aKG_paused
3	1	aKG_paused
5	1	aKG_paused
5	1	aKG_paused
5	1	aKG_paused
5	1	aKG_paused
5	1	aKG_paused
5	1	aKG_paused
5	1	aKG_paused
5	1	aKG_paused
5	1	aKG_paused
5	1	aKG_paused
6	1	aKG_paused
6	1	aKG_paused
6	1	aKG_paused
6	1	aKG_paused
6	1	aKG_paused
6	1	aKG_paused
7	1	aKG_paused
7	1	aKG_paused
7	1	aKG_paused
7	1	aKG_paused
7	1	aKG_paused
8	1	aKG_paused
8	1	aKG_paused
8	1	aKG_paused
8	1	aKG_paused
9	1	aKG_paused
9	1	aKG_paused
9	1	aKG_paused
9	1	aKG_paused
9	1	aKG_paused
11	1	aKG_paused
11	1	aKG_paused
13	1	aKG_paused
13	1	aKG_paused
13	1	aKG_paused
13	1	aKG_paused
13	1	aKG_paused
13	1	aKG_paused
14	1	aKG_paused
14	1	aKG_paused
