# Supplementary material for: TET activity safeguards pluripotency throughout embryonic dormancy
Source: Nat Struct Mol Biol. 2024 May 23;31(10):1625–39. doi: 10.1038/s41594-024-01313-7 (PMC11479945; doi:10.1038/s41594-024-01313-7)
Supplement: Supplementary file 11 — Statistical source data. [file 41594_2024_1313_MOESM11_ESM.xlsx]

## Sheet: EDF2c
Condition	_5hmC_normalized	_5mC_normalized
Normal	0.0768659	0.213414
Normal	0.170117	0.504985
Normal	0.0839509	0.225905
Normal	0.197541	0.789421
Normal	0.109566	0.545476
Normal	0.863291	2.21877
Normal	0.26365	0.545564
Normal	0.0538583	0.362936
Normal	0.14128	0.3499
Normal	0.0924639	0.314129
Normal	0.13888	0.577705
Normal	0.251276	0.59648
Normal	0.113153	0.31245
Normal	0.192047	0.375189
Normal	0.104702	0.324787
Normal	0.272499	0.588549
Normal	0.0857373	0.324174
Normal	0.376293	1.01013
Normal	0.171181	2.38211
Normal	0.0635904	0.189852
Normal	0.083789	0.248407
Normal	0.116763	0.397165
Normal	0.0633326	0.34407
Normal	0.336928	1.00479
Normal	0.127932	0.462077
Normal	0.165962	0.536839
Normal	0.169191	1.03474
Normal	0.0756554	0.683194
Normal	0.160188	0.447493
Normal	0.0720609	0.282257
Normal	0.129909	0.397969
Normal	0.21132	0.56812
Normal	0.142269	0.472187
Normal	0.419231	0.915721
Normal	0.134236	0.346486
Normal	0.15021	0.390371
Normal	0.190434	0.502287
Normal	0.156232	0.267294
Normal	0.405179	0.730561
Normal	0.259654	0.430818
Normal	0.187709	0.278688
Normal	0.136897	0.309371
Normal	0.595431	0.591337
Normal	0.26312	0.470773
Normal	0.168064	0.283024
Normal	0.0570029	0.475294
Normal	0.165341	0.231832
Normal	0.410008	0.975488
Normal	0.22572	0.561537
Normal	0.126654	0.307113
Normal	0.202294	0.71452
Normal	0.147132	0.250091
Normal	0.175907	0.493774
Normal	0.0506908	0.303433
Normal	0.183738	0.308397
Normal	0.452998	0.56668
Normal	0.389303	1.44367
Normal	0.10224	0.431442
Normal	0.323899	0.383533
Normal	0.705617	1.0695
Normal	0.127151	0.47675
Normal	0.287638	0.730693
Normal	0.275166	0.740547
Normal	0.224604	0.764519
Normal	0.572351	0.989495
Normal	0.334825	1.15445
Normal	0.472034	1.44124
Normal	0.345035	0.498415
Normal	0.261575	0.427829
Normal	0.26595	0.899626
Normal	0.208053	0.41289
Normal	0.127492	0.543594
Normal	0.120128	0.676549
Normal	0.379214	0.513911
Normal	0.361808	1.07918
Normal	0.168892	0.594712
Normal	0.786467	1.27311
Normal	0.127987	0.255871
Normal	0.309739	0.49829
Normal	1.74678	3.22466
Normal	0.598212	1.07779
Normal	0.153053	0.328082
Normal	0.0743575	0.227488
Normal	0.233924	0.306837
Normal	0.174099	0.556897
Normal	0.243577	0.935598
Normal	0.0927098	0.263884
Normal	0.185227	0.383371
Normal	0.248006	0.63773
Normal	0.344369	0.602272
Normal	0.508279	1.49711
Normal	0.229817	0.459415
Normal	0.434104	1.12746
Normal	0.212481	0.459173
Normal	0.288657	0.477746
Normal	0.433171	0.648768
Normal	0.195533	0.658728
Normal	0.108022	0.205283
Normal	0.136097	0.353079
Normal	0.208956	0.387194
Normal	0.195976	0.25992
Normal	0.0980871	0.636773
Normal	0.0917054	0.272858
Normal	0.322873	0.608438
Normal	0.416232	0.878628
Normal	0.849191	1.07475
Normal	0.342634	1.05348
Normal	0.246909	0.695227
Normal	0.113597	0.274703
Normal	0.0724946	0.371686
Normal	0.0470789	0.302801
Normal	0.317734	0.572212
Normal	0.51335	0.993904
Normal	0.308928	0.836657
Normal	0.116147	0.246107
Normal	0.324886	0.557621
Normal	0.112361	0.295966
Normal	0.363428	0.898148
Normal	0.484962	1.17905
Normal	0.23253	0.93481
Normal	0.0604351	0.334738
Normal	0.179735	0.709586
Normal	0.104472	0.740054
Normal	0.335053	0.740299
Normal	0.129889	0.327456
Normal	0.315703	0.68039
Normal	0.223087	0.379374
Normal	0.275688	0.77725
Normal	0.072619	0.235522
Normal	0.459607	0.823654
Normal	0.0606326	0.250891
Normal	0.189818	0.391406
Normal	0.137852	0.751802
Normal	0.498893	0.556924
Normal	0.101672	0.526559
Normal	0.124658	1.14486
Normal	0.260205	0.462982
Normal	0.320259	0.622707
Normal	0.757775	1.18568
Normal	0.425523	0.844211
Normal	0.396506	0.856
Normal	0.408983	0.891193
Normal	0.438444	0.754322
Normal	0.103832	0.247676
Normal	0.174296	0.596427
Normal	0.23684	0.457231
Normal	0.476892	0.757626
Normal	0.194273	0.451444
Normal	0.185107	0.436603
Normal	0.313809	0.890743
Normal	0.199057	0.32794
Normal	0.218472	0.391014
Normal	0.648922	0.996678
Normal	0.0602772	0.275924
Normal	0.0910501	0.363079
Normal	0.144036	0.338597
Normal	0.242209	0.444243
Normal	0.705383	1.18476
Normal	0.268063	0.603537
Normal	0.669276	0.908388
Normal	0.79148	1.02605
Normal	0.715929	0.920833
Normal	0.583779	1.4576
Normal	0.537647	0.923149
Normal	0.127716	0.289658
Normal	0.290273	0.374015
Normal	1.19441	1.28689
Normal	0.274446	0.53028
Normal	1.56362	1.86435
Normal	0.196035	0.529768
Normal	0.590431	0.9412
Paused	1.6751	3.07605
Paused	2.59098	3.07325
Paused	1.58928	1.91564
Paused	1.1925	1.5879
Paused	0.932101	1.00018
Paused	0.581169	0.68522
Paused	0.778639	0.999057
Paused	2.91739	2.78638
Paused	0.520228	0.55398
Paused	1.3134	1.25581
Paused	0.936575	1.16281
Paused	1.02334	1.12977
Paused	1.46254	1.42431
Paused	2.21783	2.41814
Paused	1.742	1.78855
Paused	4.39531	4.09799
Paused	1.75684	2.33373
Paused	2.65776	2.92791
Paused	1.58146	1.42676
Paused	1.38654	1.74672
Paused	1.03094	1.59823
Paused	3.63923	3.5071
Paused	0.950021	1.09555
Paused	1.18974	1.88694
Paused	1.76247	1.95372
Paused	0.928096	1.18322
Paused	1.28521	1.63723
Paused	0.0688502	0.380305
Paused	0.894992	1.01546
Paused	1.13268	1.61143
Paused	1.88584	1.76059
Paused	2.97171	2.90663
Paused	3.2538	2.92817
Paused	0.453262	0.500418
Paused	0.854935	0.827574
Paused	1.87864	1.84218
Paused	0.74492	0.756047
Paused	1.04019	1.28801
Paused	1.24464	1.30295
Paused	2.21246	2.80415
Paused	1.24532	1.40135
Paused	1.21355	1.73183
Paused	0.942115	1.17203
Paused	0.761568	0.686677
Paused	1.15641	1.04169
Paused	0.63821	0.726768
Paused	1.48604	1.65633
Paused	0.935371	1.30479
Paused	0.597126	0.749353
Paused	1.40757	2.16909
Paused	3.23361	3.13055
Paused	2.49417	3.2235
Paused	0.819856	0.759195
Paused	1.01716	1.13695
Paused	1.29767	1.39421
Paused	2.82375	2.50031
Paused	0.78143	0.804854
Paused	0.151015	0.769771
Paused	0.862357	0.869284
Paused	1.6961	1.95514
Paused	2.06166	1.96132
Paused	0.856319	1.41563
Paused	0.133682	0.965845
Paused	1.68106	1.7374
Paused	2.37946	2.33101
Paused	2.53521	2.37003
Paused	1.13992	1.29248
Paused	1.49963	1.64162
Paused	1.76331	1.87654
Paused	2.54695	2.31482
Paused	2.37008	2.00567
Paused	0.728161	0.837947
Paused	0.389447	0.437075
Paused	0.956795	1.19099
Paused	2.22437	1.89516
Paused	1.07426	1.21236
Paused	0.636307	0.712156
Paused	1.27763	1.20874
Paused	1.72154	1.47376
Paused	1.83832	3.38775
Paused	2.50137	2.93324
Paused	1.33453	1.43126
Paused	3.22732	4.00819
Paused	1.25113	1.2761
Paused	1.80516	1.7879
Paused	1.95543	1.64943
Paused	0.579466	0.807501
Paused	1.90359	3.70221
Paused	0.935589	1.22231
Paused	1.41532	1.49178
Paused	1.25039	1.40654
Paused	1.72841	1.44708
Paused	1.66443	1.56608
Paused	0.69831	1.12422
Paused	0.864717	0.783165
Paused	1.09438	0.844854
Paused	1.15627	1.04002
Paused	1.04073	0.915497
Paused	0.289298	0.505765
Paused	0.936834	0.84469
Paused	2.94616	2.28401
Paused	2.27595	1.83593
Paused	3.09447	2.71434
Paused	0.836596	0.809977
Paused	2.03913	1.93843
Paused	2.07172	3.21449
Paused	0.551095	0.44093
Paused	2.36767	1.736
Paused	1.31844	1.27677
Paused	3.49711	3.26042
Paused	1.10103	1.1388
Paused	1.0345	4.27847
Paused	2.56547	3.08533
Paused	3.21858	2.70915
Paused	2.8559	2.34277
Paused	0.478242	0.606806
Paused	0.761564	0.748283
Paused	1.32532	1.2951
Paused	0.566875	0.483352
Paused	1.39785	1.16055
Paused	0.556824	0.5268
Paused	0.924249	0.887884
Paused	0.636437	0.885711
Paused	0.718471	1.00322
Paused	0.939824	0.730747
Paused	0.24571	1.10599
Paused	0.693858	0.693434
Paused	1.2262	1.00367
Paused	1.31512	1.82434
Paused	1.56854	1.69828
Paused	1.57936	1.01921
Paused	1.44389	1.85728
Paused	0.844112	0.778403
Paused	1.57248	1.77344
Paused	0.949214	0.951568
Paused	0.312876	0.425694
Paused	0.478965	0.63821
Paused	0.863804	0.755078
Paused	0.844136	0.787635
Paused	2.17583	2.617
Paused	0.980644	1.06593
Paused	0.526182	0.619855
Paused	2.32322	1.8026
Paused	2.16587	2.10362
Paused	0.375515	0.382079
Paused	0.513896	0.578603
Paused	1.22557	1.18422
Paused	0.617703	0.60657
Paused	2.03947	2.98371
Paused	1.29586	1.30853
Paused	1.41536	1.73819
Paused	1.02379	0.848714
Paused	2.01238	1.25474
Paused	0.592072	0.447092
Paused	0.805658	0.643023
Paused	0.926254	1.55643
Paused	2.00456	1.97752
Paused	1.35236	1.20336
Paused	0.59467	0.570753
Paused	0.945934	0.668745
Paused	3.23187	2.3384
Paused	1.53563	1.22354
Paused	0.789781	0.686731
Paused	1.54502	1.3073
Paused	1.99183	2.27694
Paused	0.494529	0.402272
Paused	1.23923	0.901206
Paused	0.596026	0.620833
Paused	0.938731	0.78559
Paused	1.07713	2.40707
Paused	0.46815	0.515234
Paused	1.52508	3.30257
Paused	1.09443	0.774575
Paused	1.86324	1.78141
Paused	1.53456	1.11506
Paused	2.04061	1.74444
Paused	0.557043	0.691357
Paused	1.25924	1.29221
Paused	2.61129	2.11342
Paused	1.35874	1.14702
Paused	1.30595	1.19338
Paused	1.66118	1.43072
Paused	0.44817	1.10192
Paused	1.44027	2.88263
Paused	0.252935	0.283424
Paused	0.411457	0.78876
Paused	1.17674	2.29455
Paused	0.664915	0.888016
Paused	0.682685	0.896904
Paused	0.446106	0.918761
Paused	0.771344	1.36226
Paused	0.561268	0.899701
Paused	2.35257	2.36311
Paused	1.65957	1.93312
Paused	1.16115	1.46263
Paused	0.70633	1.28668
Paused	0.668322	1.04685
Paused	0.470079	0.68581
Paused	1.39745	2.02577
Paused	0.831438	1.27302
Paused	1.82508	2.14794
Paused	0.683643	1.08376
Paused	1.08041	1.38186
Paused	0.819183	1.00923
Paused	0.743211	0.70289
Paused	2.27644	2.48102
Paused	1.04559	1.21988
Paused	0.896715	1.41879
Paused	1.05023	1.33468
Paused	0.549432	0.947411
Paused	0.307453	0.85874
Paused	0.750578	1.26118
Paused	1.98424	3.74297
Paused	0.69004	1.08717
Paused	1.34761	1.77478
Paused	0.712614	0.917521
Paused	1.20022	1.04437
Paused	1.25885	1.40936
Paused	0.898519	0.904794
Paused	0.537263	0.869241
Paused	0.72078	1.2191
Paused	0.658627	0.808789
Paused	0.978279	1.27163
Paused	0.876502	1.15802
Paused	0.503207	1.46172
Paused	0.847608	1.0887
Paused	1.12065	1.51691
Paused	1.24316	1.71958
Paused	0.801529	0.903291
Paused	0.616694	0.898982
Paused	1.65515	1.88256
Paused	2.4226	2.89977
Paused	0.495031	0.542033
Paused	2.0141	3.93192
Paused	1.96303	2.05232
Paused	0.82587	1.08989
Paused	2.68675	2.97319
Paused	0.930939	0.967276
Paused	2.66916	2.77661
Paused	2.81633	3.17342
Paused	0.69557	0.634487
Paused	0.522063	0.638754
Paused	0.93618	1.47689
Paused	0.702157	1.08374
Paused	0.516556	0.668862
Paused	0.818848	0.869338
Paused	0.959952	2.29948
Paused	0.684095	0.925656
Paused	0.477688	0.649826
Paused	0.651063	0.687846
Paused	0.929675	1.89316
Paused	1.52499	1.60367
Paused	0.810706	0.986588
Paused	1.87968	2.48149
Paused	0.97455	2.02016
Paused	0.918555	1.73918
Paused	3.00964	3.20287
Paused	2.33041	2.53239
Paused	1.79137	2.03765
Paused	1.74347	2.49442
Paused	1.24239	1.25467
Paused	1.00708	1.3934
Paused	2.62443	2.66708
Paused	2.6927	2.98701
Paused	1.08632	1.60751
Paused	2.84627	2.47197
Paused	1.83664	3.02498
Paused	1.66466	1.93114
Paused	2.77972	2.96921
Paused	0.963397	0.96722
Paused	1.31907	1.68541
Paused	0.66938	0.654707
Paused	0.8729	1.09576
Paused	0.684393	0.700249
Paused	0.801869	0.928668
Paused	1.64358	1.43152
Paused	2.38821	2.29523
Paused	5.31637	4.43534
Paused	0.822976	0.748474
Paused	1.98366	2.15433
Paused	1.91254	2.30691
Paused	1.9491	1.53675
Paused	1.07492	1.49763
Paused	1.66266	1.79825
Paused	3.88884	3.30736
Paused	1.17276	1.32728
Paused	1.82765	2.65759
Paused	2.24963	2.31744
Paused	1.42357	1.69902
Paused	1.65376	1.5953
Paused	1.30029	1.61156
Paused	2.38644	1.99798
Paused	4.08862	3.66008
Paused	3.93085	3.1234
Paused	6.94792	5.85814
Paused	0.523541	0.503018
Paused	2.30174	1.87146
Paused	0.939091	0.851083
Paused	1.2344	1.32605
Paused	0.521034	0.641734
Paused	2.46606	2.83224
Paused	1.41391	1.37339
Paused	1.34468	1.72492
Paused	0.995125	1.11641
Paused	0.399279	0.658863

## Sheet: EDF2d
Condition	norm
reactivated	1.17682
reactivated	1.02701
reactivated	1.00508
reactivated	1.00266
reactivated	0.994142
reactivated	0.984546
reactivated	0.946476
reactivated	0.888325
reactivated	0.858949
reactivated	0.853784
reactivated	0.850869
reactivated	0.848843
reactivated	0.827961
reactivated	0.822158
reactivated	0.810601
reactivated	0.793318
reactivated	0.775752
reactivated	0.769399
reactivated	0.761078
reactivated	0.75567
reactivated	0.752687
reactivated	0.750358
reactivated	0.747339
reactivated	0.742667
reactivated	0.742631
reactivated	0.742358
reactivated	0.736205
reactivated	0.71338
reactivated	0.706753
reactivated	0.695644
reactivated	0.691493
reactivated	0.691353
reactivated	0.690524
reactivated	0.689008
reactivated	0.686381
reactivated	0.682899
reactivated	0.676059
reactivated	0.674304
reactivated	0.665822
reactivated	0.660782
reactivated	0.650419
reactivated	0.644357
reactivated	0.643777
reactivated	0.635342
reactivated	0.631695
reactivated	0.627462
reactivated	0.627339
reactivated	0.625842
reactivated	0.608161
reactivated	0.605481
reactivated	0.596687
reactivated	0.594466
reactivated	0.590006
reactivated	0.586206
reactivated	0.580825
reactivated	0.579446
reactivated	0.568914
reactivated	0.56562
reactivated	0.563679
reactivated	0.562728
reactivated	0.555924
reactivated	0.55361
reactivated	0.548287
reactivated	0.547658
reactivated	0.547637
reactivated	0.537936
reactivated	0.535127
reactivated	0.53167
reactivated	0.530245
reactivated	0.529342
reactivated	0.526394
reactivated	0.523976
reactivated	0.517939
reactivated	0.509899
reactivated	0.509602
reactivated	0.504795
reactivated	0.496565
reactivated	0.488594
reactivated	0.482637
reactivated	0.480305
reactivated	0.477548
reactivated	0.477525
reactivated	0.473935
reactivated	0.472416
reactivated	0.467497
reactivated	0.463722
reactivated	0.461845
reactivated	0.458566
reactivated	0.454752
reactivated	0.450136
reactivated	0.441398
reactivated	0.441265
reactivated	0.435717
reactivated	0.430748
reactivated	0.430453
reactivated	0.429384
reactivated	0.427857
reactivated	0.421766
reactivated	0.419557
reactivated	0.419314
reactivated	0.41823
reactivated	0.412551
reactivated	0.409639
reactivated	0.407905
reactivated	0.405519
reactivated	0.386947
reactivated	0.38553
reactivated	0.383291
reactivated	0.382041
reactivated	0.38146
reactivated	0.371363
reactivated	0.370872
reactivated	0.361091
reactivated	0.351979
reactivated	0.340291
reactivated	0.336365
reactivated	0.329513
reactivated	0.323069
reactivated	0.319522
reactivated	0.313678
reactivated	0.311606
reactivated	0.310536
reactivated	0.309444
reactivated	0.306285
reactivated	0.303188
reactivated	0.294305
reactivated	0.293753
reactivated	0.290522
reactivated	0.289132
reactivated	0.276265
reactivated	0.265789
reactivated	0.2641
reactivated	0.243392
reactivated	0.229498
reactivated	0.211621
E_4.5	0.435605
E_4.5	0.32896
E_4.5	0.328685
E_4.5	0.325793
E_4.5	0.313485
E_4.5	0.305622
E_4.5	0.297971
E_4.5	0.297167
E_4.5	0.272407
E_4.5	0.26829
E_4.5	0.266507
E_4.5	0.264965
E_4.5	0.262801
E_4.5	0.257828
E_4.5	0.25716
E_4.5	0.256309
E_4.5	0.255803
E_4.5	0.253506
E_4.5	0.252285
E_4.5	0.24872
E_4.5	0.244061
E_4.5	0.243264
E_4.5	0.241331
E_4.5	0.238961
E_4.5	0.238901
E_4.5	0.235309
E_4.5	0.231367
E_4.5	0.229151
E_4.5	0.228389
E_4.5	0.227961
E_4.5	0.227747
E_4.5	0.225232
E_4.5	0.223889
E_4.5	0.222901
E_4.5	0.222081
E_4.5	0.221822
E_4.5	0.218993
E_4.5	0.216834
E_4.5	0.216824
E_4.5	0.216656
E_4.5	0.216062
E_4.5	0.215645
E_4.5	0.21495
E_4.5	0.21492
E_4.5	0.213307
E_4.5	0.212671
E_4.5	0.210034
E_4.5	0.208177
E_4.5	0.207507
E_4.5	0.207034
E_4.5	0.20686
E_4.5	0.205785
E_4.5	0.205227
E_4.5	0.204896
E_4.5	0.204586
E_4.5	0.202802
E_4.5	0.202546
E_4.5	0.202165
E_4.5	0.201637
E_4.5	0.201334
E_4.5	0.197886
E_4.5	0.197817
E_4.5	0.197365
E_4.5	0.196666
E_4.5	0.195071
E_4.5	0.194166
E_4.5	0.194031
E_4.5	0.193334
E_4.5	0.191884
E_4.5	0.189739
E_4.5	0.189574
E_4.5	0.189296
E_4.5	0.188973
E_4.5	0.187563
E_4.5	0.186999
E_4.5	0.18676
E_4.5	0.185956
E_4.5	0.185618
E_4.5	0.185036
E_4.5	0.183828
E_4.5	0.182123
E_4.5	0.18198
E_4.5	0.181768
E_4.5	0.180242
E_4.5	0.178771
E_4.5	0.178625
E_4.5	0.177483
E_4.5	0.177227
E_4.5	0.176977
E_4.5	0.176755
E_4.5	0.174214
E_4.5	0.172819
E_4.5	0.17128
E_4.5	0.171033
E_4.5	0.170885
E_4.5	0.170505
E_4.5	0.170261
E_4.5	0.169537
E_4.5	0.169158
E_4.5	0.165954
E_4.5	0.165143
E_4.5	0.164825
E_4.5	0.163579
E_4.5	0.163215
E_4.5	0.162279
E_4.5	0.161164
E_4.5	0.16097
E_4.5	0.159915
E_4.5	0.158131
E_4.5	0.158128
E_4.5	0.157777
E_4.5	0.157399
E_4.5	0.154805
E_4.5	0.154406
E_4.5	0.14918
E_4.5	0.146965
E_4.5	0.146367
E_4.5	0.133271
E_4.5	0.129219
E_4.5	0.127628
E_4.5	0.125366
E_4.5	0.125252
E_4.5	0.112468
E_4.5	0.110474
E_4.5	0.0374472
E_4.5	0.0334031
E_4.5	0.0263107
E_4.5	0.0133804
E_4.5	0.012718
E_4.5	0.0126234
E_4.5	0.0119848
E_4.5	0.0119092
E_4.5	0.0114978
E_4.5	0.0113829
E_4.5	0.00701141
E_4.5	0.00688489
E_4.5	0.00645873
E_4.5	0.00631691
in_vivo_96h	1.43004
in_vivo_96h	1.19246
in_vivo_96h	1.12186
in_vivo_96h	1.10863
in_vivo_96h	1.10454
in_vivo_96h	1.06767
in_vivo_96h	1.03847
in_vivo_96h	1.0359
in_vivo_96h	0.951752
in_vivo_96h	0.943949
in_vivo_96h	0.941716
in_vivo_96h	0.924027
in_vivo_96h	0.838416
in_vivo_96h	0.819969
in_vivo_96h	0.81577
in_vivo_96h	0.743666
in_vivo_96h	0.709518
in_vivo_96h	0.705465
in_vivo_96h	0.698357
in_vivo_96h	0.684157
in_vivo_96h	0.660858
in_vivo_96h	0.632352
in_vivo_96h	0.620896
in_vivo_96h	0.592784
in_vivo_96h	0.573292
in_vivo_96h	0.56641
in_vivo_96h	0.539752
in_vivo_96h	0.534143
in_vivo_96h	0.524841
in_vivo_96h	0.521166
in_vivo_96h	0.5181
in_vivo_96h	0.511394
in_vivo_96h	0.505933
in_vivo_96h	0.478358
in_vivo_96h	0.476438
in_vivo_96h	0.476343
in_vivo_96h	0.464982
in_vivo_96h	0.464024
in_vivo_96h	0.447398
in_vivo_96h	0.445839
in_vivo_96h	0.445417
in_vivo_96h	0.442047
in_vivo_96h	0.414874
in_vivo_96h	0.408687
in_vivo_96h	0.397889
in_vivo_96h	0.39544
in_vivo_96h	0.374539
in_vivo_96h	0.356619
in_vivo_96h	0.323666
in_vivo_96h	0.317726
in_vivo_96h	0.306651
in_vivo_96h	0.289651
in_vivo_96h	0.284266
in_vivo_96h	0.280964
in_vivo_96h	0.265503
in_vivo_96h	0.260743
in_vivo_96h	0.25575
in_vivo_96h	0.234659
in_vivo_96h	0.22435
in_vivo_96h	0.218362
in_vivo_96h	0.218328
in_vivo_96h	0.21511
in_vivo_96h	0.190437
in_vivo_96h	0.183733
in_vivo_96h	0.170511
in_vivo_96h	0.163962
in_vivo_96h	0.149912
in_vivo_96h	0.142248
in_vivo_96h	0.126732
in_vivo_96h	0.122785
in_vivo_96h	0.117286
in_vivo_96h	0.113998
in_vivo_96h	0.113497
in_vivo_96h	0.109932
in_vivo_96h	0.0926353
in_vivo_96h	0.0870959
in_vivo_96h	0.0858066
in_vivo_96h	0.084289
in_vivo_96h	0.0833484
in_vivo_96h	0.0793563
in_vivo_96h	0.0679302
in_vivo_96h	0.0603084
in_vivo_96h	0.0532306
in_vivo_96h	0.0528329
in_vivo_96h	0.051448
in_vivo_96h	0.039992
in_vivo_96h	0.0295903
in_vivo_96h	0.0264031
in_vivo_96h	0.0218943
in_vivo_96h	0.0217519
in_vivo_96h	0.0217196
in_vivo_96h	0.0201056
in_vivo_96h	0.0199497
in_vivo_96h	0.015482
in_vivo_96h	0.0150444
in_vivo_96h	0.0148596
in_vivo_96h	0.0141343
in_vivo_96h	0.0116023
in_vivo_96h	0.0108291
in_vivo_96h	0.0103853
in_vivo_96h	0.00998826
in_vivo_96h	0.00978791
in_vivo_96h	0.00974326
in_vivo_96h	0.00906138
in_vivo_96h	0.008107
in_vivo_96h	0.00793376
in_vivo_96h	0.00767557
in_vivo_96h	0.0072627
in_vivo_96h	0.00679773
in_vivo_96h	0.00661297
