# Supplementary material for: TET activity safeguards pluripotency throughout embryonic dormancy
Source: Nat Struct Mol Biol. 2024 May 23;31(10):1625–39. doi: 10.1038/s41594-024-01313-7 (PMC11479945; doi:10.1038/s41594-024-01313-7)
Supplement: Supplementary file 12 — Statistical source data. [file 41594_2024_1313_MOESM12_ESM.xlsx]

## Sheet: EDF3h
Day	count	line	Condition
0	200000	DKO Normal rep1	DKO Normal
1		DKO Normal rep1	DKO Normal
2	594000	DKO Normal rep1	DKO Normal
3	2955000	DKO Normal rep1	DKO Normal
4	7490000	DKO Normal rep1	DKO Normal
5		DKO Normal rep1	DKO Normal
6		DKO Normal rep1	DKO Normal
0	200000	DKO Paused rep1	DKO Paused
1		DKO Paused rep1	DKO Paused
2	277000	DKO Paused rep1	DKO Paused
3	197500	DKO Paused rep1	DKO Paused
4	228000	DKO Paused rep1	DKO Paused
5	858000	DKO Paused rep1	DKO Paused
6	1620000	DKO Paused rep1	DKO Paused
0	200000	WT Normal rep1	WT Normal
1		WT Normal rep1	WT Normal
2	575000	WT Normal rep1	WT Normal
3	3690000	WT Normal rep1	WT Normal
4	8180000	WT Normal rep1	WT Normal
5		WT Normal rep1	WT Normal
6		WT Normal rep1	WT Normal
0	200000	WT Paused rep1	WT Paused
1		WT Paused rep1	WT Paused
2	251000	WT Paused rep1	WT Paused
3	475000	WT Paused rep1	WT Paused
4	1014000	WT Paused rep1	WT Paused
5	3070000	WT Paused rep1	WT Paused
6	7020000	WT Paused rep1	WT Paused
0	200000	DKO Normal rep2	DKO Normal
1		DKO Normal rep2	DKO Normal
2	612000	DKO Normal rep2	DKO Normal
3	3030000	DKO Normal rep2	DKO Normal
4	8410000	DKO Normal rep2	DKO Normal
5		DKO Normal rep2	DKO Normal
6		DKO Normal rep2	DKO Normal
0	200000	DKO Paused rep2	DKO Paused
1		DKO Paused rep2	DKO Paused
2	246000	DKO Paused rep2	DKO Paused
3	212500	DKO Paused rep2	DKO Paused
4	302000	DKO Paused rep2	DKO Paused
5	837000	DKO Paused rep2	DKO Paused
6	1420000	DKO Paused rep2	DKO Paused
0	200000	WT Normal rep2	WT Normal
1		WT Normal rep2	WT Normal
2	502000	WT Normal rep2	WT Normal
3	4125000	WT Normal rep2	WT Normal
4	8090000	WT Normal rep2	WT Normal
5		WT Normal rep2	WT Normal
6		WT Normal rep2	WT Normal
0	200000	WT Paused rep2	WT Paused
1		WT Paused rep2	WT Paused
2	241000	WT Paused rep2	WT Paused
3	400000	WT Paused rep2	WT Paused
4	970000	WT Paused rep2	WT Paused
5	3420000	WT Paused rep2	WT Paused
6	6920000	WT Paused rep2	WT Paused
