# Supplementary material for: TET activity safeguards pluripotency throughout embryonic dormancy
Source: Nat Struct Mol Biol. 2024 May 23;31(10):1625–39. doi: 10.1038/s41594-024-01313-7 (PMC11479945; doi:10.1038/s41594-024-01313-7)
Supplement: Supplementary file 14 — Statistical source data. [file 41594_2024_1313_MOESM14_ESM.xlsx]

## Sheet: EDF4c
line	time	rep	Fraction	count
DKO	0h	1	alive	93.86
DKO	24h	1	alive	84.8
DKO	48h	1	alive	84.44
DKO	72h	1	alive	85.48
DKO	96h	1	alive	88.31
WT	0h	1	alive	93.67
WT	24h	1	alive	88.02
WT	48h	1	alive	90.19
WT	72h	1	alive	91.29
WT	96h	1	alive	91.55
DKO	0h	2	alive	93.33
DKO	24h	2	alive	83.22
DKO	48h	2	alive	84.74
DKO	72h	2	alive	86.47
DKO	96h	2	alive	88.09
WT	0h	2	alive	94.26
WT	24h	2	alive	88.19
WT	48h	2	alive	89.93
WT	72h	2	alive	91.62
WT	96h	2	alive	91.1
DKO	0h	1	dead	6.11
DKO	24h	1	dead	15.24
DKO	48h	1	dead	15.56
DKO	72h	1	dead	14.52
DKO	96h	1	dead	11.7
WT	0h	1	dead	6.37
WT	24h	1	dead	11.99
WT	48h	1	dead	9.84
WT	72h	1	dead	8.75
WT	96h	1	dead	8.5
DKO	0h	2	dead	6.64
DKO	24h	2	dead	16.8
DKO	48h	2	dead	15.35
DKO	72h	2	dead	13.52
DKO	96h	2	dead	11.89
WT	0h	2	dead	5.77
WT	24h	2	dead	11.8
WT	48h	2	dead	10.05
WT	72h	2	dead	8.35
WT	96h	2	dead	8.87
