# Supplementary material for: TET activity safeguards pluripotency throughout embryonic dormancy
Source: Nat Struct Mol Biol. 2024 May 23;31(10):1625–39. doi: 10.1038/s41594-024-01313-7 (PMC11479945; doi:10.1038/s41594-024-01313-7)
Supplement: Supplementary file 16 — Statistical source data. [file 41594_2024_1313_MOESM16_ESM.xlsx]

## Sheet: EDF5a
Pathway	log2FC_WT_24h	log2FC_KO_24h	log2FC_WT_72h	log2FC_KO_72h
2-Oxocarboxylic acid metabolism	-0.418135277	-0.503500133	-0.217206853	-0.283051053
ABC transporters	0.212338708	0.149526543	0.099484116	0.026627091
Acute myeloid leukemia	-0.048660861	-0.190759982	-0.031199254	-0.068078012
Adherens junction	0.098699281	-0.131202006	0.002548829	-0.109975847
Adipocytokine signaling pathway	-0.091672668	-0.084862516	-0.006986979	-0.006706447
Adrenergic signaling in cardiomyocytes	-0.070587644	-0.148973027	-0.041948868	-0.01514231
African trypanosomiasis	-0.157562595	-0.092326914	-0.462258989	0.070371973
AGE-RAGE signaling pathway in diabetic complications	0.190135197	-0.131381012	-0.039053611	-0.103786547
Alanine, aspartate and glutamate metabolism	-0.128457588	-0.101934348	-0.34322467	-0.207191675
Alcoholism	-0.126020547	-0.16736297	-0.124934402	-0.045111519
Aldosterone synthesis and secretion	-0.061430791	-0.061721339	0.048339636	-0.069037556
Aldosterone-regulated sodium reabsorption	-0.139693977	-0.031645255	0.02089012	-0.021218666
Allograft rejection	-0.388367447	-0.06465225	-0.219421909	0.101496282
alpha-Linolenic acid metabolism	0.053400775	-0.300558979	-0.260244956	-0.110187925
Alzheimer disease	-0.179540853	-0.185437451	-0.210186836	-0.018457077
Amino sugar and nucleotide sugar metabolism	-0.114017641	-0.128036411	-0.258550548	-0.019531646
Aminoacyl-tRNA biosynthesis	-0.377722201	-0.19022661	-0.326515963	-0.021290258
Amoebiasis	0.138538249	-0.273342327	-0.255923938	-0.107875454
Amphetamine addiction	0.006974029	0.002813116	0.0677156	-0.005744498
AMPK signaling pathway	-0.056262408	-0.193641728	-0.12791443	-0.075181033
Amyotrophic lateral sclerosis	-0.226848873	-0.18559575	-0.215439506	0.002461311
Antifolate resistance	-0.146599351	-0.216809719	-0.341786171	-0.024788474
Antigen processing and presentation	-0.375950345	-0.15369331	-0.318263102	0.033142174
Apelin signaling pathway	-0.156525263	-0.21966178	-0.189284244	-0.063349734
Apoptosis	0.05149549	-0.13153077	-0.081380122	-0.054005608
Apoptosis - multiple species	0.034024864	-0.140706572	-0.170252327	-0.068675671
Arachidonic acid metabolism	-0.431367009	-0.606039528	-0.626326457	-0.104521782
Arginine and proline metabolism	-0.374283515	-0.160456847	-0.359682774	-0.055016836
Arginine biosynthesis	-0.544271616	-0.199071827	-0.454964071	-0.024643241
Arrhythmogenic right ventricular cardiomyopathy	0.081866369	0.009403063	0.07230959	-0.016134133
Ascorbate and aldarate metabolism	-0.056056781	-0.148200851	-0.297847229	-0.291038273
Asthma	-0.486869838	-0.689300105	-0.425733441	0.141760797
Autoimmune thyroid disease	-0.386442142	-0.097305494	-0.196704224	0.090131241
Autophagy - animal	0.094780268	-0.081013536	-0.04344911	-0.05234466
Autophagy - other	0.143228371	-0.086009413	-0.040117339	-0.032018299
Axon guidance	0.03169642	-0.030277667	0.118366308	0.01031549
B cell receptor signaling pathway	-0.225997192	-0.237497073	-0.217797719	-0.049681981
Bacterial invasion of epithelial cells	-0.129929428	-0.119630628	-0.095591921	-0.00839831
Basal cell carcinoma	-0.059225719	-0.220677027	-0.090154071	-0.208334892
Basal transcription factors	-0.011778251	-0.115512529	-0.113335194	-0.018170983
Base excision repair	-0.036337318	-0.150095938	-0.105077103	-0.02656157
beta-Alanine metabolism	-0.114373603	-0.275725762	-0.135600913	-0.174859123
Bile secretion	-0.072147692	-0.153181635	-0.574418115	-0.116761544
Biosynthesis of amino acids	-0.709780737	-0.496326756	-0.564480969	-0.095386445
Biosynthesis of cofactors	-0.284835845	-0.241109258	-0.43295244	-0.039994257
Biosynthesis of unsaturated fatty acids	-0.455839336	-0.330407144	-0.454840188	-0.006160201
Bladder cancer	-0.045961258	-0.19148883	-0.084205421	-0.085661788
Breast cancer	-0.107089837	-0.118009506	-0.062491651	-0.137143109
Butanoate metabolism	-0.329964594	-0.348191808	-0.285843628	-0.052030833
C-type lectin receptor signaling pathway	-0.064186407	-0.079017876	-0.108703355	0.038916886
Calcium signaling pathway	0.034688207	-0.034471355	0.009602031	-0.017247569
cAMP signaling pathway	-0.105032072	-0.02405162	-0.111534881	0.024432744
Carbohydrate digestion and absorption	0.097078415	-0.065850035	-0.120678518	-0.058883914
Carbon metabolism	-0.424693977	-0.393146402	-0.458733891	-0.100957421
Cardiac muscle contraction	-0.268021989	-0.192475804	-0.15798094	0.080140301
Cell adhesion molecules	-0.250769932	-0.145511277	-0.147141586	-0.008767091
Cell cycle	-0.102723935	-0.149601005	-0.169759882	-0.030895431
Cellular senescence	-0.06345052	-0.098366975	-0.105867365	-0.03719718
Central carbon metabolism in cancer	-0.236324429	-0.211683826	-0.300493965	-0.05703506
cGMP-PKG signaling pathway	0.069827326	-0.092982241	-0.006835793	-0.086162948
Chagas disease	0.056345855	-0.076394272	-0.081729587	-0.083067835
Chemical carcinogenesis - DNA adducts	-0.401875088	-0.601440037	-0.784182549	-0.023848426
Chemical carcinogenesis - receptor activation	-0.13087913	-0.141699569	-0.191723784	-0.071665999
Chemokine signaling pathway	-0.161672514	-0.11840043	-0.119983836	-0.064019345
Cholesterol metabolism	-0.105363544	-0.303475604	-0.376070481	-0.184354403
Choline metabolism in cancer	0.091641554	-0.048770488	0.042862162	-0.087556065
Cholinergic synapse	-0.009670745	-0.054725612	0.069002755	-0.043042625
Chronic myeloid leukemia	0.061872008	-0.127915267	-0.027334998	-0.115117422
Circadian entrainment	-0.092078725	0.048084429	0.070322734	0.043918968
Circadian rhythm	0.315427505	0.00410613	0.149993829	-0.066343634
Citrate cycle (TCA cycle)	-0.300130809	-0.397041927	-0.213527867	-0.156932772
Cocaine addiction	0.120358532	0.030490991	0.125232467	-0.072930965
Collecting duct acid secretion	0.025952975	-0.177094251	-0.239791401	-0.088317166
Colorectal cancer	-0.001515433	-0.100621668	-0.020622789	-0.039048468
Complement and coagulation cascades	-0.063016998	-0.176495295	-0.372708692	-0.038543356
Coronavirus disease - COVID-19	0.008949654	-0.150795226	-0.068239723	-0.060634008
Cortisol synthesis and secretion	0.077947221	0.027918123	0.123247949	-0.073638031
Cushing syndrome	-0.051508551	-0.084946786	-0.038461867	-0.093080118
Cysteine and methionine metabolism	-0.479449239	-0.353338092	-0.480717357	-0.046123845
Cytokine-cytokine receptor interaction	-0.131241287	-0.028370223	-0.254526372	0.143821053
Cytosolic DNA-sensing pathway	-0.247819137	-0.171975826	-0.189908004	0.064708866
Diabetic cardiomyopathy	-0.279621004	-0.215065894	-0.23377141	0.015631269
Dilated cardiomyopathy	0.153273577	-0.082622915	-0.02417894	-0.061101856
DNA replication	-0.277605831	-0.240495191	-0.26007087	0.004708507
Dopaminergic synapse	-0.073585867	-0.074805107	-0.083495706	-0.027724258
Drug metabolism - cytochrome P450	-0.217439201	-0.480916392	-0.678691683	-0.146365488
Drug metabolism - other enzymes	-0.505668242	-0.276123679	-0.557136884	0.008553461
ECM-receptor interaction	0.141923607	0.005770224	0.10730184	-0.133524207
EGFR tyrosine kinase inhibitor resistance	-0.009093392	-0.125785621	-0.094416041	-0.116856699
Endocrine and other factor-regulated calcium reabsorption	0.054959621	-0.009222222	-0.022956899	-0.069623956
Endocrine resistance	0.017277438	-0.055302316	-0.024958801	-0.11061152
Endocytosis	0.069986764	-0.103533587	-0.094576717	-0.085797641
Endometrial cancer	-0.095434793	-0.122934016	-0.030426898	-0.050191925
Epstein-Barr virus infection	-0.203626367	-0.23685953	-0.230311595	-0.038695975
ErbB signaling pathway	0.039371587	-0.020443102	-0.010343739	-0.029097493
Estrogen signaling pathway	-0.144690489	-0.235875103	-0.292067052	-0.105926346
Ether lipid metabolism	-0.132220828	-0.077257376	-0.193309579	0.056365726
Fanconi anemia pathway	0.017650792	-0.013156354	-0.016038475	0.047489825
Fat digestion and absorption	-0.064601377	-0.357136044	-0.263520805	-0.065130718
Fatty acid biosynthesis	-0.315813301	-0.248658359	-0.178325636	-0.009995869
Fatty acid degradation	-0.076127468	-0.304340005	-0.256009201	-0.105147274
Fatty acid elongation	-0.437258787	-0.450752451	-0.474355334	0.017542512
Fatty acid metabolism	-0.233147037	-0.262880539	-0.264296869	0.014368615
Fc epsilon RI signaling pathway	-0.164170288	-0.164226349	-0.144501461	-0.026422805
Fc gamma R-mediated phagocytosis	-0.105514547	-0.160456947	-0.153868594	-0.05614405
Ferroptosis	-0.261845877	-0.289240082	-0.46774822	-0.055993554
Fluid shear stress and atherosclerosis	-0.093179692	-0.219989245	-0.282034968	-0.056427662
Focal adhesion	0.028836585	-0.138189637	-0.06691866	-0.114312946
Folate biosynthesis	-0.159867847	-0.234471893	-0.210365589	-0.179230396
FoxO signaling pathway	0.034336775	-0.1107597	-0.051842354	-0.068143101
Fructose and mannose metabolism	-0.337550356	-0.343620381	-0.51543209	-0.111248497
GABAergic synapse	-0.054934546	0.127102118	0.106114241	0.08205721
Galactose metabolism	-0.111705981	-0.381742979	-0.260622262	-0.157077627
Gap junction	-0.071577482	-0.14259276	-0.103628468	-0.022789659
Gastric acid secretion	-0.166182257	-0.128720637	-0.124358674	-0.015657732
Gastric cancer	-0.113626169	-0.146337313	-0.089352462	-0.140229866
Glioma	-0.095941084	-0.172445221	-0.075312705	-0.06929254
Glucagon signaling pathway	-0.122447553	-0.197537624	-0.159540618	-0.044731107
Glutamatergic synapse	-0.030581145	-0.025197313	0.021474165	-0.039883763
Glutathione metabolism	-0.450043499	-0.445637774	-0.591963597	-0.079599938
Glycerolipid metabolism	-0.104372718	-0.191760708	-0.137926974	-0.095569148
Glycerophospholipid metabolism	-0.052040823	-0.156341479	-0.087430988	-0.072557627
Glycine, serine and threonine metabolism	-0.54958374	-0.380528398	-0.626531468	-0.051949967
Glycolysis / Gluconeogenesis	-0.524274873	-0.488292108	-0.574994567	-0.052096025
Glycosaminoglycan biosynthesis - chondroitin sulfate / dermatan sulfate	0.5966404	-0.132390036	0.334083155	-0.074532228
Glycosaminoglycan biosynthesis - heparan sulfate / heparin	0.317962646	0.012701865	0.136518455	-0.136910895
Glycosaminoglycan biosynthesis - keratan sulfate	0.275882017	0.036512138	0.203188555	0.00502084
Glycosaminoglycan degradation	0.639918389	0.183560646	0.3739342	-0.099080459
Glycosphingolipid biosynthesis - ganglio series	0.547199552	-0.020358264	0.207000505	-0.07565829
Glycosphingolipid biosynthesis - globo and isoglobo series	0.301948079	-0.376365032	0.012336459	-0.095809029
Glycosphingolipid biosynthesis - lacto and neolacto series	0.071202703	-0.133993843	-0.096081977	0.014244059
Glycosylphosphatidylinositol (GPI)-anchor biosynthesis	0.133620944	0.070718953	-0.020449983	0.056007014
Glyoxylate and dicarboxylate metabolism	-0.286653616	-0.278082382	-0.312050295	0.009199984
GnRH secretion	-0.288262983	0.041517085	0.096410924	0.170845047
GnRH signaling pathway	-0.057240151	-0.12028765	-0.104617996	-0.014695636
Graft-versus-host disease	-0.435509485	-0.054616324	-0.246536016	0.104870196
Growth hormone synthesis, secretion and action	0.162022996	-0.029846323	0.115145253	-0.073059918
Hedgehog signaling pathway	-0.080632246	-0.103062518	-0.053702447	-0.028372908
Hematopoietic cell lineage	-0.405771321	-0.322999237	-0.546585472	-0.016305512
Hepatitis B	0.036057151	-0.121282498	-0.028841709	-0.063275752
Hepatitis C	-0.124107022	-0.198092666	-0.119670094	-0.048068274
Hepatocellular carcinoma	-0.114792468	-0.200871651	-0.116856803	-0.123533305
Herpes simplex virus 1 infection	0.018810772	0.086791314	0.039635663	0.079679146
HIF-1 signaling pathway	-0.230967404	-0.214391029	-0.246902387	-0.019855845
Hippo signaling pathway	0.027771573	-0.096862393	-0.087149716	-0.097098034
Hippo signaling pathway - multiple species	0.113795638	-0.001029751	0.07995616	0.05996696
Histidine metabolism	-0.339767106	-0.427998122	-0.283325637	-0.179762856
Homologous recombination	0.039175369	-0.010884622	-0.018816317	0.031581547
Human cytomegalovirus infection	-0.073500869	-0.081596647	-0.048498793	-0.02592293
Human immunodeficiency virus 1 infection	-0.112978754	-0.06303953	-0.069383572	0.000486666
Human papillomavirus infection	-0.009659659	-0.081565492	-0.037534946	-0.096053273
Human T-cell leukemia virus 1 infection	-0.082015435	-0.150220458	-0.130644015	-0.070845056
Huntington disease	-0.282281408	-0.235469766	-0.271569189	-0.015777867
Hypertrophic cardiomyopathy	0.092304923	-0.076850343	-0.044038367	-0.035146902
IL-17 signaling pathway	-0.073301157	-0.088226222	-0.190206929	-0.002622899
Inflammatory bowel disease	0.178052121	-0.233934999	-0.12093941	-0.067332327
Inflammatory mediator regulation of TRP channels	-0.100649036	-0.160601457	-0.178624666	-0.050093804
Influenza A	-0.090056423	-0.260694462	-0.302087829	-0.051111549
Inositol phosphate metabolism	-0.149061313	-0.118661095	-0.152326771	-0.036542611
Insulin resistance	0.046949157	-0.090304144	0.021214812	-0.079338638
Insulin secretion	-0.072958966	-0.063512308	0.049920615	-0.082230864
Insulin signaling pathway	-0.026777669	-0.145017541	-0.090358587	-0.075119752
Intestinal immune network for IgA production	-0.54570836	-0.099899408	-0.21612099	0.159901585
JAK-STAT signaling pathway	-0.030294031	-0.086324309	-0.088287503	0.004832108
Kaposi sarcoma-associated herpesvirus infection	-0.148439679	-0.081849306	-0.026135602	-0.029601119
Legionellosis	-0.14387009	-0.282045948	-0.355753633	-0.171886075
Leishmaniasis	-0.044950477	-0.265806907	-0.220291138	-0.112141595
Leukocyte transendothelial migration	-0.195210401	-0.183586825	-0.105047912	-0.052531093
Linoleic acid metabolism	-0.166272701	-0.440068588	-0.403526516	0.002755986
Lipid and atherosclerosis	-0.032141876	-0.133217852	-0.176658729	-0.006132155
Long-term depression	0.037831001	-0.010506457	0.023623048	-0.004331694
Long-term potentiation	-0.113044914	-0.010221498	-0.049121544	0.0533061
Longevity regulating pathway	0.047090388	-0.152260049	-0.083131386	-0.126685557
Longevity regulating pathway - multiple species	0.134358872	-0.151342662	-0.060625983	-0.118559448
Lysine degradation	0.085603826	-0.065340309	0.001970606	-0.070368496
Lysosome	0.322966293	-0.045249765	0.031034708	-0.100390205
Malaria	-0.014464775	-0.190318543	-0.27720407	-0.223166896
Mannose type O-glycan biosynthesis	0.203371325	0.068459465	0.280062962	-0.031397761
MAPK signaling pathway	0.038347426	-0.111198608	-0.05124961	-0.058907851
Maturity onset diabetes of the young	-0.177597455	-0.267665571	-0.331295222	-0.386360704
Measles	-0.105365028	-0.184865864	-0.215062848	-0.03886253
Melanogenesis	-0.112759324	-0.202365521	-0.135820341	-0.13502162
Melanoma	-0.26327736	-0.176727195	-0.199244426	-0.116880673
Metabolic pathways	-0.175441228	-0.200529032	-0.247280191	-0.044473081
Metabolism of xenobiotics by cytochrome P450	-0.408647079	-0.648808541	-0.767527368	-0.136722363
MicroRNAs in cancer	-0.00627923	-0.07168228	0.042481157	-0.062673792
Mineral absorption	0.171729951	-0.187094323	-0.215359538	-0.059522644
Mismatch repair	-0.13668771	-0.181745662	-0.128960859	-0.006150659
Mitophagy - animal	-0.016027067	-0.171214455	-0.192501476	-0.062979954
Morphine addiction	-0.108150501	0.171327532	0.106793261	0.008410135
mRNA surveillance pathway	-0.101277398	-0.170134889	-0.181476089	-0.021570848
mTOR signaling pathway	-0.05372399	-0.131363899	-0.105271391	-0.09107171
Mucin type O-glycan biosynthesis	0.218860659	0.046151778	-0.001364284	0.006774155
N-Glycan biosynthesis	-0.015742058	-0.064592505	-0.013452286	-0.024616765
Natural killer cell mediated cytotoxicity	-0.146236082	-0.120557683	-0.067443841	-0.00843087
Necroptosis	0.00393511	-0.131354156	-0.154020788	-0.028888353
Neuroactive ligand-receptor interaction	-0.169305576	0.004619684	-0.188625921	0.045599803
Neurotrophin signaling pathway	-0.031209919	-0.088062256	-0.014545153	-0.006755366
Neutrophil extracellular trap formation	-0.181579235	-0.211854389	-0.237886632	-0.026452371
NF-kappa B signaling pathway	0.004683016	-0.090713626	-0.142101529	0.02511851
Nicotinate and nicotinamide metabolism	0.007573864	-0.271453002	-0.188382947	-0.011582038
Nicotine addiction	-0.103982189	0.503312707	0.314791888	0.306285133
Nitrogen metabolism	-0.193589619	-0.411682558	-0.363558122	-0.075760128
NOD-like receptor signaling pathway	0.013233361	-0.083253628	-0.08139498	-0.0280786
Non-alcoholic fatty liver disease	-0.262049319	-0.252119431	-0.294255788	-0.008884526
Non-homologous end-joining	-0.070673928	-0.084262114	-0.123613276	0.022214941
Non-small cell lung cancer	-0.048414521	-0.118287967	-0.012945921	-0.074140114
Notch signaling pathway	0.167274826	-0.104948012	-0.004743185	-0.167653949
Nucleotide excision repair	-0.135065203	-0.165262938	-0.205979331	-0.018512434
Olfactory transduction	-0.123855679	0.405660433	-0.111412393	0.033042425
One carbon pool by folate	-0.464616273	-0.270428036	-0.513393687	0.017606056
Oocyte meiosis	-0.063134051	-0.097765848	-0.152547116	-0.020305472
Osteoclast differentiation	-0.034067595	-0.176366012	-0.1900082	-0.012788873
Other glycan degradation	0.412576178	-0.052999004	0.063174912	-0.144769222
Other types of O-glycan biosynthesis	0.047184723	0.048475059	-0.014258363	-0.025178929
Ovarian steroidogenesis	-0.20916292	-0.304934269	-0.292070836	-0.244722866
Oxidative phosphorylation	-0.387313996	-0.302561574	-0.365710587	0.001981442
Oxytocin signaling pathway	-0.045519806	-0.080145262	0.008496734	0.013862035
p53 signaling pathway	-0.141661085	-0.255511707	-0.292096171	-0.121492993
Pancreatic cancer	-0.010949123	-0.131618114	-0.104324632	-0.046071268
Pancreatic secretion	-0.058834137	-0.14003639	-0.13812397	-0.052450828
Pantothenate and CoA biosynthesis	0.003331914	0.008874573	0.135572313	-0.03580172
Parathyroid hormone synthesis, secretion and action	0.035406875	-0.095208709	0.003705843	-0.121414122
Parkinson disease	-0.338705823	-0.285903353	-0.332993663	-0.001750737
Pathways in cancer	-0.027082639	-0.163565515	-0.115417074	-0.092585233
Pathways of neurodegeneration - multiple diseases	-0.158526181	-0.162349168	-0.191397436	-0.018444482
PD-L1 expression and PD-1 checkpoint pathway in cancer	-0.125307234	-0.086772679	-0.072689197	0.017237238
Pentose and glucuronate interconversions	0.081569699	-0.335050602	-0.543959249	-0.398400366
Pentose phosphate pathway	-0.557924828	-0.327162329	-0.527030707	-0.005695709
Peroxisome	-0.013185635	-0.092662187	-0.064978956	-0.068932007
Pertussis	-0.227598359	-0.232105853	-0.354782868	-0.037605049
Phagosome	-0.297093337	-0.251870172	-0.356799485	-0.048062534
Phenylalanine metabolism	-0.591586175	-0.830605335	-0.727172187	-0.241237114
Phosphatidylinositol signaling system	0.011386811	-0.1085038	-0.044638118	-0.066180035
Phospholipase D signaling pathway	0.092078492	-0.107334648	-0.019034415	-0.10280042
Phototransduction	-0.469673916	-0.259026701	-0.409821805	0.158454159
PI3K-Akt signaling pathway	-0.05447692	-0.161956238	-0.15464261	-0.108253363
Platelet activation	-0.214270661	-0.169553913	-0.156055222	-0.028777251
Platinum drug resistance	-0.124418647	-0.230092436	-0.272570883	-0.067084115
Porphyrin and chlorophyll metabolism	-0.010521058	-0.260921553	-0.543129139	-0.095021326
PPAR signaling pathway	-0.244046142	-0.428642003	-0.429882527	-0.118468928
Primary bile acid biosynthesis	0.408039996	0.146036788	-0.013531651	-0.248167562
Primary immunodeficiency	-0.552456017	-0.553353117	-0.832548556	-0.087073967
Prion disease	-0.344620597	-0.215801953	-0.267948834	0.025715719
Progesterone-mediated oocyte maturation	-0.021382063	-0.059702671	-0.131078815	-0.044766285
Prolactin signaling pathway	-0.240476244	-0.153690613	-0.106362774	-0.023610083
Propanoate metabolism	0.083809248	-0.208487826	-0.106412455	-0.082260994
Prostate cancer	-0.036627032	-0.200358868	-0.146293478	-0.157299004
Proteasome	-0.570440433	-0.134883023	-0.396183202	0.119409893
Protein digestion and absorption	-0.020632348	-0.042008206	-0.003207283	-0.006360071
Protein export	-0.217666443	-0.115463336	-0.197605701	0.05890135
Protein processing in endoplasmic reticulum	-0.111709123	-0.153112312	-0.244084072	-0.009185755
Proteoglycans in cancer	-0.009601354	-0.177300117	-0.085325196	-0.077547977
Proximal tubule bicarbonate reclamation	-0.419459272	-0.34683724	-0.498593358	-0.017545097
Purine metabolism	-0.221947644	-0.15314245	-0.206124981	0.057911237
Pyrimidine metabolism	-0.441180744	-0.237696014	-0.360286478	0.065644844
Pyruvate metabolism	-0.319200349	-0.358324207	-0.491246374	-0.037898301
Rap1 signaling pathway	-0.037544962	-0.129114803	-0.086563481	-0.047637905
Ras signaling pathway	-0.066345396	-0.184099527	-0.184427439	-0.082191177
Regulation of actin cytoskeleton	-0.133831391	-0.230959731	-0.254514997	-0.092245806
Regulation of lipolysis in adipocytes	-0.000268512	-0.141772661	-0.034262613	-0.045870835
Relaxin signaling pathway	0.019313995	-0.160871576	-0.067387524	-0.14827322
Renal cell carcinoma	-0.098871589	-0.210187603	-0.182104533	-0.057096383
Renin secretion	0.041672229	-0.08721876	0.011837379	-0.153478287
Renin-angiotensin system	0.099157427	-0.180677923	-0.527853955	-0.106349527
Retinol metabolism	-0.178303782	-0.287751269	-0.712089757	-0.073236928
Retrograde endocannabinoid signaling	-0.211738973	-0.019252463	-0.079320356	0.056023828
Rheumatoid arthritis	-0.012791286	-0.147885869	-0.232234898	0.027180208
Ribosome	-0.121918974	-0.167170498	-0.113450231	-0.051863297
Ribosome biogenesis in eukaryotes	-0.362854864	-0.116362269	-0.251302442	0.021816638
RIG-I-like receptor signaling pathway	0.016587583	-0.060457997	-0.074800068	-0.000340106
RNA degradation	-0.247368269	-0.218942641	-0.204685783	0.006020513
RNA polymerase	-0.370973026	-0.212710242	-0.267770851	0.055821065
RNA transport	-0.237971317	-0.198772697	-0.285896344	-0.002937855
Salivary secretion	0.109426477	-0.17507845	-0.007924053	-0.085700867
Salmonella infection	-0.078009821	-0.200838	-0.163025961	-0.04099626
Selenocompound metabolism	-0.22927912	-0.284413953	-0.140540323	0.0430403
Serotonergic synapse	-0.140256301	-0.104702224	-0.106601431	0.001200923
Signaling pathways regulating pluripotency of stem cells	-0.101985364	-0.109959839	-0.091725204	-0.087054681
Small cell lung cancer	0.153383299	-0.154186326	-0.01994989	-0.077989087
SNARE interactions in vesicular transport	0.052869718	-0.055644259	-0.117393817	-0.00797515
Sphingolipid metabolism	-0.021656414	-0.110913155	-0.073157568	-0.093313996
Sphingolipid signaling pathway	-0.09143986	-0.143911411	-0.150401449	-0.060035224
Spinocerebellar ataxia	-0.10562442	-0.023316517	-0.085621821	0.038579154
Spliceosome	-0.290496974	-0.218962949	-0.307724108	-0.01088821
Staphylococcus aureus infection	-0.527261104	-0.733915793	-0.93711983	-0.051182901
Starch and sucrose metabolism	0.254522373	-0.211084329	-0.117294461	-0.153446185
Steroid biosynthesis	-0.707878369	-0.30121287	-0.438548423	0.144065438
Steroid hormone biosynthesis	-0.521547404	-0.437404665	-0.837382921	-0.137289421
Sulfur metabolism	-0.136099031	-0.388498746	-0.624646029	-0.08179532
Synaptic vesicle cycle	0.274131324	-0.108139132	0.172100522	-0.101180261
Synthesis and degradation of ketone bodies	-0.376374346	-0.428678722	-0.225846944	-0.015519927
Systemic lupus erythematosus	-0.204590295	-0.230323285	-0.253701774	0.026845677
T cell receptor signaling pathway	-0.087038739	-0.093740958	-0.076622118	0.009166088
Taste transduction	0.01846244	0.159724012	-0.099655526	0.01290708
Taurine and hypotaurine metabolism	-0.272184105	0.123231756	-0.064598984	-0.231625438
Terpenoid backbone biosynthesis	-0.590575391	-0.268239237	-0.416078116	0.06115534
TGF-beta signaling pathway	-0.005988927	-0.028166658	-0.051196522	0.019465972
Th1 and Th2 cell differentiation	0.027702129	-0.14555935	-0.030495587	-0.107888514
Th17 cell differentiation	0.158970469	-0.093276364	0.065035577	-0.015589827
Thermogenesis	-0.190330975	-0.207902848	-0.208721806	-0.013853574
Thiamine metabolism	0.001126948	-0.225238785	-0.17839006	-0.077189093
Thyroid cancer	-0.175376923	-0.163838468	-0.066267037	-0.025399239
Thyroid hormone signaling pathway	-0.074222576	-0.140392677	-0.089542579	-0.061526314
Thyroid hormone synthesis	-0.254564644	-0.223863866	-0.185497401	-0.052056966
Tight junction	-0.007134915	-0.208080182	-0.116349449	-0.099896721
TNF signaling pathway	0.043347877	-0.060309283	0.027624579	-0.054043163
Toll-like receptor signaling pathway	-0.025550852	-0.101693286	-0.191535171	0.010653054
Toxoplasmosis	0.110374153	-0.136863202	-0.061963096	0.003360584
Transcriptional misregulation in cancer	0.036541144	-0.169233417	-0.082438375	-0.080546165
Tryptophan metabolism	-0.539923278	-0.249236386	-0.462296263	-0.04066284
Tuberculosis	0.01598104	-0.164774337	-0.173765053	-0.025529886
Type I diabetes mellitus	-0.334647222	0.010779552	-0.053287497	0.082701583
Type II diabetes mellitus	0.102067281	0.033115704	0.15086708	-0.016569646
Tyrosine metabolism	-0.211067631	-0.447093551	-0.627133023	-0.260635867
Ubiquinone and other terpenoid-quinone biosynthesis	-0.154223551	-0.353072898	-0.313088526	-0.11252149
Ubiquitin mediated proteolysis	-0.008598477	-0.100202843	-0.182489741	-0.060576748
Valine, leucine and isoleucine degradation	0.023812913	-0.243200832	-0.0908341	-0.081848323
Various types of N-glycan biosynthesis	0.028417891	-0.003267933	0.04758253	-0.097314282
Vascular smooth muscle contraction	0.063715427	-0.290856622	-0.129805612	-0.129094043
Vasopressin-regulated water reabsorption	0.055664661	-0.20051615	-0.098373298	-0.138424565
VEGF signaling pathway	-0.055358969	-0.067232561	0.024867112	-0.02633123
Viral carcinogenesis	-0.176074567	-0.188160019	-0.195133806	-0.054609116
Viral myocarditis	-0.270143105	-0.168309162	-0.185271188	-0.029638423
Viral protein interaction with cytokine and cytokine receptor	-0.195422588	-0.156694349	-0.4231827	0.167656738
Vitamin digestion and absorption	-0.000477427	-0.01862228	-0.112249155	-0.129938765
Wnt signaling pathway	-0.022641201	-0.06545685	-0.050753774	-0.054937277
Yersinia infection	-0.040218673	-0.160940789	-0.054742494	-0.049185974
