# Supplementary material for: TET activity safeguards pluripotency throughout embryonic dormancy
Source: Nat Struct Mol Biol. 2024 May 23;31(10):1625–39. doi: 10.1038/s41594-024-01313-7 (PMC11479945; doi:10.1038/s41594-024-01313-7)
Supplement: Supplementary file 19 — Statistical source data. [file 41594_2024_1313_MOESM19_ESM.xlsx]

## Sheet: EDF10b
	Tet1	Tet2	Tet3
WT_1	1.09623	1.06778	1.11107
WT_2	0.846332	0.997144	0.894398
WT_3	0.964013	0.989144	0.92611
WT_4	1.09342	0.94593	1.06843
Tet-TKO_1	0.497749	0.581864	0.00654711
Tet-TKO_2	0	0.00920468	0.00081146
Tet-TKO_3	0.00217647	0.00687681	0.245479
Tet-TKO_4	0.169866	0.00323787	0.0377704
Tet-TKO_5	0.638996	0.667436	0.0699171
Tet-TKO_6	0.243482	0.59614	0.061425
Tet-TKO_7	0.455581	0.605037	0.00406345
Tet-TKO_8	0.00014983	0.00120572	0.0997506

## Sheet: EDF10d
day	status	condition
2	1	crTKO
2	1	crTKO
3	1	crTKO
3	1	crTKO
3	1	crTKO
3	1	crTKO
3	1	crTKO
3	1	crTKO
3	1	crTKO
3	1	crTKO
1	1	crEgfp
2	1	crEgfp
2	1	crEgfp
2	1	crEgfp
2	1	crEgfp
2	1	crEgfp
3	1	crEgfp
3	1	crEgfp
3	1	crEgfp
3	1	crEgfp
1	1	crTKO + Rapalink
1	1	crTKO + Rapalink
1	1	crTKO + Rapalink
1	1	crTKO + Rapalink
1	1	crTKO + Rapalink
2	1	crTKO + Rapalink
2	1	crTKO + Rapalink
2	1	crTKO + Rapalink
3	1	crTKO + Rapalink
3	1	crTKO + Rapalink
3	1	crTKO + Rapalink
3	1	crTKO + Rapalink
3	0	crTKO + Rapalink
3	1	crTKO + Rapalink
3	1	crTKO + Rapalink
3	1	crTKO + Rapalink
6	1	crTKO + Rapalink
6	1	crTKO + Rapalink
8	1	crTKO + Rapalink
8	1	crTKO + Rapalink
9	1	crTKO + Rapalink
9	1	crTKO + Rapalink
9	1	crTKO + Rapalink
9	1	crTKO + Rapalink
10	1	crTKO + Rapalink
10	1	crTKO + Rapalink
11	1	crTKO + Rapalink
11	1	crTKO + Rapalink
12	1	crTKO + Rapalink
12	1	crTKO + Rapalink
13	1	crTKO + Rapalink
13	1	crTKO + Rapalink
3	1	crEgfp + Rapalink
3	1	crEgfp + Rapalink
3	1	crEgfp + Rapalink
3	1	crEgfp + Rapalink
3	1	crEgfp + Rapalink
3	1	crEgfp + Rapalink
3	1	crEgfp + Rapalink
3	1	crEgfp + Rapalink
4	1	crEgfp + Rapalink
4	1	crEgfp + Rapalink
4	1	crEgfp + Rapalink
4	1	crEgfp + Rapalink
4	1	crEgfp + Rapalink
4	1	crEgfp + Rapalink
5	1	crEgfp + Rapalink
5	1	crEgfp + Rapalink
5	1	crEgfp + Rapalink
5	1	crEgfp + Rapalink
5	1	crEgfp + Rapalink
5	1	crEgfp + Rapalink
6	1	crEgfp + Rapalink
6	1	crEgfp + Rapalink
6	1	crEgfp + Rapalink
6	1	crEgfp + Rapalink
7	1	crEgfp + Rapalink
7	1	crEgfp + Rapalink
7	1	crEgfp + Rapalink
7	1	crEgfp + Rapalink
8	1	crEgfp + Rapalink
8	1	crEgfp + Rapalink
9	1	crEgfp + Rapalink
9	1	crEgfp + Rapalink
9	1	crEgfp + Rapalink
9	1	crEgfp + Rapalink
9	1	crEgfp + Rapalink
10	1	crEgfp + Rapalink
11	1	crEgfp + Rapalink
11	1	crEgfp + Rapalink
12	1	crEgfp + Rapalink
12	1	crEgfp + Rapalink
13	1	crEgfp + Rapalink
13	1	crEgfp + Rapalink
15	1	crEgfp + Rapalink
15	1	crEgfp + Rapalink
15	1	crEgfp + Rapalink
15	1	crEgfp + Rapalink
15	1	crEgfp + Rapalink
15	1	crEgfp + Rapalink
15	1	crEgfp + Rapalink
15	1	crEgfp + Rapalink
15	1	crEgfp + Rapalink
15	1	crEgfp + Rapalink
15	1	crEgfp + Rapalink
15	1	crEgfp + Rapalink
